# Supplementary material for: Deletion of the Candida albicans TLO gene family using CRISPR-Cas9 mutagenesis allows characterisation of functional differences in α-, β- and γ- TLO gene function
Source: PLoS Genet. 2023 Dec 4;19(12):e1011082. doi: 10.1371/journal.pgen.1011082 (PMC10721199; doi:10.1371/journal.pgen.1011082)
Supplement: S1 Table — (XLSX) [file pgen.1011082.s018.xlsx]

## Sheet: Sheet1
Table S1. Genotypes of strains used in the study
Strain	Parent	Genotype	Comments	Reference
SC5314		Wild-type		Gillum et al. (1984); PMID:6394964
AHY940	SC5314	leu2Δ/LEU2	Trisomic Chr5	Nguyen et al. (2017); PMID:28497115
May1244	AHY940	leu2Δ/LEU2	Disomic Chr5	This Study
RBY1177	CAI4	leu2/leu2 his1/his1,URA3/Δura3::imm434 IRO1/Δiro1::imm434	a/a mating type	Schaefer et al (2007); PMID:17416895
med3Δ	AHY940	leu2Δ/LEU2; med3Δ/med3Δ	Disomic Chr5	This Study
AHY940::PENO-TLOα1	AHY940	leu2Δ/LEU2; TLO34/tlo34::PENO-TLOα1	Trisomic Chr5	This Study
AHY940::PENO-TLOβ2	AHY940	leu2Δ/LEU2; TLO34/tlo34::PENO-TLOβ2	Trisomic Chr5	This Study
AHY940::PENO-TLOγ11	AHY940	leu2Δ/LEU2; TLO34/tlo34::PENO-TLOγ11	Trisomic Chr5	This Study
CC10 (tloΔ)	AHY940	leu2Δ/LEU2; tloΔ/tloΔ	Disomic Chr5; Tlo null mutant	This Study
CC16 (tloΔ)	AHY940	leu2Δ/LEU2; tloΔ/tloΔ	Disomic Chr5; Tlo null mutant	This Study
tloΔ::PTET-TLOα1	CC16	leu2Δ/LEU2; tloΔ/tloΔ; ADH1/adh1::PTET1TLOα1-3xHA	Disomic Chr5	This Study
tloΔ::PTET-TLOβ2	CC16	leu2Δ/LEU2; tloΔ/tloΔ; ADH1/adh1::PTET1TLOβ2-3xHA	Disomic Chr5	This Study
tloΔ::PTET-TLOγ11	CC16	leu2Δ/LEU2; tloΔ/tloΔ; ADH1/adh1::PTET1TLOγ11-3xHA	Disomic Chr5	This Study
tloΔ::PENO-TLOα1	CC16	leu2Δ/LEU2; tloΔ/tloΔ; tlo34Δ/tlo34::PENO1TLOα1-3xHA	Disomic Chr5	This Study
tloΔ::PENO-TLOβ2	CC16	leu2Δ/LEU2; tloΔ/tloΔ; tlo34Δ/tlo34::PENO1TLOβ2-3xHA	Disomic Chr5	This Study
tloΔ::PENO-TLOγ11	CC16	leu2Δ/LEU2; tloΔ/tloΔ; tlo34Δ/tlo34::PENO1TLOγ11-3xHA	Disomic Chr5	This Study
CC99 (tloΔ/med3Δ)	CC16	leu2Δ/LEU2; tloΔ/tloΔ; med3Δ/med3Δ	Disomic Chr5	This Study
CC99::PENO-TLOα1	CC99	leu2Δ/LEU2; tloΔ/tloΔ; med3Δ/med3Δ; tlo34Δ/tlo34::PENO1TLOα1-3xHA	Disomic Chr5	This Study
CC99::PENO-TLOβ2	CC99	leu2Δ/LEU2; tloΔ/tloΔ; med3Δ/med3Δ; tlo34Δ/tlo34::PENO1TLOβ2-3xHA	Disomic Chr5	This Study
CC99::PENO-TLOγ11	CC99	leu2Δ/LEU2; tloΔ/tloΔ; med3Δ/med3Δ; tlo34Δ/tlo34::PENO1TLOγ11-3xHA	Disomic Chr5	This Study
May1244-Med3HA	May1244	leu2Δ/LEU2; MED3/MED3-3xHA	Disomic Chr5	This Study
TLOα1-MED3-HA	tloΔ::PENO-TLOα1	leu2Δ/LEU2; tloΔ/tloΔ; tlo34Δ/tlo34::PENO1TLOα1-3xHA; MED3/MED3-3xHA	Disomic Chr5	This Study
