# Supplementary material for: Deletion of the Candida albicans TLO gene family using CRISPR-Cas9 mutagenesis allows characterisation of functional differences in α-, β- and γ- TLO gene function
Source: PLoS Genet. 2023 Dec 4;19(12):e1011082. doi: 10.1371/journal.pgen.1011082 (PMC10721199; doi:10.1371/journal.pgen.1011082)
Supplement: S2 Table — (XLSX) [file pgen.1011082.s019.xlsx]

## Sheet: Sheet1
Table S2. Oligonucleotides used in the study
Oligo Name	Function	Sequence (5'-3')
TLO-ALL (gRNA in bold)	Guide RNA for TLO deletion, in bold, with adaptors according to Nyguen et al. (2017)	CGTAAACTATTTTTAATTTGTTTTTGGATTAGTTCGTTGTGTTTTAGAGCTAGAAATAGC
Deletion_1_Top	TLO repair template oligo, top strand	TACATAACTCACTCGACGAGATATTGAAATCATCAGGATACATAAATGATGCAGAGTGGTGTCT
Deletion_1_Bottom	TLO repair template oligo, bottom strand	CCATTGTCGAGCAATGTCATGTTCAACCCGTCTAGTATCAGCTCGTCGTTTTCAAGTATAGACACCACTCTGCATCATT
Pan-TLO	Generic TLO primer	GACCAGATATTGAAATCATC
TLO1	TLO1 specific primer to detect deletion in combination with Pan-TLO	ACAGGTGGATCAAGTTCTGG
TLO2	TLO2 specific primer to detect deletion in combination with Pan-TLO	GGTCGGTCTTGAATGCTTCG
TLO3	TLO3 specific primer to detect deletion in combination with Pan-TLO	TCCAACTCGTTCTTTAACCTC
TLO4	TLO4 specific primer to detect deletion in combination with Pan-TLO	GCAATCCCATCTGCTATGAC
TLO5	TLO5 specific primer to detect deletion in combination with Pan-TLO	CTCTGGCGATGTATGACGAC
TLO7	TLO7 specific primer to detect deletion in combination with Pan-TLO	CTGTAAGCTGGTTCGAATCT
TLO8	TLO8 specific primer to detect deletion in combination with Pan-TLO	TTCTGGACGGTAGTTGACGG
TLO9	TLO9 specific primer to detect deletion in combination with Pan-TLO	GTCTCTTTCGTGTAAGGTACC
TLO10	TLO10 specific primer to detect deletion in combination with Pan-TLO	AGAAGCCTATGCCTATGCGT
TLO11	TLO11 specific primer to detect deletion in combination with Pan-TLO	CAAGTCTTTGGAGGTGACGG
TLO12	TLO12 specific primer to detect deletion in combination with Pan-TLO	AGTGAGTTCTTCACCTTGG
TLO13	TLO13 specific primer to detect deletion in combination with Pan-TLO	ATCCATCTACCACTGCTGCC
TLO16	TLO16 specific primer to detect deletion in combination with Pan-TLO	CACCATAAGATGCTGGAAGG
TLO34_F	TLO34 specific primer to detect deletion in combination with Pan-TLO	ATACCTTTCTTTTCTCTTCT
TLO34_R	TLO34 forward primer to detect deletion in combination with Pan-TLO	CTATCTGTATATGTCTTGTAG
TLO34 3F (SacII site in bold)	TLO34 upstream forward primer to detect deletion in combination with TLO_34R	ATGCCCGCGGAGGGCTCGTTCTACAAGAC
TLO34 3R (SacI site in bold)	TLO34 downstream reverse primer to detect deletion in combination with TLO_34F	ATGCGAGCTCTTGTAGAGTCGTGGCATTCG
ACT1 F	Actin QRT-PCR primer, forward	AGCTCCAGAAGCTTTGTTCAGACCAG
ACT1 R	Actin QRT-PCR primer, reverse	TGCATACGTTCAGCAATACCTGGG
CaTLO1 qPCR F	TLO1 QRT-PCR primer	ACTAGCCCCAACAACGAACT
CaTLO1 qPCR R	TLO1 QRT-PCR primer	CATAACGCCGAGACACCACT
CaTLO2 F qPCR	TLO2 QRT-PCR primer	TCAACGACATGCAGAACGAC
CaTLO2 qPCR R	TLO2 QRT-PCR primer	TCATGTCCAAGTCGCTGTCT
CaTLO11 qPCR F	TLO11QRT-PCR primer	ATAACCCAACTGCTCAACGG
CaTLO11 qPCR R	TLO11 QRT-PCR primer	CACTTCTTGGCTTCCTCTGC
TLO34 locus F	TLO34 locus primer for pENO construct integration check	TCGATTTCTACTTGATGCACGA
ADH1 locus F	ADH locus primer for pNIM1construct integration check	CATGTGCACGGACAAGCTTA
carTA R	Internal pNIM1 primer	AATACTTTATAAAAGCTAAGCTA
TLO1 R	TLO1 reverse primer for integration check	ACTTTTGTGGGACGGTCTCT
TLO2 R	TLO2 reverse primer for integration check	GTCGTTCTGCATGTCGTTGA
TLO11 R	TLO11 reverse primer for integration check	CACTTCTTGGCTTCCTCTGC
MED3X	MED3 guide RNA, in bold, with adaptors according to Nyguen et al. (2017)	CGTAAACTATTTTTAATTTGAAGATAGATGAAATAACTTCGTTTTAGAGCTAGAAATAGC
MED3_REPF	MED3 repair template oligo, top strand	ATGTCTGATAAACCAAAAAATGAGAACAAACTTCCTGATATACTCAAG
MED3_REPR	MED3 repair template oligo, bottom strand	TTAAATGACAATTGGTTGATTGGCACTACTTCCCATATCTTTATTGCTCACCGAGGCCCTCTTGTCTGAAGTTATTTCATCTATCTT
MED3_UPF	MED3 deletion site upstream primer	TTTATAATAGCGGCACATTCC
MED3_DNR	MED3 deletion site downstream primer	ATGTCCAAGGCTTTATGCTC
ALO1846	CC10 Chr1-4 and 1-5 fusion forward check primer, CC16 Chr 1-1 inversion and Chr 1-7 fusion forward check primer	GGCTCTGATTACGACCCAGA
ALO1574	CC10 Chr1-4 fusion reverse check primer	CCCGAAAATGTAACCACACA
ALO45	CC10 Chr1-5 fusion reverse check primer	GCGCCACGACTATACAACAA
ALO1847	CC10 Chr7-1LF fusion forward primer, CC16 Chr1-7 fusion reverse primer	TGTCGGGTTCGACCAATTCC
ALO549	CC10 Chr1-7LF fusion reverse primer	CGTAAAACTATTTTTAATTTGAGTTATGTAATCTTGTTTGGGTTTTAGAGCTAGAAATAGC
ALO539	CC10 Chr7-1RF fusion forward primer	AGGTGATGCTGAAGCTATTGAAG
ALO38	CC10 Chr7-1RF fusion reverse primer	TGATGTACAAGTCGCCTGAG
ALO1643	CC16 Chr1-1 inversion reverse primer	AACTCCTCTGCAGCTATCACA
ALO73	PAPa F	CGGGTAAAATATGGTCGC
ALO74	PAPa R	TACTTTCCACCATCCCACT
ALO75	PAPα F	CTGGCATTCGATGAAGTCTA
ALO76	PAPα R	CATGTCCGATTCAATGGCCC
MED3-HA forward	Amplification of HA tag-SAT1 cassette from pENO-TLO1 for Med3 targetting (upper case sequences)	GAAAGCAACCAAGAGGGCCTCGGTGAGCAATAAAGATATGGGAAGTAGTGCCAATCAACCAATTGTCATTggatacccatacgatgttcc
MED3-HA reverse	Amplification of HA tag-SAT1 cassette from pENO-TLO1 for Med3 targetting (upper case sequences)	TTGACCAGCAAGCTTTCAAACATCTACAAGTACAGTAGGAACTATGTCCAAGGCTTTATGCTCTTTCTCTctagaactagtggatctgaag
