# Supplementary material for: Deletion of the Candida albicans TLO gene family using CRISPR-Cas9 mutagenesis allows characterisation of functional differences in α-, β- and γ- TLO gene function
Source: PLoS Genet. 2023 Dec 4;19(12):e1011082. doi: 10.1371/journal.pgen.1011082 (PMC10721199; doi:10.1371/journal.pgen.1011082)
Supplement: S3 Table — (XLSX) [file pgen.1011082.s020.xlsx]

## Sheet: Sheet1
Table S3. Genes differentially expressed (FDR q <0.05, FC > 2.0) between MAY1244 and tlo null mutant (CC16) in YEPD during exponential growth
Gene ID	Gene Symbol	p-value	Corrected p-value	FC ([MAY] vs [tlo])	Log FC ([MAY] vs [tlo])	FC (abs) ([MAY] vs [tlo])	Regulation ([MAY] vs [tlo])	May1244_Rep1(normalized)	May1244_Rep2(normalized)	May1244_Rep3(normalized)	TLO_delta_Rep1(normalized)	TLO_delta_Rep2(normalized)	TLO_delta_Rep3(normalized)	Start	Chromosome	Strand	End
gene-CAALFM_C100040WA	CTA2	0	0	69.0792	6.11018	69.0792	up	7.02245	6.39533	6.41425	0.807132	0.727807	-0.0334563	10718	Ca21chr1_C_albicans_SC5314	+	11485
gene-CAALFM_C100170WA	LEU4	0	0	3.0616	1.61429	3.0616	up	1.31789	0.958833	0.265822	-0.937538	-0.774782	-0.587997	29804	Ca21chr1_C_albicans_SC5314	+	31543
gene-CAALFM_C100220WA	PHR2	0	0	2.97896	1.57481	2.97896	up	0.36643	0.615451	0.295359	-1.19714	-1.11356	-1.13648	37851	Ca21chr1_C_albicans_SC5314	+	39485
gene-CAALFM_C100420WA	CAALFM_C100420WA	0	0	2.2342	1.15976	2.2342	up	0.639782	0.568206	-0.0307894	-1.06016	-0.581448	-0.660473	67843	Ca21chr1_C_albicans_SC5314	+	68814
gene-CAALFM_C100680WA	ASM3	0	0	2.35554	1.23606	2.35554	up	0.653447	0.786029	0.517159	-0.616322	-0.561069	-0.574141	117319	Ca21chr1_C_albicans_SC5314	+	119442
gene-CAALFM_C100820WA	CAALFM_C100820WA	1.98137e-24	2.70446e-24	2.09113	1.06428	2.09113	up	0.586697	0.683741	0.409432	-0.531349	-0.482526	-0.499094	156643	Ca21chr1_C_albicans_SC5314	+	157689
gene-CAALFM_C100830WA	CAALFM_C100830WA	0	0	2.07318	1.05185	2.07318	up	1.08391	0.711126	0.301003	-0.388975	-0.363191	-0.307337	158725	Ca21chr1_C_albicans_SC5314	+	160524
gene-CAALFM_C101220CA	CAALFM_C101220CA	6.4846e-35	8.97668e-35	2.08462	1.05978	2.08462	up	0.681463	0.709853	-0.0482922	-1.06257	-0.266024	-0.507732	246661	Ca21chr1_C_albicans_SC5314	-	247413
gene-CAALFM_C101630WA	CAALFM_C101630WA	0	0	2.01523	1.01094	2.01523	up	-0.00711346	0.879668	0.562024	-0.372561	-0.51502	-0.710666	331354	Ca21chr1_C_albicans_SC5314	+	332037
gene-CAALFM_C101750WA	CAALFM_C101750WA	0	0	3.33077	1.73586	3.33077	up	0.810798	0.00663757	0.246187	-1.63708	-1.22193	-1.28494	361029	Ca21chr1_C_albicans_SC5314	+	362930
gene-CAALFM_C101930WA	CAALFM_C101930WA	0	0	2.5204	1.33365	2.5204	up	0.977586	1.32072	0.155308	-0.898105	-0.39136	-0.257881	400591	Ca21chr1_C_albicans_SC5314	+	401977
gene-CAALFM_C101950CA	CAALFM_C101950CA	0	0	2.30861	1.20702	2.30861	up	0.400002	0.474226	0.196812	-0.944057	-0.67152	-0.934452	403144	Ca21chr1_C_albicans_SC5314	-	403689
gene-CAALFM_C102010CA	ZCF24	0	0	2.49025	1.31629	2.49025	up	1.06398	1.02612	0.037982	-0.768595	-0.551681	-0.500525	414090	Ca21chr1_C_albicans_SC5314	-	416273
gene-CAALFM_C102020WA	CAALFM_C102020WA	0	0	2.52749	1.3377	2.52749	up	0.865183	0.276027	0.106424	-0.965569	-0.818441	-0.981467	416452	Ca21chr1_C_albicans_SC5314	+	417075
gene-CAALFM_C102130CA	GAL1	0	0	3.93964	1.97806	3.93964	up	0.993059	-0.229431	0.427038	-1.63903	-1.53417	-1.57033	449253	Ca21chr1_C_albicans_SC5314	-	450800
gene-CAALFM_C102150WA	GAL10	0	0	9.49527	3.24721	9.49527	up	1.25358	0.450172	0.589763	-2.78868	-2.47725	-2.18218	452164	Ca21chr1_C_albicans_SC5314	+	454191
gene-CAALFM_C102180WA	GAL7	0	0	4.36266	2.12521	4.36266	up	1.18883	0.204533	1.99025	-1.1078	-1.06177	-0.822443	456751	Ca21chr1_C_albicans_SC5314	+	457911
gene-CAALFM_C102810WA	RAD16	0	0	4.49403	2.16801	4.49403	up	1.17493	1.06843	0.687176	-1.31547	-1.11922	-1.13881	585914	Ca21chr1_C_albicans_SC5314	+	588472
gene-CAALFM_C102980WA	GOR1	0	0	2.25844	1.17533	2.25844	up	1.41377	0.981302	-0.33889	-0.939227	-0.178307	-0.352266	620103	Ca21chr1_C_albicans_SC5314	+	621131
gene-CAALFM_C103380WA	TPS2	0	0	2.27867	1.18819	2.27867	up	1.06744	0.300219	0.160248	-0.936287	-0.559433	-0.540956	709461	Ca21chr1_C_albicans_SC5314	+	712127
gene-CAALFM_C103490WA	CAALFM_C103490WA	0	0	2.12186	1.08533	2.12186	up	0.624994	1.36416	0.110796	-0.642384	-0.276732	-0.236926	736791	Ca21chr1_C_albicans_SC5314	+	737672
gene-CAALFM_C103510CA	CAALFM_C103510CA	0	0	2.21108	1.14475	2.21108	up	0.30351	1.05628	0.22878	-0.774086	-0.502444	-0.569148	739135	Ca21chr1_C_albicans_SC5314	-	739680
gene-CAALFM_C103680WA	ENG1	0	0	2.31742	1.21252	2.31742	up	0.234743	-0.279572	0.333313	-1.23108	-1.06777	-1.05022	761416	Ca21chr1_C_albicans_SC5314	+	764853
gene-CAALFM_C103750WA	CAALFM_C103750WA	0	0	4.13093	2.04647	4.13093	up	0.70133	0.810364	0.224239	-1.90938	-1.1879	-1.30619	784461	Ca21chr1_C_albicans_SC5314	+	785012
gene-CAALFM_C104020CA	CSH1	0	0	3.1582	1.6591	3.1582	up	1.21929	1.31922	0.88984	-0.734334	-0.479188	-0.335441	844770	Ca21chr1_C_albicans_SC5314	-	845783
gene-CAALFM_C104110WA	CAALFM_C104110WA	0	0	3.15686	1.65849	3.15686	up	0.543885	1.05352	0.788352	-1.28097	-0.970717	-0.338023	862034	Ca21chr1_C_albicans_SC5314	+	862951
gene-CAALFM_C104280CA	CAALFM_C104280CA	1.08388e-36	1.50376e-36	2.02604	1.01866	2.02604	up	0.254225	0.449874	0.30564	-0.687657	-0.75296	-0.605627	884550	Ca21chr1_C_albicans_SC5314	-	885734
gene-CAALFM_C104310CA	GIG1	4.28413e-20	5.81206e-20	2.01444	1.01038	2.01444	up	0.449015	0.488839	0.476424	-0.501341	-0.491202	-0.62432	892910	Ca21chr1_C_albicans_SC5314	-	893674
gene-CAALFM_C104320WA	GPM2	0	0	3.74175	1.90371	3.74175	up	0.874248	0.779068	0.28165	-1.66097	-0.918019	-1.19719	895092	Ca21chr1_C_albicans_SC5314	+	895877
gene-CAALFM_C104360CA	CAALFM_C104360CA	0	0	2.09998	1.07038	2.09998	up	0.0385199	0.555894	0.577359	-0.688468	-0.572436	-0.778459	905274	Ca21chr1_C_albicans_SC5314	-	905525
gene-CAALFM_C104760CA	SYG1	0	0	3.87628	1.95467	3.87628	up	1.04384	0.834161	1.22129	-0.662308	-1.0132	-1.08922	987525	Ca21chr1_C_albicans_SC5314	-	990488
gene-CAALFM_C104770CA	ERG3	0	0	4.09779	2.03484	4.09779	up	0.0638342	1.22839	1.01237	-1.44424	-1.21605	-1.13965	991622	Ca21chr1_C_albicans_SC5314	-	992782
gene-CAALFM_C104940CA	CAALFM_C104940CA	8.08117e-05	9.45578e-05	2.58532	1.37034	2.58532	up	0.0309114	0.627943	0.886698	-1.48233	-0.158835	-0.924316	1023215	Ca21chr1_C_albicans_SC5314	-	1023751
gene-CAALFM_C104950CA	RPM2	0	0	2.07339	1.05199	2.07339	up	-0.351201	0.190708	0.556826	-0.949222	-0.86502	-0.945403	1028271	Ca21chr1_C_albicans_SC5314	-	1032458
gene-CAALFM_C104960CA	CAALFM_C104960CA	0	0	2.52822	1.33812	2.52822	up	1.13017	0.814704	0.573865	-0.582702	-0.543485	-0.369431	1033844	Ca21chr1_C_albicans_SC5314	-	1035829
gene-CAALFM_C105000WA	RHD1	0	0	4.39227	2.13497	4.39227	up	0.375602	0.378118	-0.301275	-1.98464	-2	-1.96782	1048309	Ca21chr1_C_albicans_SC5314	+	1050273
gene-CAALFM_C105030CA	PSF2	0	0	3.93494	1.97634	3.93494	up	0.825216	1.083	0.655829	-1.15081	-0.995556	-1.21862	1054104	Ca21chr1_C_albicans_SC5314	-	1054799
gene-CAALFM_C105300CA	PRD1	0	0	2.5947	1.37557	2.5947	up	0.77243	0.820755	0.0927143	-1.1163	-0.68204	-0.642456	1113320	Ca21chr1_C_albicans_SC5314	-	1115428
gene-CAALFM_C105540CA	CAALFM_C105540CA	0	0	8.52321	3.0914	8.52321	up	1.3995	0.52006	0.326759	-2.8378	-2.1449	-2.04518	1163603	Ca21chr1_C_albicans_SC5314	-	1164622
gene-CAALFM_C105560WA	RIB4	0	0	2.17324	1.11985	2.17324	up	0.377778	0.744081	0.198218	-0.936366	-0.623355	-0.479745	1166877	Ca21chr1_C_albicans_SC5314	+	1167580
gene-CAALFM_C105670WA	CAALFM_C105670WA	0	0	2.25795	1.17501	2.25795	up	0.653275	0.577931	0.0630703	-0.946556	-0.677774	-0.606434	1188181	Ca21chr1_C_albicans_SC5314	+	1189434
gene-CAALFM_C105870WA	PRN3	0	0	2.092	1.06488	2.092	up	1.61798	0.0052166	0	-0.460088	-0.556015	-0.555345	1219787	Ca21chr1_C_albicans_SC5314	+	1220767
gene-CAALFM_C105940WA	PHO87	0	0	3.18088	1.66943	3.18088	up	0.773852	0.413336	0.562859	-1.09213	-1.01132	-1.15478	1244647	Ca21chr1_C_albicans_SC5314	+	1247667
gene-CAALFM_C106180WA	TLO34	0	0	33.3936	5.0615	33.3936	up	4.52843	4.10387	4.11337	-0.835373	-0.628395	-0.975072	1292811	Ca21chr1_C_albicans_SC5314	+	1293806
gene-CAALFM_C106200WA	CAALFM_C106200WA	0	0	82.6414	6.36879	82.6414	up	5.14511	4.86726	4.52038	-1.49208	-1.37747	-1.70407	1294855	Ca21chr1_C_albicans_SC5314	+	1296609
gene-CAALFM_C106210WA	BUD16	0	0	5.18688	2.37487	5.18688	up	0.624329	0.461108	0.279796	-1.81113	-1.58549	-2.36275	1297212	Ca21chr1_C_albicans_SC5314	+	1298261
gene-CAALFM_C106220CA	CAALFM_C106220CA	4.111e-24	5.60763e-24	14.5172	3.85969	14.5172	up	2.68032	1.61756	1.38397	-1.19632	-1.55564	-3.14527	1298404	Ca21chr1_C_albicans_SC5314	-	1299762
gene-CAALFM_C106350WA	CAALFM_C106350WA	0	0	2.39104	1.25764	2.39104	up	0.984501	0.521424	0.938821	-0.802389	-0.696506	0.170723	1350783	Ca21chr1_C_albicans_SC5314	+	1353404
gene-CAALFM_C106620CA	CAALFM_C106620CA	1.27913e-14	1.68731e-14	3.92027	1.97095	3.92027	up	1.12034	-0.0399423	0.349506	-1.26886	-1.44375	-1.77035	1417195	Ca21chr1_C_albicans_SC5314	-	1417896
gene-CAALFM_C106850WA	PCL7	0	0	2.44081	1.28736	2.44081	up	0.623309	-0.107261	0.231064	-1.27928	-0.818342	-1.01735	1459268	Ca21chr1_C_albicans_SC5314	+	1461322
gene-CAALFM_C106870CA	CAALFM_C106870CA	0	0	7.43892	2.89509	7.43892	up	1.23701	1.48938	1.01593	-1.82461	-1.1609	-1.95745	1464434	Ca21chr1_C_albicans_SC5314	-	1464637
gene-CAALFM_C106940CA	ATC1	0	0	2.84981	1.51087	2.84981	up	0.608023	1.22832	0.00896931	-1.21209	-0.824945	-0.650253	1479745	Ca21chr1_C_albicans_SC5314	-	1482981
gene-CAALFM_C107060CA	CAALFM_C107060CA	0	0	2.10635	1.07475	2.10635	up	0.0390234	0.652708	0.321466	-0.993001	-0.701888	-0.516153	1507743	Ca21chr1_C_albicans_SC5314	-	1508261
gene-CAALFM_C107160CA	CAALFM_C107160CA	0	0	3.84676	1.94364	3.84676	up	-0.00280571	0.908195	0.814587	-1.48505	-1.29993	-1.32598	1535148	Ca21chr1_C_albicans_SC5314	-	1535354
gene-CAALFM_C107350CA	GPX3	0	0	2.86836	1.52022	2.86836	up	0.595507	1.30424	0.750581	-0.666825	-0.776266	-0.46726	1584338	Ca21chr1_C_albicans_SC5314	-	1584853
gene-CAALFM_C107650WA	CAALFM_C107650WA	2.58462e-16	3.46874e-16	2.93468	1.5532	2.93468	up	1.39228	0.591613	0.307225	-1.02432	-0.624651	-0.719518	1658863	Ca21chr1_C_albicans_SC5314	+	1659375
gene-CAALFM_C107690CA	CAALFM_C107690CA	0	0	2.10582	1.07438	2.10582	up	0.707704	0.573886	0.556488	-0.478294	-0.609215	-0.29756	1669743	Ca21chr1_C_albicans_SC5314	-	1672880
gene-CAALFM_C107870CA	SMI1	0	0	2.4239	1.27733	2.4239	up	0.499414	0.374699	0.212056	-1.10664	-0.847309	-0.791883	1711666	Ca21chr1_C_albicans_SC5314	-	1713528
gene-CAALFM_C107900WA	COI1	0	0	2.90061	1.53636	2.90061	up	0.0717793	0.497009	0.650001	-1.20249	-1.08692	-1.10087	1722824	Ca21chr1_C_albicans_SC5314	+	1723399
gene-CAALFM_C107930CA	ERD1	0	0	2.52137	1.33421	2.52137	up	0.461371	0.572135	0.679358	-0.909418	-0.651078	-0.729256	1726172	Ca21chr1_C_albicans_SC5314	-	1727575
gene-CAALFM_C108000WA	NRP1	9.81397e-23	1.33576e-22	2.31815	1.21297	2.31815	up	-0.117731	0.643269	0.784953	-0.579798	-0.963839	-0.784796	1747219	Ca21chr1_C_albicans_SC5314	+	1749510
gene-CAALFM_C108070WA	CDR4	0	0	2.50552	1.32511	2.50552	up	0.726277	0.500465	0.0303259	-1.22556	-0.772436	-0.72026	1757979	Ca21chr1_C_albicans_SC5314	+	1762451
gene-CAALFM_C108170CA	BUL1	0	0	2.46399	1.301	2.46399	up	1.01822	0.69247	-0.0744515	-0.767581	-0.782635	-0.716531	1780648	Ca21chr1_C_albicans_SC5314	-	1782873
gene-CAALFM_C108240CA	CAALFM_C108240CA	0	0	2.5738	1.3639	2.5738	up	1.26166	0.797029	0.280146	-0.68296	-0.517602	-0.552301	1806847	Ca21chr1_C_albicans_SC5314	-	1807839
gene-CAALFM_C108330CA	ADH2	0	0	3.23385	1.69325	3.23385	up	0.295373	1.72407	1.17749	-0.842951	-0.226254	-0.813619	1829194	Ca21chr1_C_albicans_SC5314	-	1830240
gene-CAALFM_C108350CA	CAALFM_C108350CA	0	0	3.787	1.92106	3.787	up	0.923953	0.767609	0.876634	-1.21752	-1.12837	-0.849082	1832850	Ca21chr1_C_albicans_SC5314	-	1833041
gene-CAALFM_C108360CA	OLE1	0	0	2.1839	1.1269	2.1839	up	0.573034	0.701605	0.203337	-0.776317	-0.588024	-0.538395	1834255	Ca21chr1_C_albicans_SC5314	-	1835715
gene-CAALFM_C108430WA	CAF16	0	0	2.72921	1.44849	2.72921	up	0.963425	0.73286	0.0577383	-1.13417	-0.672543	-0.78472	1854820	Ca21chr1_C_albicans_SC5314	+	1855782
gene-CAALFM_C108460CA	UPC2	0	0	3.76275	1.91179	3.76275	up	1.20196	0.907165	0.826089	-1.08826	-0.780068	-0.931819	1858136	Ca21chr1_C_albicans_SC5314	-	1860274
gene-CAALFM_C108500CA	ENO1	0	0	3.02491	1.59689	3.02491	up	0.345423	0.706736	0.24625	-1.35852	-1.04635	-1.0874	1864127	Ca21chr1_C_albicans_SC5314	-	1865449
gene-CAALFM_C108590CA	ERG1	0	0	6.87321	2.78098	6.87321	up	1.44341	1.44932	0.712515	-1.87988	-1.45394	-1.4039	1880547	Ca21chr1_C_albicans_SC5314	-	1882037
gene-CAALFM_C108760WA	CAALFM_C108760WA	0	0	3.45366	1.78813	3.45366	up	1.38648	0.498479	0.566546	-1.06512	-0.908918	-0.93884	1908828	Ca21chr1_C_albicans_SC5314	+	1909877
gene-CAALFM_C108790WA	TPO3	0	0	2.96187	1.56651	2.96187	up	1.05113	1.29049	1.12755	-0.459668	-0.438915	-0.331767	1914832	Ca21chr1_C_albicans_SC5314	+	1916589
gene-CAALFM_C108800WA	CAALFM_C108800WA	0	0	2.2756	1.18625	2.2756	up	1.06193	0.464184	0.354515	-0.736802	-0.407413	-0.533895	1916963	Ca21chr1_C_albicans_SC5314	+	1918639
gene-CAALFM_C108830CA	CAALFM_C108830CA	2.1468e-41	2.9911e-41	3.83487	1.93918	3.83487	up	1.74428	0.946033	0.0830855	-1.4069	-0.708105	-0.929123	1921987	Ca21chr1_C_albicans_SC5314	-	1922570
gene-CAALFM_C108840WA	CAALFM_C108840WA	0	0	3.39567	1.76369	3.39567	up	0.807495	0.854897	0.241434	-1.00629	-1.56652	-0.814456	1922753	Ca21chr1_C_albicans_SC5314	+	1923817
gene-CAALFM_C108880WA	HEM14	0	0	2.12942	1.09046	2.12942	up	1.12398	1.03999	0.560236	-0.245986	-0.178288	-0.122913	1931304	Ca21chr1_C_albicans_SC5314	+	1932899
gene-CAALFM_C108940CA	MSN4	0	0	2.10268	1.07223	2.10268	up	0.736364	0.407558	0.623877	-0.74126	-0.280261	-0.427361	1940406	Ca21chr1_C_albicans_SC5314	-	1942679
gene-CAALFM_C109030CA	COX5	0	0	2.07738	1.05477	2.07738	up	0.16859	1.03881	0.905269	-0.392814	-0.323924	-0.33489	1966282	Ca21chr1_C_albicans_SC5314	-	1966779
gene-CAALFM_C109080CA	PGA6	0	0	3.5134	1.81287	3.5134	up	0.727926	0.242956	0.41625	-1.10078	-1.5938	-1.35689	1978117	Ca21chr1_C_albicans_SC5314	-	1978776
gene-CAALFM_C109190CA	DAK2	0	0	5.28212	2.40112	5.28212	up	1.55748	1.48841	0.617121	-1.52369	-1.08061	-0.936044	2017549	Ca21chr1_C_albicans_SC5314	-	2019336
gene-CAALFM_C109250WA	CRP1	0	0	5.7325	2.51916	5.7325	up	2.33075	0.590627	0.167877	-1.69287	-1.39378	-1.38159	2030997	Ca21chr1_C_albicans_SC5314	+	2034590
gene-CAALFM_C109550WA	CAALFM_C109550WA	9.87727e-12	1.2624e-11	2.87053	1.52132	2.87053	up	2.08711	0.907165	0.682044	-0.906712	-1.003	1.02208	2104221	Ca21chr1_C_albicans_SC5314	+	2104577
gene-CAALFM_C109610WA	CAALFM_C109610WA	0	0	2.03104	1.02222	2.03104	up	0.722128	0.429695	0.375357	-0.546581	-0.457471	-0.535416	2117863	Ca21chr1_C_albicans_SC5314	+	2118681
gene-CAALFM_C109720WA	URA1	0	0	2.61738	1.38812	2.61738	up	0.577849	0.606412	-0.102274	-1.27001	-0.949677	-0.862701	2136910	Ca21chr1_C_albicans_SC5314	+	2138244
gene-CAALFM_C110290WA	GCA1	0	0	2.0198	1.01421	2.0198	up	1.80572	0.446869	0	-0.545455	-0.205934	-0.0386572	2271400	Ca21chr1_C_albicans_SC5314	+	2274240
gene-CAALFM_C110450WA	GLY1	0	0	2.40678	1.2671	2.40678	up	0.274673	0.106248	0.129818	-1.11835	-1.08758	-1.08463	2315103	Ca21chr1_C_albicans_SC5314	+	2316224
gene-CAALFM_C110820CA	CAALFM_C110820CA	0	0	3.169	1.66403	3.169	up	0.818687	0.812652	0.202791	-1.29232	-0.911819	-0.953814	2396747	Ca21chr1_C_albicans_SC5314	-	2398237
gene-CAALFM_C110830WA	BIG1	0	0	2.16676	1.11554	2.16676	up	0.378216	0.434246	0.145235	-0.837854	-0.826654	-0.724407	2398464	Ca21chr1_C_albicans_SC5314	+	2399432
gene-CAALFM_C110930CA	UBA4	0	0	3.51776	1.81466	3.51776	up	1.4144	0.976881	0.130379	-1.09589	-0.965274	-0.861154	2414144	Ca21chr1_C_albicans_SC5314	-	2415460
gene-CAALFM_C111080WA	CAALFM_C111080WA	0	0	2.33493	1.22338	2.33493	up	0.762088	-0.255271	-0.207251	-1.30446	-0.948117	-1.11799	2441889	Ca21chr1_C_albicans_SC5314	+	2442974
gene-CAALFM_C111320CA	CAALFM_C111320CA	0	0	2.25145	1.17086	2.25145	up	0	-0.653345	2.07634	-1.28187	-0.379857	-0.427853	2485116	Ca21chr1_C_albicans_SC5314	-	2485428
gene-CAALFM_C111330CA	SMT3	0	0	2.7298	1.4488	2.7298	up	0.754842	1.41445	0.865324	-0.518964	-0.359547	-0.433257	2486989	Ca21chr1_C_albicans_SC5314	-	2487297
gene-CAALFM_C111340WA	PRM1	0	0	2.70068	1.43332	2.70068	up	2.1899	0.358696	-0.0932913	-1.17807	-0.482423	-0.184165	2487814	Ca21chr1_C_albicans_SC5314	+	2489685
gene-CAALFM_C111700CA	MRF1	0	0	2.14483	1.10086	2.14483	up	0.179596	1.44207	0.351088	-0.677849	-0.351584	-0.300397	2562559	Ca21chr1_C_albicans_SC5314	-	2563638
gene-CAALFM_C111720WA	CAALFM_C111720WA	0.00011471	0.000133921	2.82311	1.49729	2.82311	up	0.961779	0.00740099	-1.41674	-0.379055	-3.11688	-1.44348	2568085	Ca21chr1_C_albicans_SC5314	+	2568453
gene-CAALFM_C111800CA	CAALFM_C111800CA	9.42972e-26	1.29191e-25	2.14881	1.10354	2.14881	up	0.0200958	0.730137	0.748594	-0.761604	-0.511213	-0.538966	2584789	Ca21chr1_C_albicans_SC5314	-	2585226
gene-CAALFM_C111850WA	CAALFM_C111850WA	0	0	4.38588	2.13287	4.38588	up	0.784569	-0.273629	0	-2.01764	-1.92664	-1.94338	2593187	Ca21chr1_C_albicans_SC5314	+	2594629
gene-CAALFM_C111990WA	CAALFM_C111990WA	0	0	2.42122	1.27574	2.42122	up	1.08418	0.6148	0.0206871	-0.799293	-0.660991	-0.647256	2623918	Ca21chr1_C_albicans_SC5314	+	2624403
gene-CAALFM_C112280CA	CAALFM_C112280CA	1.4015e-39	1.94962e-39	2.53739	1.34335	2.53739	up	-0.122216	0.858743	0.454772	-1.00717	-0.777451	-1.05412	2679385	Ca21chr1_C_albicans_SC5314	-	2680083
gene-CAALFM_C112360CA	RIB3	0	0	3.51757	1.81458	3.51757	up	0.691097	1.17803	0.392389	-1.39001	-0.899883	-0.892334	2693848	Ca21chr1_C_albicans_SC5314	-	2694471
gene-CAALFM_C112730WA	RVS162	0	0	2.42104	1.27563	2.42104	up	1.3465	0.459631	0.0871992	-1.03255	-0.398192	-0.502818	2774634	Ca21chr1_C_albicans_SC5314	+	2775641
gene-CAALFM_C112850WA	BLP1	0	0	6.31948	2.6598	6.31948	up	0.650718	0.364694	0.382759	-3.08145	-1.85581	-1.64398	2799737	Ca21chr1_C_albicans_SC5314	+	2799970
gene-CAALFM_C112910WA	CAALFM_C112910WA	0.00308072	0.00350622	3.8821	1.95684	3.8821	up	1.04983	2.32494	2.49574	0	0	0	2811809	Ca21chr1_C_albicans_SC5314	+	2811973
gene-CAALFM_C112970CA	SEC2	0	0	4.01656	2.00596	4.01656	up	1.65432	1.28181	0.441882	-0.994134	-0.882353	-0.763394	2827148	Ca21chr1_C_albicans_SC5314	-	2829403
gene-CAALFM_C113510CA	TGL99	0	0	2.36399	1.24122	2.36399	up	0.623276	0.526387	0.190701	-0.90241	-0.750475	-0.730425	2960894	Ca21chr1_C_albicans_SC5314	-	2962522
gene-CAALFM_C113620WA	ROB1	0	0	2.1525	1.10601	2.1525	up	1.32999	0.115576	0.484534	-0.391165	-0.439831	-0.556944	2993143	Ca21chr1_C_albicans_SC5314	+	2996184
gene-CAALFM_C114040WA	CAALFM_C114040WA	0	0	2.0109	1.00784	2.0109	up	1.08399	0.730391	0.525006	-0.239246	-0.194238	-0.250666	3091015	Ca21chr1_C_albicans_SC5314	+	3093318
gene-CAALFM_C114360CA	WSC4	0	0	2.52405	1.33574	2.52405	up	0.699709	0.381742	0.39202	-0.923781	-0.740722	-0.869239	3162712	Ca21chr1_C_albicans_SC5314	-	3164187
gene-CAALFM_C114550CA	CAALFM_C114550CA	1.36297e-15	1.81517e-15	2.12754	1.08919	2.12754	up	0.888813	0.0970421	-0.192109	-0.495195	-0.827672	-1.15095	3182585	Ca21chr1_C_albicans_SC5314	-	3182917
gene-CAALFM_C114570CA	FGR24	3.74875e-36	5.19864e-36	2.0156	1.01121	2.0156	up	0.324865	0.607038	0.278378	-0.695307	-0.647599	-0.480432	3184381	Ca21chr1_C_albicans_SC5314	-	3185097
gene-CAALFM_C114630CA	CAALFM_C114630CA	0	0	3.70364	1.88894	3.70364	up	1.40532	1.60748	1.47412	-0.376737	-0.148684	-0.654487	3187660	Ca21chr1_C_albicans_SC5314	-	3188341
gene-CAALFM_C200010WA	TLO5	0	0	1122.11	10.132	1122.11	up	10.3918	9.92168	10.2379	-0.619441	-0.978759	1.75354	4248	Ca21chr2_C_albicans_SC5314	+	4778
gene-CAALFM_C200250WA	STF2	0	0	3.15823	1.65912	3.15823	up	0.241204	0.880306	0.210658	-1.70254	-0.800879	-1.14176	33340	Ca21chr2_C_albicans_SC5314	+	33609
gene-CAALFM_C200540WA	CAALFM_C200540WA	0	0	2.28089	1.1896	2.28089	up	0.57042	0.374418	0.136309	-1.06692	-0.762711	-0.65802	84801	Ca21chr2_C_albicans_SC5314	+	86633
gene-CAALFM_C200580CA	SMF3	0	0	2.87696	1.52455	2.87696	up	0.659494	0.880107	0.516507	-0.9764	-0.729886	-0.811246	92547	Ca21chr2_C_albicans_SC5314	-	94091
gene-CAALFM_C200690WA	CAALFM_C200690WA	0	0	7.30748	2.86937	7.30748	up	1.47107	1.18569	0.602181	-1.72937	-1.85576	-1.76405	115251	Ca21chr2_C_albicans_SC5314	+	116162
gene-CAALFM_C200760CA	CAALFM_C200760CA	0	0	4.71254	2.2365	4.71254	up	1.00655	1.08811	0.00722694	-2.30751	-1.22522	-1.07489	131108	Ca21chr2_C_albicans_SC5314	-	131473
gene-CAALFM_C201000WA	HGT7	0	0	4.09378	2.03344	4.09378	up	0.828276	0.508812	0.484491	-1.69204	-1.35233	-1.23436	164439	Ca21chr2_C_albicans_SC5314	+	166079
gene-CAALFM_C201020WA	HGT6	0	0	2.9505	1.56096	2.9505	up	1.77473	0.150605	0.488334	-0.98841	-0.619329	-0.661459	170189	Ca21chr2_C_albicans_SC5314	+	171841
gene-CAALFM_C201270WA	CHA1	0	0	2.35009	1.23271	2.35009	up	0.853667	0.0573959	0.389516	-0.934574	-0.663821	-0.799165	215536	Ca21chr2_C_albicans_SC5314	+	216597
gene-CAALFM_C201950CA	AMN1	1.70338e-38	2.3685e-38	2.07526	1.05329	2.07526	up	0.418898	0.240462	1.01127	-0.429474	-0.511897	-0.547869	365021	Ca21chr2_C_albicans_SC5314	-	366994
gene-CAALFM_C202590WA	ZRT2	0	0	3.63609	1.86239	3.63609	up	1.33242	0.20405	1.25597	-0.917426	-0.924799	-0.952502	524004	Ca21chr2_C_albicans_SC5314	+	525116
gene-CAALFM_C202860WA	SUR2	0	0	10.2925	3.36352	10.2925	up	0.868208	0.5208	0.28371	-2.95476	-2.75829	-2.70478	572923	Ca21chr2_C_albicans_SC5314	+	573951
gene-CAALFM_C202930CA	CAALFM_C202930CA	0	0	2.60004	1.37854	2.60004	up	1.15192	1.1259	0.4705	-0.602425	-0.387389	-0.39748	584177	Ca21chr2_C_albicans_SC5314	-	585442
gene-CAALFM_C203010CA	RNR21	0	0	6.47385	2.69462	6.47385	up	1.1234	1.07687	0.598736	-1.90969	-1.61814	-1.75703	603455	Ca21chr2_C_albicans_SC5314	-	604696
gene-CAALFM_C203160CA	RNR1	0	0	3.0655	1.61612	3.0655	up	-0.0809069	0.795482	-0.0188179	-1.10526	-1.53089	-1.51645	639344	Ca21chr2_C_albicans_SC5314	-	641908
gene-CAALFM_C203270WA	GPM1	0	0	2.91649	1.54423	2.91649	up	0.714561	0.748131	0.141636	-1.26753	-0.892324	-0.868517	675806	Ca21chr2_C_albicans_SC5314	+	676552
gene-CAALFM_C203370WA	THI20	0	0	3.77337	1.91585	3.77337	up	-0.20187	0.625953	0.522611	-1.83962	-1.60564	-1.35561	700790	Ca21chr2_C_albicans_SC5314	+	702436
gene-CAALFM_C203760CA	CAALFM_C203760CA	0	0	3.05326	1.61035	3.05326	up	0.780952	0.216231	0.422894	-1.30241	-1.07498	-1.03358	792275	Ca21chr2_C_albicans_SC5314	-	795163
gene-CAALFM_C204010CA	HSP21	0	0	3.68473	1.88156	3.68473	up	1.38212	0.267836	0.537708	-1.46347	-0.805314	-1.18823	838065	Ca21chr2_C_albicans_SC5314	-	838634
gene-CAALFM_C204170CA	CAALFM_C204170CA	0	0	2.64696	1.40434	2.64696	up	0.523748	1.06886	0.938665	-0.607991	-0.556923	-0.516815	876638	Ca21chr2_C_albicans_SC5314	-	876868
gene-CAALFM_C204230WA	BAT21	0	0	2.17488	1.12094	2.17488	up	0.722464	-0.0331249	-0.206557	-0.986361	-0.832211	-1.06146	887776	Ca21chr2_C_albicans_SC5314	+	888957
gene-CAALFM_C204300CA	CAALFM_C204300CA	0	0	2.51239	1.32906	2.51239	up	0.71677	1.09628	0.701001	-0.590359	-0.390697	-0.49207	900914	Ca21chr2_C_albicans_SC5314	-	901672
gene-CAALFM_C204740CA	CAALFM_C204740CA	3.22773e-25	4.41533e-25	2.82923	1.50041	2.82923	up	0.430234	0.592225	0.636943	-1.47246	-0.604178	-0.765189	993261	Ca21chr2_C_albicans_SC5314	-	994097
gene-CAALFM_C204930CA	CRK1	0	0	2.18758	1.12934	2.18758	up	0.908791	0.94614	0.691684	-0.30658	-0.131065	-0.403748	1027317	Ca21chr2_C_albicans_SC5314	-	1029554
gene-CAALFM_C205060CA	CAALFM_C205060CA	1.07629e-37	1.49522e-37	2.60343	1.38041	2.60343	up	0.444456	1.05309	0.974553	-0.850823	-0.368076	-0.45024	1047799	Ca21chr2_C_albicans_SC5314	-	1048197
gene-CAALFM_C205390CA	CAALFM_C205390CA	1.53138e-12	1.97298e-12	2.71064	1.43863	2.71064	up	0.77652	0.328279	0.43777	-0.890986	-1.1128	-0.769547	1107956	Ca21chr2_C_albicans_SC5314	-	1108372
gene-CAALFM_C205460WA	CDC19	0	0	5.05612	2.33803	5.05612	up	1.106	0.751184	0	-1.87184	-1.61805	-1.66702	1118612	Ca21chr2_C_albicans_SC5314	+	1120126
gene-CAALFM_C205690CA	YTH1	0	0	2.47321	1.30639	2.47321	up	-0.148447	0.45911	0.654357	-1.24342	-0.982526	-0.728195	1164030	Ca21chr2_C_albicans_SC5314	-	1164677
gene-CAALFM_C205700WA	OSM1	0	0	5.00646	2.32379	5.00646	up	0.741571	0.922966	0.262949	-2.04826	-1.53337	-1.46225	1165370	Ca21chr2_C_albicans_SC5314	+	1166881
gene-CAALFM_C206100WA	PMT4	0	0	2.80542	1.48822	2.80542	up	1.09461	0.635805	0.338901	-0.732644	-0.890279	-0.772411	1246014	Ca21chr2_C_albicans_SC5314	+	1248281
gene-CAALFM_C206180CA	FGR12	0.000826234	0.000949523	5.41223	2.43622	5.41223	up	0.0758014	0.350905	0.462819	-3.29596	-2.55926	-0.563925	1260497	Ca21chr2_C_albicans_SC5314	-	1261645
gene-CAALFM_C206190WA	ILV1	0	0	2.54485	1.34758	2.54485	up	0.779314	0.566466	-0.0400362	-0.964802	-0.881188	-0.891001	1262842	Ca21chr2_C_albicans_SC5314	+	1264551
gene-CAALFM_C206840WA	SPR1	3.33421e-12	4.28155e-12	2.8822	1.52717	2.8822	up	1.76302	1.29643	0.462503	-0.733935	0.316623	-0.642243	1402344	Ca21chr2_C_albicans_SC5314	+	1403921
gene-CAALFM_C206940CA	ARE2	0	0	2.63732	1.39907	2.63732	up	1.19851	0.877991	0.0194168	-1.01747	-0.50465	-0.579173	1422371	Ca21chr2_C_albicans_SC5314	-	1424200
gene-CAALFM_C206970WA	AAH1	0	0	3.39408	1.76302	3.39408	up	1.16222	0.738295	0	-0.883726	-1.30921	-1.1956	1429227	Ca21chr2_C_albicans_SC5314	+	1430270
gene-CAALFM_C207060WA	CAALFM_C207060WA	0	0	4.96669	2.31229	4.96669	up	1.02266	1.21297	0.490673	-1.41715	-1.42255	-1.37086	1442700	Ca21chr2_C_albicans_SC5314	+	1443479
gene-CAALFM_C207260CA	DQD1	0	0	2.8819	1.52702	2.8819	up	0.521476	1.08959	0.868932	-0.901483	-0.594438	-0.605137	1480464	Ca21chr2_C_albicans_SC5314	-	1480904
gene-CAALFM_C207270WA	CAALFM_C207270WA	0	0	2.20877	1.14324	2.20877	up	0.455807	0.123991	0.0718851	-1.11275	-0.801379	-0.863915	1481388	Ca21chr2_C_albicans_SC5314	+	1482407
gene-CAALFM_C207280WA	CAALFM_C207280WA	3.1322e-17	4.22634e-17	2.44807	1.29165	2.44807	up	0.573418	1.27383	0.655581	-0.668374	0	-0.703738	1482648	Ca21chr2_C_albicans_SC5314	+	1484342
gene-CAALFM_C207420WA	CAALFM_C207420WA	0	0	2.44051	1.28718	2.44051	up	0.993198	0.953182	0.378517	-0.640646	-0.438201	-0.4578	1516379	Ca21chr2_C_albicans_SC5314	+	1517101
gene-CAALFM_C207570WA	RNR22	0	0	22.8427	4.51366	22.8427	up	1.68012	1.31028	0.575114	-3.61601	-3.16328	-3.19617	1545974	Ca21chr2_C_albicans_SC5314	+	1547158
gene-CAALFM_C207630CA	CAALFM_C207630CA	0	0	7.67732	2.9406	7.67732	up	1.13956	2.16258	1.01138	-2.00493	-1.30685	-1.1965	1556455	Ca21chr2_C_albicans_SC5314	-	1556820
gene-CAALFM_C207770CA	CAALFM_C207770CA	0.000787666	0.000905533	2.43408	1.28338	2.43408	up	0.657954	-0.208961	0.614827	-0.595417	-0.700978	-1.48992	1588820	Ca21chr2_C_albicans_SC5314	-	1589116
gene-CAALFM_C207910CA	CAALFM_C207910CA	7.21129e-15	9.53264e-15	2.20245	1.13911	2.20245	up	0.402179	1.36043	1.12908	-0.0148773	0	-0.510776	1611757	Ca21chr2_C_albicans_SC5314	-	1611933
gene-CAALFM_C208100WA	CAALFM_C208100WA	0	0	2.87907	1.5256	2.87907	up	0.765504	0.260116	-0.248648	-1.53558	-1.19994	-1.06431	1642751	Ca21chr2_C_albicans_SC5314	+	1643854
gene-CAALFM_C208260WA	CAALFM_C208260WA	4.17892e-15	5.53938e-15	6.05951	2.5992	6.05951	up	1.62136	0.148006	-2.06201	-3.72476	-3.08408	-1.2814	1670481	Ca21chr2_C_albicans_SC5314	+	1670792
gene-CAALFM_C208290CA	UCF1	0	0	12.8979	3.68906	12.8979	up	1.35158	1.44878	1.2584	-2.90725	-2.12187	-1.97932	1675845	Ca21chr2_C_albicans_SC5314	-	1676450
gene-CAALFM_C208390WA	CAALFM_C208390WA	0	0	2.88434	1.52824	2.88434	up	0.942937	0.727392	0.070404	-1.40524	-0.705036	-0.733713	1695306	Ca21chr2_C_albicans_SC5314	+	1696499
gene-CAALFM_C208490WA	DSE1	0	0	2.44456	1.28958	2.44456	up	0.84945	-0.0804348	0.33719	-0.944578	-0.867872	-0.950075	1715956	Ca21chr2_C_albicans_SC5314	+	1718130
gene-CAALFM_C208590WA	YWP1	0	0	2.82357	1.49752	2.82357	up	1.14936	-0.014678	0	-1.25619	-1.02613	-1.07555	1746839	Ca21chr2_C_albicans_SC5314	+	1748440
gene-CAALFM_C208870CA	PIR1	0	0	4.94524	2.30604	4.94524	up	0.299954	0.153557	-0.0400686	-2.50264	-2.08092	-1.92112	1800507	Ca21chr2_C_albicans_SC5314	-	1801664
gene-CAALFM_C209280CA	CAALFM_C209280CA	0	0	2.16536	1.11461	2.16536	up	0.885261	0.45901	-0.0336771	-0.957458	-0.720813	-0.354962	1896700	Ca21chr2_C_albicans_SC5314	-	1898205
gene-CAALFM_C209530WA	EAP1	0	0	2.8197	1.49554	2.8197	up	0.87299	0.83793	0.40954	-0.55057	-0.863618	-0.951975	1951210	Ca21chr2_C_albicans_SC5314	+	1953171
gene-CAALFM_C209710CA	CAALFM_C209710CA	0	0	2.13303	1.0929	2.13303	up	0.427362	0.114195	-0.314282	-1.52768	-0.751302	-0.772454	1983621	Ca21chr2_C_albicans_SC5314	-	1985015
gene-CAALFM_C209750WA	LEU42	0	0	2.15407	1.10706	2.15407	up	0.87368	-0.0462313	-0.154503	-0.968096	-0.739606	-0.940543	1992136	Ca21chr2_C_albicans_SC5314	+	1993851
gene-CAALFM_C209800CA	CAALFM_C209800CA	0.0258899	0.0287022	2.1951	1.13429	2.1951	up	1.74489	-0.117508	-0.00559425	-1.44596	0.474832	-0.809946	2001195	Ca21chr2_C_albicans_SC5314	-	2002058
gene-CAALFM_C209940WA	GCN4	0	0	2.0298	1.02134	2.0298	up	0.899384	0.678987	0.763624	-0.0403213	-0.310341	-0.371349	2031192	Ca21chr2_C_albicans_SC5314	+	2032163
gene-CAALFM_C209950WA	FCY21	0	0	2.52959	1.3389	2.52959	up	0.342556	0.273951	0.531248	-0.863471	-1.09887	-0.906606	2034730	Ca21chr2_C_albicans_SC5314	+	2036274
gene-CAALFM_C210240WA	GPD1	0	0	3.8136	1.93115	3.8136	up	1.10948	1.52049	1.03811	-1.01062	-0.490278	-0.624482	2107703	Ca21chr2_C_albicans_SC5314	+	2108914
gene-CAALFM_C210350CA	ACS1	0	0	2.90366	1.53787	2.90366	up	0.882921	0.828446	0.406816	-0.982742	-0.766032	-0.746662	2132111	Ca21chr2_C_albicans_SC5314	-	2134138
gene-CAALFM_C210440CA	RAD1	0	0	2.01256	1.00903	2.01256	up	0.766294	0.641988	0.150871	-0.608089	-0.465042	-0.394815	2159273	Ca21chr2_C_albicans_SC5314	-	2162185
gene-CAALFM_C210450WA	NCE4	0	0	3.46203	1.79162	3.46203	up	1.26018	0.949739	0.286646	-0.928033	-0.898407	-1.05185	2162387	Ca21chr2_C_albicans_SC5314	+	2162893
gene-CAALFM_C210480WA	MDH1-3	0	0	3.07069	1.61856	3.07069	up	0.915939	0.334285	-0.0359411	-1.38328	-1.11159	-1.14653	2166474	Ca21chr2_C_albicans_SC5314	+	2167502
gene-CAALFM_C210540WA	CAALFM_C210540WA	0	0	2.69655	1.43111	2.69655	up	0.434237	0.618316	-0.381736	-1.43809	-1.38473	-0.799709	2171151	Ca21chr2_C_albicans_SC5314	+	2171960
gene-CAALFM_C210560CA	ZSF1	0	0	2.7864	1.4784	2.7864	up	0.449188	0.737182	1.21355	-0.740983	-0.607208	-0.687099	2179659	Ca21chr2_C_albicans_SC5314	-	2180270
gene-CAALFM_C210640CA	MTR2	0	0	2.49023	1.31628	2.49023	up	0.389936	0.761578	0.727227	-0.716432	-0.693828	-0.659843	2192388	Ca21chr2_C_albicans_SC5314	-	2192990
gene-CAALFM_C210650WA	CAALFM_C210650WA	1.71748e-05	2.02863e-05	3.60679	1.85072	3.60679	up	0.574966	0.145526	-0.00559425	-1.13784	-1.49715	-2.20226	2193331	Ca21chr2_C_albicans_SC5314	+	2193519
gene-CAALFM_C210690WA	TPS3	0	0	3.32122	1.73172	3.32122	up	1.6444	1.05256	0.55674	-0.834427	-0.537909	-0.569107	2198731	Ca21chr2_C_albicans_SC5314	+	2201816
gene-CAALFM_C300050CA	CAALFM_C300050CA	4.83803e-24	6.59789e-24	3.35603	1.74676	3.35603	up	0.706938	1.13251	0.669286	-0.625612	-0.665369	-1.44056	12190	Ca21chr3_C_albicans_SC5314	-	12501
gene-CAALFM_C300060WA	TLO7	0	0	14.511	3.85908	14.511	up	5.01512	4.62278	4.70355	1.29942	1.39851	0.066287	13756	Ca21chr3_C_albicans_SC5314	+	14265
gene-CAALFM_C300320WA	RHR2	0	0	5.98508	2.58137	5.98508	up	0.666969	0.812794	0.0881081	-2.25464	-2.01611	-1.90549	45115	Ca21chr3_C_albicans_SC5314	+	45879
gene-CAALFM_C300480CA	DOT5	0	0	2.25371	1.1723	2.25371	up	0.590857	0.849084	0	-0.912766	-0.531825	-0.632369	68046	Ca21chr3_C_albicans_SC5314	-	68837
gene-CAALFM_C300550CA	HRK1	0	0	2.65805	1.41037	2.65805	up	1.04181	1.32977	0.521153	-0.570249	-0.365806	-0.402315	78180	Ca21chr3_C_albicans_SC5314	-	80270
gene-CAALFM_C300600WA	IFF11	0	0	14.9687	3.90388	14.9687	up	2.83747	2.99615	0.723942	-2.07101	-1.63342	-1.44964	95652	Ca21chr3_C_albicans_SC5314	+	97187
gene-CAALFM_C300720WA	PMA1	0	0	2.09923	1.06986	2.09923	up	-0.182565	0.331997	0.817956	-0.718642	-0.695861	-0.827698	133119	Ca21chr3_C_albicans_SC5314	+	135806
gene-CAALFM_C301220WA	CAALFM_C301220WA	0	0	2.21827	1.14943	2.21827	up	0.750097	0.667613	0.503002	-0.690771	-0.496658	-0.34016	259791	Ca21chr3_C_albicans_SC5314	+	260798
gene-CAALFM_C301440CA	CAALFM_C301440CA	0	0	14.1389	3.8216	14.1389	up	0.0208054	1.10234	1.23263	-2.53751	-2.79554	-3.77596	307532	Ca21chr3_C_albicans_SC5314	-	307839
gene-CAALFM_C301450CA	MET18	0	0	2.6047	1.38112	2.6047	up	0.630836	0.322041	0.43367	-1.01439	-0.86265	-0.879766	307886	Ca21chr3_C_albicans_SC5314	-	311137
gene-CAALFM_C301540WA	CAALFM_C301540WA	0	0	8.89511	3.15301	8.89511	up	1.42906	1.81315	0.692538	-2.55015	-1.47191	-1.50222	335765	Ca21chr3_C_albicans_SC5314	+	336352
gene-CAALFM_C301940CA	CAALFM_C301940CA	0	0	3.94781	1.98105	3.94781	up	0.562143	1.07037	0.770633	-1.28437	-1.14195	-1.1137	427510	Ca21chr3_C_albicans_SC5314	-	428097
gene-CAALFM_C302300WA	FGR23	0	0	2.91326	1.54263	2.91326	up	1.06594	0.394996	0.29679	-1.01107	-0.980366	-0.878738	499465	Ca21chr3_C_albicans_SC5314	+	502809
gene-CAALFM_C302320WA	ILV2	0	0	2.08972	1.06331	2.08972	up	0.834064	-0.00794125	0.342432	-0.554474	-0.793291	-0.673617	507101	Ca21chr3_C_albicans_SC5314	+	509152
gene-CAALFM_C302410CA	CAALFM_C302410CA	0	0	2.01062	1.00764	2.01062	up	0.622799	0.367613	0.366265	-0.789807	-0.459442	-0.417004	527091	Ca21chr3_C_albicans_SC5314	-	528625
gene-CAALFM_C302900WA	CAALFM_C302900WA	0	0	4.59828	2.20109	4.59828	up	0.877105	0.979945	0.544726	-1.33995	-1.37335	-1.48821	622956	Ca21chr3_C_albicans_SC5314	+	624053
gene-CAALFM_C302990CA	CAALFM_C302990CA	0	0	2.50591	1.32534	2.50591	up	0.280207	0.783246	0.340609	-1.18462	-0.720948	-0.666378	636945	Ca21chr3_C_albicans_SC5314	-	638042
gene-CAALFM_C303420CA	NDE1	0	0	2.25548	1.17343	2.25548	up	0.896422	0.201689	1.3051	-0.433376	-0.364484	-0.319226	722858	Ca21chr3_C_albicans_SC5314	-	724582
gene-CAALFM_C303490WA	RSN1	2.11163e-40	2.93943e-40	2.0052	1.00375	2.0052	up	0.629529	0.00930786	-0.419282	-1.14546	-0.748495	-0.897722	743259	Ca21chr3_C_albicans_SC5314	+	744101
gene-CAALFM_C303800WA	PTR22	0	0	2.662	1.41251	2.662	up	0.417316	0.0951595	0.0273323	-1.3534	-1.21216	-1.13217	797737	Ca21chr3_C_albicans_SC5314	+	799467
gene-CAALFM_C304060CA	HEM13	0	0	10.1034	3.33677	10.1034	up	1.19288	1.32035	0.527971	-2.68026	-2.09692	-2.19193	846209	Ca21chr3_C_albicans_SC5314	-	847180
gene-CAALFM_C304270CA	CTP1	0	0	2.0822	1.05811	2.0822	up	0.286639	0.293703	0.445702	-0.689704	-0.760609	-0.697965	886986	Ca21chr3_C_albicans_SC5314	-	887941
gene-CAALFM_C304550CA	CMK1	0	0	3.47325	1.79629	3.47325	up	0.618294	0.613019	0.250339	-1.60759	-1.15777	-1.14185	960570	Ca21chr3_C_albicans_SC5314	-	961817
gene-CAALFM_C305390CA	GPI1	0	0	4.00196	2.00071	4.00196	up	1.09827	0.8505	0.64189	-1.3673	-0.91113	-1.13303	1197250	Ca21chr3_C_albicans_SC5314	-	1199196
gene-CAALFM_C305400CA	CAALFM_C305400CA	1.48871e-21	2.02404e-21	2.76753	1.4686	2.76753	up	1.31305	-0.045022	0	-0.872974	-1.14983	-1.11497	1199156	Ca21chr3_C_albicans_SC5314	-	1199485
gene-CAALFM_C305450CA	CAALFM_C305450CA	0	0	3.49291	1.80443	3.49291	up	0.6247	0.354773	0.588131	-1.46721	-1.21861	-1.15987	1216080	Ca21chr3_C_albicans_SC5314	-	1217252
gene-CAALFM_C305590CA	BAT22	0	0	2.07724	1.05467	2.07724	up	0.222963	0.446713	0.426551	-0.813321	-0.639509	-0.614944	1250579	Ca21chr3_C_albicans_SC5314	-	1251688
gene-CAALFM_C306140WA	CAALFM_C306140WA	0	0	4.45769	2.1563	4.45769	up	1.27626	0.834918	0.730175	-1.59419	-1.0641	-0.969235	1397002	Ca21chr3_C_albicans_SC5314	+	1398207
gene-CAALFM_C306270CA	CAALFM_C306270CA	0	0	2.24746	1.1683	2.24746	up	0.719811	0.582479	0.464918	-0.742413	-0.478762	-0.516508	1428461	Ca21chr3_C_albicans_SC5314	-	1429165
gene-CAALFM_C306330WA	TSA1B	0	0	2.10809	1.07594	2.10809	up	0.524433	0.778744	0.368977	-0.596019	-0.474246	-0.485394	1452363	Ca21chr3_C_albicans_SC5314	+	1452953
gene-CAALFM_C306350WA	CAALFM_C306350WA	9.415e-42	1.312e-41	2.27879	1.18827	2.27879	up	0.735843	0.461792	0.128866	-0.659013	-0.643469	-0.935825	1453866	Ca21chr3_C_albicans_SC5314	+	1454657
gene-CAALFM_C306490WA	CAALFM_C306490WA	0	0	2.94339	1.55748	2.94339	up	0.71426	0.673569	-0.0509443	-1.30712	-0.9036	-1.12483	1481888	Ca21chr3_C_albicans_SC5314	+	1482811
gene-CAALFM_C306560WA	CAALFM_C306560WA	0	0	3.88521	1.95799	3.88521	up	1.07267	0.271754	0.603422	-1.55639	-1.16249	-1.20725	1496301	Ca21chr3_C_albicans_SC5314	+	1497788
gene-CAALFM_C306700CA	CAALFM_C306700CA	0	0	2.21896	1.14989	2.21896	up	0.7314	0.558558	0.352548	-0.685254	-0.543305	-0.578592	1527476	Ca21chr3_C_albicans_SC5314	-	1529317
gene-CAALFM_C306860CA	CAALFM_C306860CA	0	0	2.90894	1.54049	2.90894	up	0.402684	0.489744	0.0121393	-1.57023	-1.01129	-1.1354	1572462	Ca21chr3_C_albicans_SC5314	-	1573310
gene-CAALFM_C306870WA	TDH3	0	0	4.57026	2.19228	4.57026	up	0.901424	0.709753	0.259899	-1.74442	-1.47463	-1.4867	1574865	Ca21chr3_C_albicans_SC5314	+	1575872
gene-CAALFM_C306920WA	CAALFM_C306920WA	0	0	2.04387	1.0313	2.04387	up	0.85211	0.57181	-0.0212326	-0.765966	-0.501108	-0.424153	1584075	Ca21chr3_C_albicans_SC5314	+	1585043
gene-CAALFM_C307340WA	GCY1	0	0	4.67863	2.22609	4.67863	up	0.989707	0.841976	-0.0119839	-1.7656	-1.5208	-1.57216	1688903	Ca21chr3_C_albicans_SC5314	+	1689790
gene-CAALFM_C307440WA	TPI1	0	0	3.17588	1.66716	3.17588	up	0.936306	0.853935	0.167049	-1.20285	-0.89254	-0.948793	1701963	Ca21chr3_C_albicans_SC5314	+	1702709
gene-CAALFM_C307450CA	CAALFM_C307450CA	0	0	2.79707	1.48392	2.79707	up	0.899032	1.43306	0.894258	-0.543833	-0.218105	-0.463465	1702725	Ca21chr3_C_albicans_SC5314	-	1703696
gene-CAALFM_C307480WA	CAALFM_C307480WA	0	0	2.0872	1.06157	2.0872	up	0.698291	0.677989	0.456054	-0.448442	-0.4761	-0.427834	1709297	Ca21chr3_C_albicans_SC5314	+	1710637
gene-CAALFM_C307490WA	CAALFM_C307490WA	0	0	2.13296	1.09286	2.13296	up	1.1272	0.707278	0.035944	-0.601162	-0.418856	-0.388124	1710784	Ca21chr3_C_albicans_SC5314	+	1712634
gene-CAALFM_C307970CA	TLO8	0	0	66.7505	6.06071	66.7505	up	4.82068	4.86556	5.1634	-0.912823	-0.464786	-1.95488	1787605	Ca21chr3_C_albicans_SC5314	-	1788114
gene-CAALFM_C400010WA	TLO9	0	0	32.0238	5.00107	32.0238	up	5.06299	4.46596	4.53092	-0.291175	-0.643433	-0.00873852	983	Ca21chr4_C_albicans_SC5314	+	1660
gene-CAALFM_C400060WA	CAALFM_C400060WA	0	0	2.0992	1.06984	2.0992	up	0.773062	0.576726	0.338028	-0.57571	-0.418714	-0.527276	8369	Ca21chr4_C_albicans_SC5314	+	8995
gene-CAALFM_C400160CA	CAR2	0	0	2.10757	1.07558	2.10757	up	0.34109	0.62388	0.293499	-0.690759	-0.666088	-0.611431	25876	Ca21chr4_C_albicans_SC5314	-	27186
gene-CAALFM_C400170WA	CAALFM_C400170WA	0	0	2.0578	1.0411	2.0578	up	0.128776	0.475944	0.0177708	-0.959578	-0.721167	-0.820066	27530	Ca21chr4_C_albicans_SC5314	+	27943
gene-CAALFM_C400440CA	OPT7	0	0	4.41484	2.14236	4.41484	up	0.969418	0.385154	0.189462	-1.69196	-1.59591	-1.59517	69499	Ca21chr4_C_albicans_SC5314	-	71742
gene-CAALFM_C400450CA	PGA10	0	0	15.5329	3.95725	15.5329	up	1.06404	1.48672	0.261374	-3.58236	-2.68096	-2.79629	72788	Ca21chr4_C_albicans_SC5314	-	73540
gene-CAALFM_C400580WA	CAALFM_C400580WA	0	0	2.36227	1.24017	2.36227	up	0.515906	0.735456	0.305369	-0.830054	-0.596243	-0.737485	100978	Ca21chr4_C_albicans_SC5314	+	101433
gene-CAALFM_C400590CA	CAALFM_C400590CA	0	0	2.07938	1.05616	2.07938	up	0.862014	0.31119	0.290296	-0.560343	-0.387398	-0.757229	101589	Ca21chr4_C_albicans_SC5314	-	103595
gene-CAALFM_C400720WA	CSP2	0	0	2.40886	1.26835	2.40886	up	1.20399	1.58773	0.535154	-0.415456	-0.109707	0.0469933	124043	Ca21chr4_C_albicans_SC5314	+	124867
gene-CAALFM_C401010CA	DAG7	0	0	4.19	2.06695	4.19	up	-0.243553	0.495699	-0.0437469	-1.93063	-2.14914	-1.91269	199443	Ca21chr4_C_albicans_SC5314	-	200198
gene-CAALFM_C401250WA	NAT4	0	0	3.73093	1.89954	3.73093	up	0.658171	1.95446	0.325313	-0.945602	-0.89751	-0.917554	250907	Ca21chr4_C_albicans_SC5314	+	251518
gene-CAALFM_C401340WA	CAALFM_C401340WA	0.0146227	0.0163299	3.03923	1.6037	3.03923	up	-1.78516	1.99921	0.973616	-1.78516	-1.78516	-0.0531281	273215	Ca21chr4_C_albicans_SC5314	+	273544
gene-CAALFM_C401530CA	ERG251	0	0	4.03044	2.01094	4.03044	up	0.47571	0.646943	0.553585	-1.55549	-1.39854	-1.40254	317140	Ca21chr4_C_albicans_SC5314	-	318105
gene-CAALFM_C401750CA	FBA1	0	0	6.94901	2.79681	6.94901	up	1.01554	1.24385	0.450352	-2.06984	-1.78734	-1.82349	345920	Ca21chr4_C_albicans_SC5314	-	346999
gene-CAALFM_C401760WA	CAALFM_C401760WA	0	0	3.8599	1.94856	3.8599	up	0.778334	0.862608	0.279236	-1.5324	-1.15174	-1.24138	348098	Ca21chr4_C_albicans_SC5314	+	348634
gene-CAALFM_C401970WA	CAALFM_C401970WA	0	0	2.33637	1.22427	2.33637	up	0.683153	0.402257	0.127323	-1.00607	-0.751054	-0.702943	385301	Ca21chr4_C_albicans_SC5314	+	386614
gene-CAALFM_C402100CA	CAALFM_C402100CA	0	0	6.27872	2.65047	6.27872	up	0.784369	1.09738	0.614724	-2.0514	-1.76632	-1.63722	418036	Ca21chr4_C_albicans_SC5314	-	419232
gene-CAALFM_C402110WA	CAALFM_C402110WA	0	0	4.25767	2.09007	4.25767	up	0.67616	1.03294	0.192927	-1.59315	-1.35787	-1.41714	419443	Ca21chr4_C_albicans_SC5314	+	419976
gene-CAALFM_C402360WA	AMS1	0	0	2.18806	1.12965	2.18806	up	1.54688	0.854024	-0.104306	-0.620385	-0.294669	-0.177313	464869	Ca21chr4_C_albicans_SC5314	+	468336
gene-CAALFM_C402370CA	PGA59	0	0	2.66366	1.41341	2.66366	up	0	0.712463	0.97312	-0.879413	-0.995365	-0.679863	471021	Ca21chr4_C_albicans_SC5314	-	471362
gene-CAALFM_C402410CA	AHP1	0	0	2.22714	1.15519	2.22714	up	0.881987	1.23175	0.632184	-0.595159	0	-0.1245	486083	Ca21chr4_C_albicans_SC5314	-	486613
gene-CAALFM_C402440CA	PGA38	0	0	2.30356	1.20386	2.30356	up	0.809644	-0.0720844	0.353911	-0.961771	-0.746016	-0.812332	493509	Ca21chr4_C_albicans_SC5314	-	495056
gene-CAALFM_C402460WA	CAALFM_C402460WA	0	0	2.26618	1.18026	2.26618	up	0.23205	-0.0527649	0.260434	-1.12853	-0.908393	-1.06415	497492	Ca21chr4_C_albicans_SC5314	+	498130
gene-CAALFM_C402900CA	CRH11	0	0	2.80685	1.48895	2.80685	up	-0.181255	0.306549	0.114048	-1.52123	-1.36413	-1.34215	599268	Ca21chr4_C_albicans_SC5314	-	600629
gene-CAALFM_C403000CA	CAALFM_C403000CA	0	0	3.56948	1.83571	3.56948	up	1.1539	1.93273	1.20064	-1.01513	-0.173277	-0.0314493	624273	Ca21chr4_C_albicans_SC5314	-	624995
gene-CAALFM_C403070WA	PGA54	0	0	2.19973	1.13733	2.19973	up	-0.00992489	0.75222	0.48356	-0.635643	-0.772911	-0.77758	639668	Ca21chr4_C_albicans_SC5314	+	640696
gene-CAALFM_C403100WA	RBT7	0	0	9.55357	3.25604	9.55357	up	1.84896	0.87004	0.320371	-2.5288	-2.65864	-1.54131	646818	Ca21chr4_C_albicans_SC5314	+	647795
gene-CAALFM_C403430WA	MOH1	3.13446e-25	4.28868e-25	2.73849	1.45338	2.73849	up	1.02325	0.144465	-0.326696	-1.66188	-0.831372	-1.02587	717205	Ca21chr4_C_albicans_SC5314	+	717996
gene-CAALFM_C403600CA	CAALFM_C403600CA	0	0	3.50113	1.80782	3.50113	up	0.579644	0.548416	0.478891	-1.59264	-1.11738	-1.10649	770572	Ca21chr4_C_albicans_SC5314	-	771981
gene-CAALFM_C403960WA	CAALFM_C403960WA	7.19932e-07	8.65914e-07	3.11003	1.63693	3.11003	up	0.924833	0	-0.075172	-1.63101	-0.797686	-1.63243	845566	Ca21chr4_C_albicans_SC5314	+	845781
gene-CAALFM_C404220WA	DUO1	1.04259e-30	1.43753e-30	2.34472	1.22941	2.34472	up	0.385302	1.1851	0.560611	-0.492188	-0.488325	-0.576715	902114	Ca21chr4_C_albicans_SC5314	+	902629
gene-CAALFM_C404230WA	CAALFM_C404230WA	0	0	2.87165	1.52188	2.87165	up	-0.138659	1.17605	0.602642	-0.826959	-1.14241	-0.956233	903067	Ca21chr4_C_albicans_SC5314	+	904563
gene-CAALFM_C404590WA	SCS7	0	0	2.21181	1.14523	2.21181	up	1.06154	0.712952	-0.0559082	-0.71389	-0.579356	-0.423852	987763	Ca21chr4_C_albicans_SC5314	+	988899
gene-CAALFM_C404620CA	CAALFM_C404620CA	0	0	3.27263	1.71045	3.27263	up	0.744852	1.32037	0.82137	-1.05599	-0.613201	-0.575563	996059	Ca21chr4_C_albicans_SC5314	-	997609
gene-CAALFM_C404770CA	MNN22	0	0	4.0105	2.00378	4.0105	up	0.450604	-0.0487204	0.577602	-1.78691	-1.65966	-1.5853	1018785	Ca21chr4_C_albicans_SC5314	-	1020554
gene-CAALFM_C405380CA	CAALFM_C405380CA	0	0	3.83437	1.93899	3.83437	up	0.144426	1.58244	0.901826	-1.29645	-0.595652	-1.29617	1174198	Ca21chr4_C_albicans_SC5314	-	1174446
gene-CAALFM_C405460CA	OFD1	0	0	3.81794	1.93279	3.81794	up	1.23245	1.01856	0.434781	-1.1455	-0.989635	-0.977455	1190491	Ca21chr4_C_albicans_SC5314	-	1192344
gene-CAALFM_C405540WA	HOM3	0	0	3.05535	1.61134	3.05535	up	1.18635	0.0873737	0.0544205	-1.34309	-1.0771	-1.08569	1210137	Ca21chr4_C_albicans_SC5314	+	1211771
gene-CAALFM_C405730WA	CAALFM_C405730WA	0	0	2.84652	1.5092	2.84652	up	1.14364	0.623657	0.729931	-0.736653	-0.49263	-0.80108	1263841	Ca21chr4_C_albicans_SC5314	+	1264554
gene-CAALFM_C405970WA	CAALFM_C405970WA	0	0	2.0272	1.01949	2.0272	up	1.43179	0.763563	0	-0.233656	-0.224663	-0.404805	1326856	Ca21chr4_C_albicans_SC5314	+	1328934
gene-CAALFM_C406570CA	PDC11	0	0	6.49706	2.69979	6.49706	up	1.11778	0.988083	0.386719	-2.11667	-1.80213	-1.68797	1468068	Ca21chr4_C_albicans_SC5314	-	1469771
gene-CAALFM_C406660WA	CAALFM_C406660WA	0	0	8.9348	3.15944	8.9348	up	1.93672	1.61442	1.25324	-1.81362	-1.53311	-1.3272	1486939	Ca21chr4_C_albicans_SC5314	+	1488489
gene-CAALFM_C500010WA	TLO11	0	0	4253.74	12.0545	4253.74	up	6.34758	5.72709	5.93783	-7.06825	-6.33154	-4.75125	1918	Ca21chr5_C_albicans_SC5314	+	2427
gene-CAALFM_C500390CA	CAALFM_C500390CA	0	0	6.66672	2.73698	6.66672	up	1.06253	0.765298	1.1193	-1.95434	-1.56789	-1.74157	71613	Ca21chr5_C_albicans_SC5314	-	72101
gene-CAALFM_C500650CA	THR1	0	0	3.38388	1.75868	3.38388	up	0.757977	0.62287	0.336781	-1.20733	-1.22475	-1.12632	146706	Ca21chr5_C_albicans_SC5314	-	147779
gene-CAALFM_C500660CA	ERG11	0	0	2.20384	1.14002	2.20384	up	0.327013	0.460262	0	-0.912178	-0.932761	-0.787848	148115	Ca21chr5_C_albicans_SC5314	-	149701
gene-CAALFM_C500880CA	GIT3	0	0	2.75027	1.45957	2.75027	up	0.954016	-0.114897	0.0356836	-1.18342	-0.942472	-1.37802	202590	Ca21chr5_C_albicans_SC5314	-	204197
gene-CAALFM_C501670WA	DAL52	7.05852e-12	9.04174e-12	2.18144	1.12528	2.18144	up	1.74328	0.898086	-0.606672	-0.854391	-0.231856	-0.254904	375462	Ca21chr5_C_albicans_SC5314	+	377102
gene-CAALFM_C501800CA	HIP1	0	0	2.55595	1.35386	2.55595	up	0.255856	0.0800715	0.00287628	-1.06246	-1.35489	-1.30542	402802	Ca21chr5_C_albicans_SC5314	-	404601
gene-CAALFM_C502240WA	PTH2	2.77552e-05	3.26846e-05	2.25701	1.17441	2.25701	up	0.126404	0.508423	-0.280127	-1.05391	-0.753309	-1.36132	498691	Ca21chr5_C_albicans_SC5314	+	499884
gene-CAALFM_C502270WA	THR4	0	0	2.42201	1.27621	2.42201	up	0.579796	0.47783	-0.0577917	-0.89786	-0.960691	-0.970238	503291	Ca21chr5_C_albicans_SC5314	+	504823
gene-CAALFM_C502330WA	CAALFM_C502330WA	0	0	2.12887	1.09008	2.12887	up	0.0846357	0.995432	0.845636	-0.441014	-0.556407	-0.34713	515646	Ca21chr5_C_albicans_SC5314	+	515960
gene-CAALFM_C502690WA	CAALFM_C502690WA	0	0	4.23223	2.08142	4.23223	up	1.21857	0.801154	0	-1.9734	-1.05842	-1.19271	606039	Ca21chr5_C_albicans_SC5314	+	607136
gene-CAALFM_C502930CA	GRE3	0	0	2.09884	1.06959	2.09884	up	0.3967	0.64806	0.123594	-0.892182	-0.540597	-0.607644	649786	Ca21chr5_C_albicans_SC5314	-	650901
gene-CAALFM_C502940CA	MIG1	0	0	2.94659	1.55905	2.94659	up	0.260938	0.135767	0.744826	-1.24024	-1.08604	-1.20932	651905	Ca21chr5_C_albicans_SC5314	-	653617
gene-CAALFM_C503210CA	CAALFM_C503210CA	2.4e-44	3.4e-44	34.2288	5.09714	34.2288	up	5.0489	6.08521	5.33463	0.212443	-0.883579	1.84846	726044	Ca21chr5_C_albicans_SC5314	-	728167
gene-CAALFM_C503480CA	CAALFM_C503480CA	0	0	3.95012	1.9819	3.95012	up	0.0125208	0.989714	0.891392	-1.47761	-1.3237	-1.25076	780649	Ca21chr5_C_albicans_SC5314	-	782214
gene-CAALFM_C503510CA	CAALFM_C503510CA	0	0	2.67834	1.42134	2.67834	up	1.26068	1.57733	1.18284	-0.387269	0	0.144112	787678	Ca21chr5_C_albicans_SC5314	-	789219
gene-CAALFM_C503640WA	CAALFM_C503640WA	0	0	2.30215	1.20298	2.30215	up	0.657557	-0.0795994	0.74861	-0.511844	-0.733592	-1.03695	809368	Ca21chr5_C_albicans_SC5314	+	810267
gene-CAALFM_C503900WA	PGA56	0	0	2.47618	1.30812	2.47618	up	0.344456	0.737247	0.701521	-0.742198	-0.818144	-0.580783	856564	Ca21chr5_C_albicans_SC5314	+	856818
gene-CAALFM_C503940CA	CAALFM_C503940CA	0	0	2.71973	1.44347	2.71973	up	0.82013	0.575949	-0.0416031	-0.969172	-0.942532	-1.06422	863687	Ca21chr5_C_albicans_SC5314	-	865150
gene-CAALFM_C503970WA	CAALFM_C503970WA	0	0	2.2987	1.20082	2.2987	up	0.460715	1.09732	1.03544	-0.97054	-0.637548	0.599117	873670	Ca21chr5_C_albicans_SC5314	+	875154
gene-CAALFM_C504110WA	SCW11	0	0	2.34888	1.23197	2.34888	up	0.793139	-0.140918	0.0547829	-1.07323	-0.9443	-0.971378	916837	Ca21chr5_C_albicans_SC5314	+	918357
gene-CAALFM_C504220WA	MRV5	1.15927e-24	1.58373e-24	16.012	4.00108	16.012	up	0.902265	0.453004	0.0262485	-2.29947	-4.65879	-3.66346	939282	Ca21chr5_C_albicans_SC5314	+	939923
gene-CAALFM_C504360CA	CAALFM_C504360CA	0	0	2.13272	1.09269	2.13272	up	0.596057	0.312575	-0.166017	-1.0981	-0.773355	-0.664011	963406	Ca21chr5_C_albicans_SC5314	-	964269
gene-CAALFM_C504800WA	CRH12	0	0	5.12143	2.35655	5.12143	up	0.461954	1.32452	0.591327	-1.81528	-1.57026	-1.3063	1039131	Ca21chr5_C_albicans_SC5314	+	1040645
gene-CAALFM_C504810WA	PFK1	0	0	7.69161	2.94329	7.69161	up	1.13486	1.08779	0.352221	-2.27446	-1.95373	-2.02681	1041193	Ca21chr5_C_albicans_SC5314	+	1044156
gene-CAALFM_C505050WA	ADH1	0	0	5.20673	2.38038	5.20673	up	1.52231	1.57407	0.888962	-1.23524	-0.948629	-0.97193	1107880	Ca21chr5_C_albicans_SC5314	+	1108932
gene-CAALFM_C505200CA	CAALFM_C505200CA	0	0	2.64025	1.40067	2.64025	up	0.415263	0.588089	0.117466	-1.24789	-0.991539	-0.841776	1140239	Ca21chr5_C_albicans_SC5314	-	1141543
gene-CAALFM_C505480WA	DES1	0	0	2.89252	1.53233	2.89252	up	0.828666	0.935986	0.461895	-1.04371	-0.751379	-0.575339	1178288	Ca21chr5_C_albicans_SC5314	+	1179400
gene-CAALFM_C505500CA	CTA24	0	0	7.12567	2.83303	7.12567	up	2.9134	2.48017	2.60476	-0.227469	0	-0.273279	1182110	Ca21chr5_C_albicans_SC5314	-	1182868
gene-CAALFM_C600030WA	TLO13	0	0	2394.29	11.2254	2394.29	up	12.3506	11.5997	12.0475	0	2.32167	0	5545	Ca21chr6_C_albicans_SC5314	+	6069
gene-CAALFM_C600200CA	CAALFM_C600200CA	0	0	2.1807	1.12479	2.1807	up	0.316561	1.13788	0.858681	-0.453641	-0.367642	-0.239968	22858	Ca21chr6_C_albicans_SC5314	-	23190
gene-CAALFM_C600290WA	CAALFM_C600290WA	0	0	2.29411	1.19794	2.29411	up	0.345701	0	0.202806	-0.944506	-1.05457	-1.04622	39723	Ca21chr6_C_albicans_SC5314	+	41777
gene-CAALFM_C600330CA	GNP1	0	0	2.1971	1.1356	2.1971	up	0.589417	0.234347	0.571201	-0.789839	-0.625556	-0.596435	54332	Ca21chr6_C_albicans_SC5314	-	56071
gene-CAALFM_C600380CA	CAALFM_C600380CA	0	0	2.78597	1.47818	2.78597	up	1.07288	0.771248	0.359022	-0.826433	-0.711627	-0.693323	66443	Ca21chr6_C_albicans_SC5314	-	67438
gene-CAALFM_C600390WA	CAALFM_C600390WA	0	0	2.58057	1.36769	2.58057	up	1.09039	0.610868	0.0321426	-0.884279	-0.679803	-0.805587	67494	Ca21chr6_C_albicans_SC5314	+	68984
gene-CAALFM_C600750CA	PGK1	0	0	3.59485	1.84593	3.59485	up	0.887579	0.921896	0.152733	-1.41285	-1.08853	-1.07421	131977	Ca21chr6_C_albicans_SC5314	-	133230
gene-CAALFM_C600980CA	CAALFM_C600980CA	0	0	2.75383	1.46144	2.75383	up	1.74693	0	0.274199	-1.0698	-0.706109	-0.587284	194243	Ca21chr6_C_albicans_SC5314	-	195295
gene-CAALFM_C600990WA	RIM9	0	0	2.9916	1.58092	2.9916	up	2.30732	-0.21099	0.373361	-0.949	-0.704246	-0.619808	195918	Ca21chr6_C_albicans_SC5314	+	196958
gene-CAALFM_C601070CA	CIP1	4.95385e-21	6.73379e-21	2.11236	1.07886	2.11236	up	-0.851063	0.8182	-0.0755053	-1.32499	-0.972929	-1.04702	209410	Ca21chr6_C_albicans_SC5314	-	210309
gene-CAALFM_C601140CA	ARC18	0	0	5.31379	2.40974	5.31379	up	0.277437	0.583568	0.73584	-2.17912	-1.85109	-1.60217	221639	Ca21chr6_C_albicans_SC5314	-	222187
gene-CAALFM_C601290CA	QDR3	3.412e-42	4.757e-42	2.21977	1.15041	2.21977	up	0.914181	0.115903	0.444902	-0.63531	-0.485876	-0.855062	247958	Ca21chr6_C_albicans_SC5314	-	250051
gene-CAALFM_C601300WA	CAALFM_C601300WA	0	0	2.7491	1.45896	2.7491	up	0.730063	0.6731	0.375464	-1.12039	-0.705667	-0.772192	251632	Ca21chr6_C_albicans_SC5314	+	252873
gene-CAALFM_C601360WA	CAALFM_C601360WA	0	0	5.74468	2.52223	5.74468	up	0.71283	0.309305	1.45701	-2.08066	-1.52186	-1.48501	272338	Ca21chr6_C_albicans_SC5314	+	272679
gene-CAALFM_C601420CA	CAALFM_C601420CA	0	0	2.61157	1.38491	2.61157	up	0.629193	0.796827	-0.000359535	-1.16131	-0.737739	-0.830038	282711	Ca21chr6_C_albicans_SC5314	-	283952
gene-CAALFM_C601650CA	FMP27	0	0	2.81231	1.49175	2.81231	up	0.304046	0.826128	0.275158	-1.02129	-1.05754	-0.991107	340292	Ca21chr6_C_albicans_SC5314	-	347998
gene-CAALFM_C601670WA	MAE1	0	0	2.21076	1.14454	2.21076	up	0.403816	0.682466	1.37024	-0.315442	-0.291614	-0.37004	350639	Ca21chr6_C_albicans_SC5314	+	352531
gene-CAALFM_C601730WA	FGR37	0.00528466	0.00597537	2.90524	1.53866	2.90524	up	2.28898	-0.568206	1.19057	-0.568206	-0.568206	-0.568206	365969	Ca21chr6_C_albicans_SC5314	+	366277
gene-CAALFM_C601870CA	CAALFM_C601870CA	0	0	2.1975	1.13586	2.1975	up	-0.525073	0.574204	0.485405	-1.18461	-0.856858	-0.831588	386807	Ca21chr6_C_albicans_SC5314	-	388339
gene-CAALFM_C601990WA	PLB1	0	0	2.46302	1.30043	2.46302	up	1.65692	2.18024	0.0872774	-0.410313	0.433461	0	405913	Ca21chr6_C_albicans_SC5314	+	407730
gene-CAALFM_C602010CA	GPD2	0	0	9.86909	3.30292	9.86909	up	0.627288	0.504314	0.197878	-2.79422	-2.78205	-3.003	411489	Ca21chr6_C_albicans_SC5314	-	412604
gene-CAALFM_C602100WA	CAALFM_C602100WA	0	0	3.36192	1.74928	3.36192	up	-0.0425186	-0.161588	-2.63952	-3.14052	-2.60172	-2.34923	434385	Ca21chr6_C_albicans_SC5314	+	434888
gene-CAALFM_C602560WA	CAALFM_C602560WA	0	0	2.77258	1.47123	2.77258	up	1.07167	0.808829	0	-1.17683	-0.670742	-0.685618	524474	Ca21chr6_C_albicans_SC5314	+	525520
gene-CAALFM_C602580WA	CAALFM_C602580WA	0	0	2.3405	1.22682	2.3405	up	1.13599	0.732736	0.458611	-0.6034	-0.336031	-0.413679	526774	Ca21chr6_C_albicans_SC5314	+	528267
gene-CAALFM_C602940CA	CAALFM_C602940CA	0	0	2.43828	1.28586	2.43828	up	0.399698	0.671746	0.657294	-0.800323	-0.658268	-0.670264	606561	Ca21chr6_C_albicans_SC5314	-	607859
gene-CAALFM_C602950CA	CAALFM_C602950CA	5.10264e-21	6.93453e-21	2.45654	1.29663	2.45654	up	0.616564	0.539774	-0.189645	-1.50543	-0.766257	-0.651511	608693	Ca21chr6_C_albicans_SC5314	-	609775
gene-CAALFM_C603160CA	BMT6	0	0	2.07901	1.0559	2.07901	up	0.254304	0.367395	0.196045	-0.733538	-0.837697	-0.778707	663217	Ca21chr6_C_albicans_SC5314	-	665157
gene-CAALFM_C603270CA	AYR2	0	0	2.83918	1.50547	2.83918	up	0.595285	1.36068	0.362267	-0.948858	-0.61206	-0.637274	686774	Ca21chr6_C_albicans_SC5314	-	687667
gene-CAALFM_C603320WA	CAALFM_C603320WA	0	0	2.18951	1.13061	2.18951	up	0.999248	0.718524	0.13262	-0.822731	-0.273989	-0.44472	696248	Ca21chr6_C_albicans_SC5314	+	697177
gene-CAALFM_C603330CA	CAALFM_C603330CA	0	0	2.56287	1.35776	2.56287	up	0.660658	1.15254	0.632408	-0.72687	-0.458234	-0.442569	697118	Ca21chr6_C_albicans_SC5314	-	699883
gene-CAALFM_C603340CA	GLC3	0	0	2.15271	1.10616	2.15271	up	0.733588	0.798644	0.418386	-0.711161	-0.387304	-0.269384	700203	Ca21chr6_C_albicans_SC5314	-	702257
gene-CAALFM_C603390WA	CAALFM_C603390WA	0	0	2.11432	1.08019	2.11432	up	0.821621	0.707373	0.538064	-0.538581	-0.247593	-0.387343	714482	Ca21chr6_C_albicans_SC5314	+	715531
gene-CAALFM_C603400CA	QCR7	0	0	2.07929	1.05609	2.07929	up	0.300039	0.874539	0.852922	-0.44165	-0.339421	-0.359692	715854	Ca21chr6_C_albicans_SC5314	-	716237
gene-CAALFM_C603410CA	APA2	0	0	3.34121	1.74037	3.34121	up	0.669182	0.774353	0.223681	-1.32427	-1.06295	-1.16668	716494	Ca21chr6_C_albicans_SC5314	-	717594
gene-CAALFM_C603610WA	FGR17	0	0	2.1872	1.12909	2.1872	up	1.16872	0.254933	-0.100653	-0.969798	-0.589368	-0.505103	767669	Ca21chr6_C_albicans_SC5314	+	769633
gene-CAALFM_C603710WA	ALS9	0	0	4.60047	2.20178	4.60047	up	0.964427	1.06634	-0.0837336	-1.6666	-1.39981	-1.59189	797842	Ca21chr6_C_albicans_SC5314	+	803514
gene-CAALFM_C604130CA	ALS4	0	0	4.77192	2.25457	4.77192	up	0.819105	1.6488	0.27488	-1.46514	-1.36656	-1.18923	898452	Ca21chr6_C_albicans_SC5314	-	904754
gene-CAALFM_C604310WA	PEX11	0	0	5.14325	2.36268	5.14325	up	0.26527	0.709952	0.299123	-2.46808	-1.98976	-1.35585	953455	Ca21chr6_C_albicans_SC5314	+	954192
gene-CAALFM_C604380WA	ALS2	0	0	10.5984	3.40577	10.5984	up	2.33426	1.93301	0.533223	-1.68146	-1.95357	-1.78179	971215	Ca21chr6_C_albicans_SC5314	+	978303
gene-CAALFM_C604480CA	CAALFM_C604480CA	0	0	3.22397	1.68884	3.22397	up	0.463424	1.2706	0.565969	-1.24215	-0.765082	-0.759301	995286	Ca21chr6_C_albicans_SC5314	-	995987
gene-CAALFM_C700030WA	CAALFM_C700030WA	0	0	2.28044	1.18931	2.28044	up	0.291321	0.737486	0.507662	-0.763501	-0.581794	-0.686178	2278	Ca21chr7_C_albicans_SC5314	+	2769
gene-CAALFM_C700270WA	CAALFM_C700270WA	0	0	2.26765	1.1812	2.26765	up	0.468954	0.124392	-0.0247879	-1.00554	-0.971287	-0.998216	38507	Ca21chr7_C_albicans_SC5314	+	39679
gene-CAALFM_C700340CA	CAALFM_C700340CA	0	0	2.09657	1.06803	2.09657	up	0.438067	0.588438	-0.0864229	-0.861306	-0.680739	-0.721957	52951	Ca21chr7_C_albicans_SC5314	-	55866
gene-CAALFM_C700760CA	CAALFM_C700760CA	1.72994e-25	2.368e-25	2.53516	1.34208	2.53516	up	0.514248	0.195786	-0.093545	-1.54468	-1.01557	-0.849504	144060	Ca21chr7_C_albicans_SC5314	-	144569
gene-CAALFM_C700860WA	SSR1	0	0	2.73397	1.451	2.73397	up	0.649199	0.597506	0.679436	-0.793157	-0.965696	-0.667997	171720	Ca21chr7_C_albicans_SC5314	+	172424
gene-CAALFM_C701230CA	CAALFM_C701230CA	0	0	2.31608	1.21169	2.31608	up	0.511123	0.713863	0.424477	-0.742909	-0.577623	-0.665062	255373	Ca21chr7_C_albicans_SC5314	-	256806
gene-CAALFM_C701540WA	ALK6	0	0	8.35476	3.0626	8.35476	up	0.70232	1.29325	0.530017	-2.6808	-1.79911	-2.18229	325170	Ca21chr7_C_albicans_SC5314	+	326693
gene-CAALFM_C701650WA	CAALFM_C701650WA	0	0	5.72334	2.51686	5.72334	up	1.03834	1.17867	0.484967	-1.90002	-1.44032	-1.50825	354542	Ca21chr7_C_albicans_SC5314	+	356139
gene-CAALFM_C701720WA	CAALFM_C701720WA	0	0	2.18611	1.12837	2.18611	up	0.613441	0	0.166334	-0.903709	-0.801811	-0.8998	373129	Ca21chr7_C_albicans_SC5314	+	373893
gene-CAALFM_C701800CA	PFK2	0	0	10.2345	3.35537	10.2345	up	1.03692	0.838764	0.249733	-2.76984	-2.53428	-2.63656	385958	Ca21chr7_C_albicans_SC5314	-	388798
gene-CAALFM_C701920WA	CDC34	0	0	2.7757	1.47285	2.7757	up	0.800148	0.081172	-0.202341	-1.35948	-1.16868	-1.21142	411053	Ca21chr7_C_albicans_SC5314	+	411787
gene-CAALFM_C702220CA	CAALFM_C702220CA	0	0	2.42067	1.27541	2.42067	up	0.346152	0.261454	0.382312	-1.09809	-1.00744	-0.730781	483803	Ca21chr7_C_albicans_SC5314	-	485029
gene-CAALFM_C702270WA	LDG3	0.0138422	0.0154666	3.36662	1.7513	3.36662	up	-2.64686	0	0.696876	-2.64686	-1.91016	-2.64686	493961	Ca21chr7_C_albicans_SC5314	+	494419
gene-CAALFM_C702290WA	CAALFM_C702290WA	0.00556291	0.00628658	2.3187	1.21331	2.3187	up	-0.19691	0.101653	-0.418702	-2.4965	-0.855814	-0.801589	496851	Ca21chr7_C_albicans_SC5314	+	497402
gene-CAALFM_C702430CA	CAALFM_C702430CA	4.16172e-15	5.51774e-15	2.77201	1.47093	2.77201	up	1.03408	0.164129	-0.710151	-1.0373	-1.21765	-1.66978	526542	Ca21chr7_C_albicans_SC5314	-	527896
gene-CAALFM_C702610CA	CAALFM_C702610CA	0	0	3.14655	1.65377	3.14655	up	0.93585	1.20461	0.144125	-1.09496	-0.704268	-0.877506	558964	Ca21chr7_C_albicans_SC5314	-	559916
gene-CAALFM_C702660CA	CAALFM_C702660CA	0	0	3.50676	1.81014	3.50676	up	0.909874	1.02109	0.941681	-1.02364	-0.607472	-0.926652	566564	Ca21chr7_C_albicans_SC5314	-	567244
gene-CAALFM_C702670WA	CAALFM_C702670WA	0	0	3.83984	1.94104	3.83984	up	0.949371	0.881751	0.739393	-1.14391	-1.03829	-1.07041	568036	Ca21chr7_C_albicans_SC5314	+	571017
gene-CAALFM_C703200CA	CAALFM_C703200CA	0	0	3.1686	1.66385	3.1686	up	0.925419	0.818941	0.77641	-1.00988	-0.780518	-0.680374	693435	Ca21chr7_C_albicans_SC5314	-	694121
gene-CAALFM_C703230CA	CAALFM_C703230CA	1.22425e-06	1.46713e-06	2.06343	1.04504	2.06343	up	1.30293	-0.57724	-0.249193	-1.32699	-1.40251	0.0708661	700560	Ca21chr7_C_albicans_SC5314	-	700940
gene-CAALFM_C703820CA	CAALFM_C703820CA	2.87666e-30	3.96373e-30	2.21157	1.14507	2.21157	up	-0.297477	0.730252	0.497735	-0.881949	-0.855123	-0.767634	846800	Ca21chr7_C_albicans_SC5314	-	847324
gene-CAALFM_C703830CA	CAALFM_C703830CA	0	0	2.793	1.48181	2.793	up	0.343172	1.08804	0.580153	-0.943658	-0.632921	-0.857504	847595	Ca21chr7_C_albicans_SC5314	-	848101
gene-CAALFM_C703860WA	CAALFM_C703860WA	0	0	3.41665	1.77258	3.41665	up	0.599758	0.410536	-0.211652	-1.90894	-1.33987	-1.27029	853117	Ca21chr7_C_albicans_SC5314	+	854598
gene-CAALFM_C703920CA	RPP1B	0	0	2.03054	1.02186	2.03054	up	0.103785	0.531844	0.608012	-0.640451	-0.78301	-0.398488	861407	Ca21chr7_C_albicans_SC5314	-	861733
gene-CAALFM_C704360CA	TLO16	0	0	173.852	7.44172	173.852	up	7.51776	7.01575	7.48578	0.00141716	-0.307275	0	942825	Ca21chr7_C_albicans_SC5314	-	943352
gene-CAALFM_CR00020WA	TLO1	0	0	48.4025	5.59701	48.4025	up	3.05358	2.75955	2.91342	-2.51019	-2.71974	-2.83453	9111	Ca21chrR_C_albicans_SC5314	+	9863
gene-CAALFM_CR00040CA	CAALFM_CR00040CA	3.5855e-32	4.94918e-32	2.10954	1.07693	2.10954	up	0.542482	0.333508	0.445072	-0.824868	-0.746873	-0.337979	10646	Ca21chrR_C_albicans_SC5314	-	11815
gene-CAALFM_CR00300WA	CDA2	2.73322e-40	3.80385e-40	3.20617	1.68085	3.20617	up	2.32288	1.37142	1.15283	-0.329802	-0.0444522	0.178831	73423	Ca21chrR_C_albicans_SC5314	+	74526
gene-CAALFM_CR00350WA	CAALFM_CR00350WA	0	0	2.29372	1.19769	2.29372	up	0.578007	0.602406	0.356894	-0.792543	-0.617892	-0.645322	88058	Ca21chrR_C_albicans_SC5314	+	89263
gene-CAALFM_CR00560WA	NTH1	0	0	7.05094	2.81782	7.05094	up	1.25314	1.15494	0.787193	-1.81626	-1.65485	-1.78706	130642	Ca21chrR_C_albicans_SC5314	+	133365
gene-CAALFM_CR00750CA	CAALFM_CR00750CA	0	0	2.42602	1.27859	2.42602	up	0.862672	0.594816	0.281432	-0.857779	-0.551287	-0.687787	175807	Ca21chrR_C_albicans_SC5314	-	177243
gene-CAALFM_CR00780CA	GSY1	0	0	3.69228	1.88451	3.69228	up	0.986579	0.914794	0.325437	-1.47443	-1.05583	-0.896464	182254	Ca21chrR_C_albicans_SC5314	-	184239
gene-CAALFM_CR01040CA	ARC19	0	0	3.10299	1.63366	3.10299	up	0.498302	0.498428	0.471886	-1.38184	-1.05887	-0.991647	234556	Ca21chrR_C_albicans_SC5314	-	235158
gene-CAALFM_CR01260WA	CAALFM_CR01260WA	0	0	2.57853	1.36655	2.57853	up	0.437734	0.617053	0.513827	-0.842942	-0.795491	-0.892606	300879	Ca21chrR_C_albicans_SC5314	+	303074
gene-CAALFM_CR01400WA	LYS12	0	0	2.75876	1.46402	2.75876	up	0.870657	0.574768	0.0959072	-1.27519	-0.80187	-0.773666	332022	Ca21chrR_C_albicans_SC5314	+	333152
gene-CAALFM_CR01440CA	CAALFM_CR01440CA	0	0	2.39471	1.25985	2.39471	up	0.265512	0.453107	0.333903	-1.09357	-0.832442	-0.801011	338122	Ca21chrR_C_albicans_SC5314	-	338310
gene-CAALFM_CR01900CA	HNM3	4.96228e-33	6.85717e-33	2.09448	1.06659	2.09448	up	1.25228	0.515529	-0.0585871	-0.874411	-0.249788	-0.366351	420757	Ca21chrR_C_albicans_SC5314	-	422253
gene-CAALFM_CR02020CA	OPT1	0	0	2.55228	1.35179	2.55228	up	0.626207	0	0.132504	-1.48144	-0.876489	-0.938725	440887	Ca21chrR_C_albicans_SC5314	-	443238
gene-CAALFM_CR02280WA	PGA23	0	0	4.17456	2.06162	4.17456	up	0.740962	1.14468	-0.0985289	-1.77976	-1.61102	-1.00697	510499	Ca21chrR_C_albicans_SC5314	+	511347
gene-CAALFM_CR02460WA	CAALFM_CR02460WA	0	0	3.33521	1.73778	3.33521	up	0.953393	0.557978	0.173595	-1.15825	-1.1329	-1.23721	544683	Ca21chrR_C_albicans_SC5314	+	546848
gene-CAALFM_CR02570CA	CAALFM_CR02570CA	0	0	8.61548	3.10693	8.61548	up	0.812789	1.54512	1.01212	-2.09155	-2.06862	-1.79059	574720	Ca21chrR_C_albicans_SC5314	-	575925
gene-CAALFM_CR02630CA	CAALFM_CR02630CA	0	0	2.76186	1.46564	2.76186	up	0.554128	0.715941	0.517515	-1.0266	-0.83353	-0.749215	585248	Ca21chrR_C_albicans_SC5314	-	586093
gene-CAALFM_CR02670CA	CAALFM_CR02670CA	0	0	2.45157	1.29371	2.45157	up	1.5135	0.973448	0.820847	0	-0.18294	-0.390386	613118	Ca21chrR_C_albicans_SC5314	-	614518
gene-CAALFM_CR02810WA	CIRT4B	0	0	2.37927	1.25052	2.37927	up	1.56002	0.881978	0.508252	-0.680991	-0.00562859	-0.114687	641816	Ca21chrR_C_albicans_SC5314	+	643483
gene-CAALFM_CR02820WA	PGM2	0	0	2.32892	1.21966	2.32892	up	0.779141	0.886371	0.371071	-0.779128	-0.450912	-0.392355	644421	Ca21chrR_C_albicans_SC5314	+	646103
gene-CAALFM_CR02920CA	AQY1	0	0	5.13635	2.36074	5.13635	up	1.01109	1.63565	0.219413	-2.14059	-1.23643	-0.839058	667781	Ca21chrR_C_albicans_SC5314	-	668602
gene-CAALFM_CR03450WA	HXT5	8.37898e-38	1.1643e-37	2.35385	1.23503	2.35385	up	0.185856	0.407131	0.776946	-0.76485	-0.680947	-0.889345	762146	Ca21chrR_C_albicans_SC5314	+	763934
gene-CAALFM_CR03630WA	IFF3	0	0	2.20045	1.1378	2.20045	up	0.913463	1.0562	0.544885	-0.277317	-0.328826	-0.292712	804770	Ca21chrR_C_albicans_SC5314	+	807595
gene-CAALFM_CR03880WA	IFF9	0	0	3.80005	1.92602	3.80005	up	1.21853	1.37371	0.754538	-0.727167	-0.788724	-0.915383	866454	Ca21chrR_C_albicans_SC5314	+	869279
gene-CAALFM_CR04060CA	DAP1	0	0	3.15616	1.65817	3.15616	up	0.254848	1.11662	0.49044	-1.38932	-0.834092	-0.889182	913389	Ca21chrR_C_albicans_SC5314	-	913856
gene-CAALFM_CR04210CA	QDR1	0	0	3.48039	1.79925	3.48039	up	0.543896	1.23166	1.11543	-0.863553	-0.830915	-0.812286	941149	Ca21chrR_C_albicans_SC5314	-	942678
gene-CAALFM_CR04480CA	LAP3	0	0	2.27491	1.18581	2.27491	up	1.32032	0.561192	-0.0749826	-1.07904	-0.280786	-0.391088	988875	Ca21chrR_C_albicans_SC5314	-	990404
gene-CAALFM_CR04510WA	HXK2	0	0	5.59108	2.48313	5.59108	up	1.27457	1.0696	0.359739	-1.87293	-1.42827	-1.44427	995376	Ca21chrR_C_albicans_SC5314	+	996830
gene-CAALFM_CR04590CA	PDX3	0	0	2.30413	1.20422	2.30413	up	0.57478	0.850903	0.141051	-0.99202	-0.455405	-0.598501	1004818	Ca21chrR_C_albicans_SC5314	-	1005627
gene-CAALFM_CR04860CA	CAALFM_CR04860CA	7.57836e-15	1.00158e-14	2.12961	1.09059	2.12961	up	0.772347	-0.0485153	0.123308	-1.25223	-0.576026	-0.596376	1052051	Ca21chrR_C_albicans_SC5314	-	1053439
gene-CAALFM_CR04890WA	LYS5	0	0	3.2792	1.71334	3.2792	up	1.0832	0.739393	0.551235	-1.13733	-0.884172	-0.744695	1058318	Ca21chrR_C_albicans_SC5314	+	1059307
gene-CAALFM_CR04960CA	CRG1	0	0	3.74196	1.9038	3.74196	up	0.504594	0.387585	0.0113134	-2.12485	-1.23001	-1.45303	1073848	Ca21chrR_C_albicans_SC5314	-	1074759
gene-CAALFM_CR05050WA	GLN1	0	0	2.08289	1.05859	2.08289	up	0.894533	0.151007	0.467279	-0.595275	-0.565044	-0.502631	1095486	Ca21chrR_C_albicans_SC5314	+	1096607
gene-CAALFM_CR05210WA	CAALFM_CR05210WA	0	0	2.47615	1.3081	2.47615	up	0.944409	0.119392	0.799527	-0.722654	-0.626517	-0.711804	1125688	Ca21chrR_C_albicans_SC5314	+	1126713
gene-CAALFM_CR05330WA	CAALFM_CR05330WA	0	0	4.4838	2.16472	4.4838	up	0	0.642271	1.65392	-1.75365	-1.09991	-1.34441	1147599	Ca21chrR_C_albicans_SC5314	+	1147784
gene-CAALFM_CR05340CA	IFE2	0	0	3.95394	1.98329	3.95394	up	1.02127	0.845154	0	-1.98004	-1.08603	-1.01737	1148612	Ca21chrR_C_albicans_SC5314	-	1149919
gene-CAALFM_CR05720WA	TPS1	0	0	2.62685	1.39334	2.62685	up	1.11179	0.865261	0.166605	-0.981873	-0.556713	-0.497758	1213671	Ca21chrR_C_albicans_SC5314	+	1215107
gene-CAALFM_CR06170WA	CAALFM_CR06170WA	0	0	2.30051	1.20195	2.30051	up	0.52977	0.736608	0.415286	-0.650154	-0.650624	-0.623418	1321747	Ca21chrR_C_albicans_SC5314	+	1322535
gene-CAALFM_CR06270WA	CAALFM_CR06270WA	0	0	4.85743	2.28019	4.85743	up	1.0197	1.88278	0.932177	-1.17471	-1.19299	-0.638233	1334033	Ca21chrR_C_albicans_SC5314	+	1334527
gene-CAALFM_CR06340CA	PGI1	0	0	2.18538	1.12788	2.18538	up	0.609991	0.519825	0.0459309	-0.933423	-0.650808	-0.623674	1343151	Ca21chrR_C_albicans_SC5314	-	1344803
gene-CAALFM_CR06570CA	CAALFM_CR06570CA	0	0	4.04365	2.01566	4.04365	up	1.05004	1.55046	0.907726	-1.18906	-0.690886	-0.658801	1401467	Ca21chrR_C_albicans_SC5314	-	1403584
gene-CAALFM_CR06620WA	CAALFM_CR06620WA	0	0	2.2385	1.16253	2.2385	up	0.618213	0.297661	-0.0509377	-1.00455	-0.806155	-0.811948	1420374	Ca21chrR_C_albicans_SC5314	+	1421720
gene-CAALFM_CR06650CA	CAALFM_CR06650CA	1.15646e-06	1.38669e-06	2.20825	1.1429	2.20825	up	0.0299296	0.0212407	0	-1.40931	-0.842627	-1.1256	1426753	Ca21chrR_C_albicans_SC5314	-	1427130
gene-CAALFM_CR06850CA	CAALFM_CR06850CA	6.92364e-27	9.50649e-27	2.21717	1.14872	2.21717	up	0.488113	1.19258	1.22507	-0.0751133	-0.200197	-0.265071	1467125	Ca21chrR_C_albicans_SC5314	-	1467409
gene-CAALFM_CR06900CA	ALG6	0	0	2.79732	1.48404	2.79732	up	0.673343	0.704416	0.728141	-0.917872	-0.776978	-0.651382	1475518	Ca21chrR_C_albicans_SC5314	-	1477209
gene-CAALFM_CR06950CA	ATX1	0	0	3.36889	1.75227	3.36889	up	2.73486	0.441194	0.395996	-0.666825	-0.455437	-0.56251	1489480	Ca21chrR_C_albicans_SC5314	-	1489704
gene-CAALFM_CR07140CA	CAALFM_CR07140CA	8.81751e-25	1.20539e-24	2.62246	1.39092	2.62246	up	1.11738	1.17061	0.827368	-1.15991	0.102516	0	1557476	Ca21chrR_C_albicans_SC5314	-	1558195
gene-CAALFM_CR07150WA	GLK1	0	0	2.62117	1.39021	2.62117	up	0.794944	0.713886	0	-1.3498	-0.67406	-0.637946	1559026	Ca21chrR_C_albicans_SC5314	+	1560444
gene-CAALFM_CR07160CA	CAALFM_CR07160CA	0	0	2.55711	1.35451	2.55711	up	0.659483	0.830416	0.436857	-0.869137	-0.611591	-0.656053	1560577	Ca21chrR_C_albicans_SC5314	-	1561917
gene-CAALFM_CR07480WA	CAALFM_CR07480WA	0	0	2.84978	1.51085	2.84978	up	1.15373	0.412	0.0574388	-1.13293	-0.891114	-0.885339	1622533	Ca21chrR_C_albicans_SC5314	+	1623873
gene-CAALFM_CR07500WA	CAALFM_CR07500WA	8.05064e-37	1.11768e-36	3.20506	1.68035	3.20506	up	1.65159	0.909553	0.379346	-1.53602	-0.138471	-0.426074	1626254	Ca21chrR_C_albicans_SC5314	+	1626940
gene-CAALFM_CR07560WA	RGD3	0	0	2.08338	1.05892	2.08338	up	0.738954	0.0980711	0.0507355	-0.809979	-0.609069	-0.869961	1639406	Ca21chrR_C_albicans_SC5314	+	1642045
gene-CAALFM_CR07790CA	YHB1	0	0	2.9133	1.54265	2.9133	up	1.16178	0.882224	0.522105	-0.954724	-0.674563	-0.432569	1686913	Ca21chrR_C_albicans_SC5314	-	1688109
gene-CAALFM_CR07830CA	CAALFM_CR07830CA	0	0	2.51379	1.32986	2.51379	up	0.0749292	0.549893	0.585948	-0.932637	-0.886598	-0.959589	1702917	Ca21chrR_C_albicans_SC5314	-	1703366
gene-CAALFM_CR07840CA	CAALFM_CR07840CA	0	0	2.80503	1.48802	2.80503	up	1.66712	0.44901	0.445745	-0.755271	-0.728333	-0.418569	1703463	Ca21chrR_C_albicans_SC5314	-	1704053
gene-CAALFM_CR08020CA	NOP10	0	0	2.53578	1.34243	2.53578	up	0.351579	1.1535	1.19005	-0.35222	-0.560523	-0.419427	1752667	Ca21chrR_C_albicans_SC5314	-	1752846
gene-CAALFM_CR08040WA	CAALFM_CR08040WA	0	0	2.57765	1.36606	2.57765	up	1.1462	0.348577	0.00915527	-1.0093	-0.804882	-0.780068	1755653	Ca21chrR_C_albicans_SC5314	+	1756840
gene-CAALFM_CR08480CA	CAALFM_CR08480CA	0	0	4.53419	2.18084	4.53419	up	0.826988	1.41866	1.4152	-0.996058	-1.09695	-0.788677	1831039	Ca21chrR_C_albicans_SC5314	-	1831209
gene-CAALFM_CR08650CA	CAALFM_CR08650CA	0	0	2.28311	1.191	2.28311	up	0.911125	0.819526	0.0509348	-0.815354	-0.552694	-0.423366	1861693	Ca21chrR_C_albicans_SC5314	-	1863837
gene-CAALFM_CR08880CA	CAALFM_CR08880CA	1.16673e-25	1.59776e-25	5.75358	2.52446	5.75358	up	1.99149	1.49904	0	-2.31483	-1.08919	-0.678821	1906305	Ca21chrR_C_albicans_SC5314	-	1906673
gene-CAALFM_CR08890CA	ASR2	0	0	2.60503	1.3813	2.60503	up	0.261506	1.77876	0.538657	-0.906324	-0.277822	-0.380836	1907038	Ca21chrR_C_albicans_SC5314	-	1907814
gene-CAALFM_CR09140CA	CAALFM_CR09140CA	0	0	3.41674	1.77262	3.41674	up	0.433025	1.49832	0.783382	-1.30206	-0.792706	-0.50836	1947500	Ca21chrR_C_albicans_SC5314	-	1949866
gene-CAALFM_CR09240CA	CAALFM_CR09240CA	0	0	2.14361	1.10005	2.14361	up	0.480042	0.997565	0.641862	-0.32466	-0.343651	-0.512356	1967127	Ca21chrR_C_albicans_SC5314	-	1967570
gene-CAALFM_CR09350CA	CAALFM_CR09350CA	0	0	9.05179	3.1782	9.05179	up	0.374437	2.01354	0.823675	-3.08339	-1.54962	-1.68995	1982021	Ca21chrR_C_albicans_SC5314	-	1982734
gene-CAALFM_CR09360WA	FCY24	0	0	3.38533	1.7593	3.38533	up	0.545701	1.22101	0.864506	-0.992588	-0.758262	-0.895825	1983094	Ca21chrR_C_albicans_SC5314	+	1984680
gene-CAALFM_CR09460CA	CAALFM_CR09460CA	0	0	12.6652	3.66279	12.6652	up	0.503991	0.403034	0.99523	-3.10599	-3.02473	-2.9554	2015134	Ca21chrR_C_albicans_SC5314	-	2015427
gene-CAALFM_CR09530CA	CAALFM_CR09530CA	0	0	2.93179	1.55178	2.93179	up	0.343198	0.796112	0.890212	-0.788522	-1.01061	-0.826691	2032341	Ca21chrR_C_albicans_SC5314	-	2034509
gene-CAALFM_CR09950CA	SIK1	0	0	2.15839	1.10995	2.15839	up	0.214901	0.344873	0.753467	-0.479993	-0.800253	-0.736377	2127986	Ca21chrR_C_albicans_SC5314	-	2129536
gene-CAALFM_CR10110WA	CHT3	0	0	2.03008	1.02153	2.03008	up	1.23	0	-0.167002	-0.807342	-0.54759	-0.646668	2161683	Ca21chrR_C_albicans_SC5314	+	2163386
gene-CAALFM_CR10360CA	CTM1	0	0	2.35348	1.2348	2.35348	up	0.872446	0.776154	0.413222	-0.751275	-0.470544	-0.420749	2211476	Ca21chrR_C_albicans_SC5314	-	2213536
gene-CAALFM_CR10590WA	CAALFM_CR10590WA	0	0	2.02346	1.01682	2.02346	up	0.804645	0.656072	0.0252323	-0.444427	-0.502468	-0.617619	2247055	Ca21chrR_C_albicans_SC5314	+	2249460
gene-CAALFM_CR10840CA	XYL2	0	0	6.35111	2.66701	6.35111	up	1.04536	1.55154	0.550585	-2.19188	-1.36246	-1.2992	2283372	Ca21chrR_C_albicans_SC5314	-	2284454
gene-CAALFM_CR10860CA	CTA26	0	0	8.22432	3.0399	8.22432	up	2.79176	2.3836	2.6054	-0.534733	-0.365768	-0.43843	2285377	Ca21chrR_C_albicans_SC5314	-	2286198
gene-CAALFM_C100390WA	ENA2	0	0	-4.40183	-2.1381	4.40183	down	-1.7389	-1.10195	-0.984574	0.682383	0.961015	0.945485	59349	Ca21chr1_C_albicans_SC5314	+	62552
gene-CAALFM_C100640CA	RPO41	0	0	-2.08564	-1.06049	2.08564	down	-1.10035	-0.325983	-0.451966	0.792346	0.229613	0.281213	107125	Ca21chr1_C_albicans_SC5314	-	111027
gene-CAALFM_C100840CA	NRM1	0	0	-3.09736	-1.63104	3.09736	down	-0.869997	-1.27847	-0.467279	0.985703	0.615771	0.675901	160942	Ca21chr1_C_albicans_SC5314	-	162672
gene-CAALFM_C100850WA	IHD2	0	0	-2.64867	-1.40527	2.64867	down	-0.037838	0	0.190113	1.58908	1.28488	1.49412	167077	Ca21chr1_C_albicans_SC5314	+	167823
gene-CAALFM_C100960CA	SET1	0	0	-2.00137	-1.00099	2.00137	down	-0.154717	-0.767203	-0.403988	0.66522	0.609075	0.402771	194676	Ca21chr1_C_albicans_SC5314	-	197798
gene-CAALFM_C101180CA	CAALFM_C101180CA	0	0	-3.21495	-1.6848	3.21495	down	-0.673014	-2.03263	-0.387279	0.82145	0.369619	0.770401	239091	Ca21chr1_C_albicans_SC5314	-	240914
gene-CAALFM_C101440CA	POX18	4.72332e-06	5.62155e-06	-2.42147	-1.27588	2.42147	down	-0.576276	-1.30117	-1.45229	0.317911	-0.304442	0.484438	280421	Ca21chr1_C_albicans_SC5314	-	280819
gene-CAALFM_C101510WA	CAALFM_C101510WA	0	0	-11.027	-3.46297	11.027	down	-2.20978	-1.62926	-1.17032	1.91609	1.44672	2.01675	299614	Ca21chr1_C_albicans_SC5314	+	301767
gene-CAALFM_C101740WA	CTN1	0	0	-4.14059	-2.04984	4.14059	down	-0.714599	-1.40473	-0.488736	1.18836	1.28361	1.06948	357079	Ca21chr1_C_albicans_SC5314	+	359466
gene-CAALFM_C101920WA	ROA1	0	0	-2.44836	-1.29181	2.44836	down	-1.11905	-0.360811	-0.227648	0.65187	0.760132	0.75593	395587	Ca21chr1_C_albicans_SC5314	+	399411
gene-CAALFM_C101980WA	HGT1	0	0	-10.4417	-3.38429	10.4417	down	-2.22172	-2.92408	-2.51467	0.918761	0.71113	0.862499	406673	Ca21chr1_C_albicans_SC5314	+	408310
gene-CAALFM_C102070WA	HSP31	0	0	-5.7073	-2.51281	5.7073	down	-0.270584	-0.892386	-0.947292	1.34265	1.83633	2.24919	427843	Ca21chr1_C_albicans_SC5314	+	428838
gene-CAALFM_C102110CA	HGT2	0	0	-3.36394	-1.75015	3.36394	down	-1.55617	-1.14054	-1.34445	0.0907621	0.521426	0.597099	434412	Ca21chr1_C_albicans_SC5314	-	436049
gene-CAALFM_C102360CA	PGA5	0	0	-2.42231	-1.27638	2.42231	down	-0.517711	0.3674	0.405997	0.979842	1.18512	1.91988	490252	Ca21chr1_C_albicans_SC5314	-	492177
gene-CAALFM_C102520WA	SCW4	0	0	-6.43163	-2.68518	6.43163	down	-0.246399	-1.29322	-1.85938	0.937295	1.4761	2.24316	530172	Ca21chr1_C_albicans_SC5314	+	531908
gene-CAALFM_C102530CA	DIP5	0	0	-2.04244	-1.03029	2.04244	down	-1.72733	-1.33209	-0.30349	0	-0.125666	-0.146362	532403	Ca21chr1_C_albicans_SC5314	-	534163
gene-CAALFM_C102580WA	HNM4	0	0	-2.52248	-1.33484	2.52248	down	-0.231499	-0.392494	-0.661451	0.420412	0.990704	1.30796	540001	Ca21chr1_C_albicans_SC5314	+	541512
gene-CAALFM_C102630CA	EXG2	0	0	-2.18776	-1.12946	2.18776	down	-0.39355	-0.633221	-1.03214	0.556424	0.449549	0.323485	550937	Ca21chr1_C_albicans_SC5314	-	552376
gene-CAALFM_C102670CA	CAALFM_C102670CA	0	0	-2.18279	-1.12617	2.18279	down	0.510971	-0.760668	-1.67732	0.614116	0.462489	0.374884	555675	Ca21chr1_C_albicans_SC5314	-	558101
gene-CAALFM_C102690CA	CAALFM_C102690CA	0	0	-10.4175	-3.38094	10.4175	down	-3.35512	-0.0301881	-3.18131	1.32586	1.5515	0.698838	562357	Ca21chr1_C_albicans_SC5314	-	562659
gene-CAALFM_C102990CA	XOG1	0	0	-3.14911	-1.65495	3.14911	down	-0.316062	-0.659571	0.314573	1.66093	1.36456	1.27829	622222	Ca21chr1_C_albicans_SC5314	-	623538
gene-CAALFM_C103870CA	CAALFM_C103870CA	0	0	-11.9645	-3.58068	11.9645	down	-2.90686	-0.933677	-1.3891	2.03079	1.80144	1.68019	813869	Ca21chr1_C_albicans_SC5314	-	815560
gene-CAALFM_C104050CA	MFALPHA	0.000419146	0.000484095	-2.85305	-1.5125	2.85305	down	-0.816663	-1.8665	-0.107717	1.68896	0.192136	-0.134461	851796	Ca21chr1_C_albicans_SC5314	-	852227
gene-CAALFM_C104130WA	ERB1	0	0	-4.05821	-2.02085	4.05821	down	-0.73436	-1.23403	-0.514719	1.33047	1.16047	1.08848	864122	Ca21chr1_C_albicans_SC5314	+	866671
gene-CAALFM_C104160CA	CAALFM_C104160CA	0	0	-2.88933	-1.53074	2.88933	down	-0.0123138	-0.0235577	-0.0216789	1.35076	1.36407	1.81983	869423	Ca21chr1_C_albicans_SC5314	-	870325
gene-CAALFM_C104270CA	CAALFM_C104270CA	0	0	-3.09843	-1.63154	3.09843	down	-0.63057	0.35823	-1.72418	0.720131	1.00863	1.16933	882919	Ca21chr1_C_albicans_SC5314	-	884154
gene-CAALFM_C104390CA	NOP4	0	0	-2.01491	-1.01071	2.01491	down	-0.21152	-0.512265	0.320664	1.15821	0.756604	0.714201	908570	Ca21chr1_C_albicans_SC5314	-	910795
gene-CAALFM_C104460CA	CAALFM_C104460CA	0	0	-3.04542	-1.60664	3.04542	down	-1.28304	-0.748844	-0.677008	0.511897	0.849007	0.750128	918745	Ca21chr1_C_albicans_SC5314	-	919554
gene-CAALFM_C104470CA	CAALFM_C104470CA	0	0	-2.61576	-1.38723	2.61576	down	-1.29642	-0.811389	-0.640582	0.360576	0.603192	0.449538	920167	Ca21chr1_C_albicans_SC5314	-	920688
gene-CAALFM_C104500WA	ICL1	0	0	-11.1132	-3.4742	11.1132	down	-2.2525	-2.06313	-1.61951	1.40839	1.51692	1.56215	929091	Ca21chr1_C_albicans_SC5314	+	930743
gene-CAALFM_C104590WA	CAALFM_C104590WA	0	0	-3.3193	-1.73088	3.3193	down	-1.59746	-0.283439	0.0343156	1.28478	1.20835	0.852924	946251	Ca21chr1_C_albicans_SC5314	+	946439
gene-CAALFM_C104620WA	CAALFM_C104620WA	0	0	-2.26872	-1.18188	2.26872	down	-0.158507	-0.354111	-0.234991	1.07657	0.772576	0.948874	952320	Ca21chr1_C_albicans_SC5314	+	954050
gene-CAALFM_C104650WA	DUR3	0	0	-7.95461	-2.99179	7.95461	down	-0.372464	-1.39282	-1.30293	1.59126	1.97315	2.34275	961930	Ca21chr1_C_albicans_SC5314	+	964107
gene-CAALFM_C104690CA	CAALFM_C104690CA	1.17791e-07	1.43081e-07	-4.26408	-2.09223	4.26408	down	-1.88851	0.234596	-4.08645	0.157684	0	0.37866	974965	Ca21chr1_C_albicans_SC5314	-	976872
gene-CAALFM_C104800CA	CAALFM_C104800CA	0	0	-6.64191	-2.7316	6.64191	down	0.216828	-0.776557	-4.38711	0.763916	1.04614	1.4379	998118	Ca21chr1_C_albicans_SC5314	-	1000229
gene-CAALFM_C104930CA	CAALFM_C104930CA	0	0	-2.15846	-1.11	2.15846	down	-0.399018	0.00305939	-0.0658932	0.79513	1.0277	1.04532	1021667	Ca21chr1_C_albicans_SC5314	-	1022368
gene-CAALFM_C104970WA	CAALFM_C104970WA	0	0	-2.46771	-1.30317	2.46771	down	-0.550217	-0.413218	-0.767788	0.848758	0.724394	0.605141	1036804	Ca21chr1_C_albicans_SC5314	+	1040895
gene-CAALFM_C105060WA	REI1	0	0	-2.04057	-1.02897	2.04057	down	-0.84805	-0.893424	0.0870151	1.02158	0.0703077	0.340574	1058030	Ca21chr1_C_albicans_SC5314	+	1059178
gene-CAALFM_C105080WA	GPT1	0	0	-2.15097	-1.10499	2.15097	down	-0.410121	-0.403307	-1.52318	0.206384	0.236857	0.535115	1064009	Ca21chr1_C_albicans_SC5314	+	1065736
gene-CAALFM_C105140WA	BRG1	0	0	-3.9792	-1.99248	3.9792	down	-1.85623	-1.05429	-1.10707	0.965994	0.5404	0.453453	1082624	Ca21chr1_C_albicans_SC5314	+	1083892
gene-CAALFM_C105160CA	CAALFM_C105160CA	0	0	-2.19895	-1.13682	2.19895	down	-0.606132	-1.29708	-0.360917	0.289616	0.332606	0.524102	1092614	Ca21chr1_C_albicans_SC5314	-	1093810
gene-CAALFM_C105320CA	CAALFM_C105320CA	0	0	-2.0597	-1.04244	2.0597	down	-0.311841	-0.256637	-0.316965	0.790319	0.783033	0.668517	1116245	Ca21chr1_C_albicans_SC5314	-	1117987
gene-CAALFM_C105340CA	ZCF2	0	0	-2.18708	-1.12901	2.18708	down	-0.577889	-1.53074	-0.909926	0.106576	0.103588	0.158291	1119919	Ca21chr1_C_albicans_SC5314	-	1122246
gene-CAALFM_C105470WA	MTM1	0	0	-2.57391	-1.36396	2.57391	down	-0.638775	-0.668997	-0.600085	0.924924	0.790662	0.46845	1149114	Ca21chr1_C_albicans_SC5314	+	1150163
gene-CAALFM_C105480CA	CAALFM_C105480CA	0	0	-5.2418	-2.39006	5.2418	down	-0.336402	-1.0244	-1.29708	1.17532	1.73815	1.59883	1150297	Ca21chr1_C_albicans_SC5314	-	1151418
gene-CAALFM_C105500WA	RSM22	0	0	-4.37708	-2.12997	4.37708	down	-0.55828	-0.947209	-0.716696	1.94909	1.063	1.15563	1152769	Ca21chr1_C_albicans_SC5314	+	1155042
gene-CAALFM_C105710CA	UGA4	0	0	-3.70365	-1.88895	3.70365	down	-0.481146	-0.722617	-0.262303	1.38634	1.31689	1.49755	1192511	Ca21chr1_C_albicans_SC5314	-	1194184
gene-CAALFM_C105740CA	CAALFM_C105740CA	0	0	-2.21327	-1.14618	2.21327	down	-0.131055	-0.479467	-0.752843	0.7044	0.787792	0.582983	1196996	Ca21chr1_C_albicans_SC5314	-	1198138
gene-CAALFM_C105760CA	PGA26	0	0	-2.30533	-1.20497	2.30533	down	-0.491507	-0.953368	-0.287353	-0.115169	0.766521	1.23134	1204128	Ca21chr1_C_albicans_SC5314	-	1204523
gene-CAALFM_C105790WA	CAALFM_C105790WA	0	0	-2.13318	-1.09301	2.13318	down	-0.521663	0.0109825	-0.504956	0.863274	0.778863	0.621252	1210686	Ca21chr1_C_albicans_SC5314	+	1210895
gene-CAALFM_C105830WA	CAALFM_C105830WA	0	0	-13.9412	-3.80128	13.9412	down	-1.88286	-2.93269	-1.75887	1.6869	1.75821	1.38431	1213935	Ca21chr1_C_albicans_SC5314	+	1214855
gene-CAALFM_C105890WA	CAALFM_C105890WA	0	0	-18.5698	-4.21488	18.5698	down	0.151991	-4.14577	-2.38699	2.47382	2.03388	1.75619	1223689	Ca21chr1_C_albicans_SC5314	+	1224744
gene-CAALFM_C105920WA	CAALFM_C105920WA	0	0	-10.1851	-3.34839	10.1851	down	-1.49235	-0.84801	-1.09535	2.3352	2.30305	1.97121	1236305	Ca21chr1_C_albicans_SC5314	+	1238380
gene-CAALFM_C105970WA	CAALFM_C105970WA	0	0	-23.5615	-4.55836	23.5615	down	-3.06089	-4.11072	-0.61498	2.17512	1.7345	1.97886	1254843	Ca21chr1_C_albicans_SC5314	+	1256615
gene-CAALFM_C106000WA	CAALFM_C106000WA	0	0	-2.5577	-1.35485	2.5577	down	-0.542679	-0.727006	-1.14116	0.588399	0.385201	0.680091	1261683	Ca21chr1_C_albicans_SC5314	+	1263329
gene-CAALFM_C106160WA	CAALFM_C106160WA	0	0	-3.45212	-1.78748	3.45212	down	0	-0.0574713	-1.37852	1.22551	1.19932	1.50163	1289661	Ca21chr1_C_albicans_SC5314	+	1291016
gene-CAALFM_C106190CA	CAALFM_C106190CA	0	0	-1137.13	-10.1512	1137.13	down	0	0	0	10.1118	10.3925	9.94919	1293014	Ca21chr1_C_albicans_SC5314	-	1293619
gene-CAALFM_C106250WA	CAALFM_C106250WA	0	0	-2.51712	-1.33178	2.51712	down	-0.961818	-0.754732	-0.791141	0.66458	0.572523	0.250534	1306250	Ca21chr1_C_albicans_SC5314	+	1308475
gene-CAALFM_C106280CA	UME6	0	0	-13.5313	-3.75822	13.5313	down	-0.19766	-0.553389	-0.438301	3.38939	3.27113	3.42481	1314438	Ca21chr1_C_albicans_SC5314	-	1316969
gene-CAALFM_C106470WA	CAALFM_C106470WA	0	0	-11.6789	-3.54583	11.6789	down	0.298194	-0.163668	0.270174	4.65181	4.14695	2.24343	1377812	Ca21chr1_C_albicans_SC5314	+	1378198
gene-CAALFM_C106570WA	ANT1	0	0	-2.27071	-1.18315	2.27071	down	-0.363153	-0.19404	-1.02712	0.536034	0.621398	0.807693	1407257	Ca21chr1_C_albicans_SC5314	+	1408294
gene-CAALFM_C106640CA	CAALFM_C106640CA	0	0	-17.6338	-4.14027	17.6338	down	1.6348	3.13229	0	6.2253	6.4232	4.53939	1421365	Ca21chr1_C_albicans_SC5314	-	1421508
gene-CAALFM_C106860WA	CAALFM_C106860WA	0	0	-15.3742	-3.94244	15.3742	down	0.12563	-3.29971	-3.62464	1.27873	1.78449	1.96537	1462710	Ca21chr1_C_albicans_SC5314	+	1464203
gene-CAALFM_C106880CA	SPO22	0	0	-2.75077	-1.45983	2.75077	down	0.180956	-0.614329	-1.02848	0.991333	0.833062	1.09325	1465177	Ca21chr1_C_albicans_SC5314	-	1468227
gene-CAALFM_C107000WA	MEF2	0	0	-2.43446	-1.2836	2.43446	down	-0.425626	-0.148528	-0.791066	1.05714	0.746386	0.682052	1490452	Ca21chr1_C_albicans_SC5314	+	1492731
gene-CAALFM_C107030CA	RBT4	0	0	-2.05707	-1.04059	2.05707	down	-1.14707	0.603974	-0.0813131	0.924576	0.654928	0.917853	1497905	Ca21chr1_C_albicans_SC5314	-	1498981
gene-CAALFM_C107080WA	CAALFM_C107080WA	0	0	-2.24371	-1.16589	2.24371	down	0.111669	-0.518811	-1.00662	0.631789	0.793304	0.658805	1513268	Ca21chr1_C_albicans_SC5314	+	1513834
gene-CAALFM_C107170CA	ZCF23	0	0	-4.52509	-2.17795	4.52509	down	-1.90873	-1.55116	-0.509634	1.08814	0.809625	0.666562	1536685	Ca21chr1_C_albicans_SC5314	-	1538385
gene-CAALFM_C107430WA	PHO100	0	0	-3.06335	-1.61511	3.06335	down	-0.406907	-1.89734	1.08905	1.10641	1.4779	1.04581	1609045	Ca21chr1_C_albicans_SC5314	+	1610016
gene-CAALFM_C107670WA	ZCF4	0	0	-2.92092	-1.54642	2.92092	down	-0.0777254	-1.34806	-0.0362039	0.828287	1.30959	1.03941	1666415	Ca21chr1_C_albicans_SC5314	+	1667008
gene-CAALFM_C107790CA	CAALFM_C107790CA	0	0	-2.03581	-1.0256	2.03581	down	-0.717469	-0.787377	0.340925	1.23653	0.399815	0.276549	1699242	Ca21chr1_C_albicans_SC5314	-	1700171
gene-CAALFM_C107800WA	MTO1	0	0	-3.00306	-1.58643	3.00306	down	0.268909	-1.36867	-1.19981	1.0082	0.828144	0.623386	1700387	Ca21chr1_C_albicans_SC5314	+	1702474
gene-CAALFM_C107850CA	CAALFM_C107850CA	0	0	-2.18617	-1.12841	2.18617	down	-0.435655	-0.790821	-0.305532	0.636448	0.526249	0.690515	1708433	Ca21chr1_C_albicans_SC5314	-	1709872
gene-CAALFM_C107860WA	CAALFM_C107860WA	0	0	-3.61549	-1.85419	3.61549	down	-0.827541	-0.897573	-0.936219	0.740875	1.1121	1.04826	1710121	Ca21chr1_C_albicans_SC5314	+	1711374
gene-CAALFM_C107920WA	CAALFM_C107920WA	0	0	-25.2921	-4.66062	25.2921	down	-2.15567	0.926785	-2.20551	4.08034	3.94059	2.52653	1725659	Ca21chr1_C_albicans_SC5314	+	1725850
gene-CAALFM_C107980CA	CAALFM_C107980CA	0	0	-3.063	-1.61495	3.063	down	-0.875222	-1.60012	-1.49118	0.360548	0.279154	0.238619	1737039	Ca21chr1_C_albicans_SC5314	-	1737770
gene-CAALFM_C108670WA	SWI6	0	0	-2.53056	-1.33945	2.53056	down	-0.515474	-0.947073	-0.718389	0.709832	0.488803	0.638794	1892915	Ca21chr1_C_albicans_SC5314	+	1895104
gene-CAALFM_C109120WA	IPT1	0	0	-2.69093	-1.42811	2.69093	down	-0.795574	-0.8971	-0.656601	0.966332	0.357221	0.611489	1991466	Ca21chr1_C_albicans_SC5314	+	1993010
gene-CAALFM_C109320CA	CAALFM_C109320CA	0	0	-3.0371	-1.60269	3.0371	down	-1.24223	0.0248709	-0.277773	1.33131	0.88915	1.09249	2050005	Ca21chr1_C_albicans_SC5314	-	2051678
gene-CAALFM_C109420WA	LIP2	2.23396e-10	2.80582e-10	-5.79937	-2.5359	5.79937	down	-0.682132	-2.73196	-2.73196	-1.63594	1.39706	1.70051	2075333	Ca21chr1_C_albicans_SC5314	+	2076733
gene-CAALFM_C109590CA	LIP10	0	0	-23.3505	-4.54538	23.3505	down	0.0467174	-1.00312	-1.00312	3.9998	3.77798	3.89884	2111646	Ca21chr1_C_albicans_SC5314	-	2113043
gene-CAALFM_C109900WA	LIP3	0	0	-2.42386	-1.27731	2.42386	down	-0.470439	-0.169341	-0.998533	0.57575	0.663891	0.953965	2166008	Ca21chr1_C_albicans_SC5314	+	2167423
gene-CAALFM_C109940WA	CAALFM_C109940WA	0	0	-2.0695	-1.04928	2.0695	down	-1.14476	-0.967685	-0.0635233	0.0701871	0.37482	0.526876	2173813	Ca21chr1_C_albicans_SC5314	+	2174097
gene-CAALFM_C109960WA	PET100	0	0	-2.61574	-1.38722	2.61574	down	-0.550387	-0.275283	-0.885835	0.999845	0.8904	0.559909	2174942	Ca21chr1_C_albicans_SC5314	+	2175366
gene-CAALFM_C110010CA	SWE1	0	0	-2.20684	-1.14198	2.20684	down	-0.732991	-0.394812	0	0.84617	0.763595	0.688379	2189027	Ca21chr1_C_albicans_SC5314	-	2192563
gene-CAALFM_C110050WA	CAALFM_C110050WA	0.00643003	0.00725076	-2.25112	-1.17064	2.25112	down	-1.8403	-0.565197	-2.89013	-1.79411	-0.15343	0.163829	2202127	Ca21chr1_C_albicans_SC5314	+	2202978
gene-CAALFM_C110150WA	WOR1	0	0	-17.1533	-4.10041	17.1533	down	-1.23511	-0.933038	-0.269191	3.46686	3.15429	3.24274	2230403	Ca21chr1_C_albicans_SC5314	+	2232760
gene-CAALFM_C110170WA	CAALFM_C110170WA	7.10543e-15	9.39469e-15	-5.88045	-2.55593	5.88045	down	-2.75878	0.888086	0	1.24413	2.18738	2.36557	2239042	Ca21chr1_C_albicans_SC5314	+	2239758
gene-CAALFM_C110580CA	CAALFM_C110580CA	0	0	-2.63766	-1.39926	2.63766	down	-0.251297	-1.26898	0.235256	1.44697	0.420777	1.04501	2344169	Ca21chr1_C_albicans_SC5314	-	2344501
gene-CAALFM_C110710CA	CAALFM_C110710CA	0	0	-2.61217	-1.38525	2.61217	down	-0.602823	-0.292694	0.452747	1.18333	1.28307	1.24657	2376074	Ca21chr1_C_albicans_SC5314	-	2377636
gene-CAALFM_C110970WA	CAALFM_C110970WA	0	0	-2.55326	-1.35234	2.55326	down	0.145731	-1.03489	-0.204306	1.36837	0.847372	0.747808	2419611	Ca21chr1_C_albicans_SC5314	+	2421629
gene-CAALFM_C111050WA	CAALFM_C111050WA	0	0	-2.05094	-1.03629	2.05094	down	-0.243908	-0.485054	0.137233	1.03469	0.577264	0.90517	2434511	Ca21chr1_C_albicans_SC5314	+	2435489
gene-CAALFM_C111070WA	PET127	0	0	-2.27104	-1.18335	2.27104	down	-0.644807	-0.825679	-0.819586	0.800767	0.286528	0.172695	2438057	Ca21chr1_C_albicans_SC5314	+	2440174
gene-CAALFM_C111280WA	CAALFM_C111280WA	0	0	-2.11629	-1.08154	2.11629	down	-0.0608463	0.324023	-0.557707	0.803611	1.0613	1.08517	2476659	Ca21chr1_C_albicans_SC5314	+	2477750
gene-CAALFM_C111360WA	RPL37B	0	0	-21.9354	-4.45519	21.9354	down	0	-0.103407	-0.769101	4.9248	4.53277	3.03549	2491976	Ca21chr1_C_albicans_SC5314	+	2492601
gene-CAALFM_C111390WA	CAALFM_C111390WA	0	0	-3.4835	-1.80054	3.4835	down	-0.59723	-1.58516	-0.151319	1.32343	0.996532	0.747937	2496926	Ca21chr1_C_albicans_SC5314	+	2497660
gene-CAALFM_C111400CA	GIN4	0	0	-2.0365	-1.02609	2.0365	down	-0.908453	-0.0775461	0.101789	0.823646	0.636996	0.733419	2497783	Ca21chr1_C_albicans_SC5314	-	2501832
gene-CAALFM_C111490CA	BTA1	0	0	-3.99467	-1.99808	3.99467	down	-0.399721	-0.852538	-1.09677	1.08847	1.41721	1.13952	2524641	Ca21chr1_C_albicans_SC5314	-	2526899
gene-CAALFM_C111630CA	FUS1	0	0	-2.3375	-1.22496	2.3375	down	-0.856638	0.023447	-0.494307	0.449704	0.85592	1.04177	2550972	Ca21chr1_C_albicans_SC5314	-	2552126
gene-CAALFM_C112090CA	CAALFM_C112090CA	0	0	-5.99937	-2.58481	5.99937	down	-0.167003	-0.628864	-2.04302	1.74708	1.48334	1.68512	2643534	Ca21chr1_C_albicans_SC5314	-	2644889
gene-CAALFM_C112330WA	CAALFM_C112330WA	0	0	-5.82728	-2.54282	5.82728	down	-0.127645	-0.589507	-1.1032	1.79301	2.00989	2.00522	2687808	Ca21chr1_C_albicans_SC5314	+	2689043
gene-CAALFM_C112470WA	CAALFM_C112470WA	0	0	-7.64932	-2.93533	7.64932	down	-0.760002	-0.423497	-1.42261	1.96883	2.21281	2.01825	2719965	Ca21chr1_C_albicans_SC5314	+	2720702
gene-CAALFM_C112480WA	CAALFM_C112480WA	0	0	-3.58054	-1.84018	3.58054	down	-0.770993	-1.16643	-0.728583	0.987786	1.01529	0.85145	2720860	Ca21chr1_C_albicans_SC5314	+	2721362
gene-CAALFM_C112560CA	DLH1	0	0	-3.43096	-1.77861	3.43096	down	-0.566109	-0.603767	0	1.15252	1.32747	1.68597	2741867	Ca21chr1_C_albicans_SC5314	-	2742981
gene-CAALFM_C112720CA	CAALFM_C112720CA	0	0	-2.83163	-1.50163	2.83163	down	-0.159772	-0.884669	-0.865864	0.719307	1.44596	0.42932	2772373	Ca21chr1_C_albicans_SC5314	-	2772915
gene-CAALFM_C112840WA	CAALFM_C112840WA	0	0	-2.20625	-1.1416	2.20625	down	-0.882855	-0.591073	-0.416953	0.625813	0.616156	0.291945	2797709	Ca21chr1_C_albicans_SC5314	+	2798062
gene-CAALFM_C113050WA	RPL14	0	0	-2.05375	-1.03826	2.05375	down	-0.502495	0.408967	0	1.71362	0.889132	0.418494	2839748	Ca21chr1_C_albicans_SC5314	+	2840497
gene-CAALFM_C113060CA	CAALFM_C113060CA	0	0	-2.00987	-1.0071	2.00987	down	-0.473784	-0.0905752	-0.536734	0.911212	0.481599	0.527408	2840957	Ca21chr1_C_albicans_SC5314	-	2843242
gene-CAALFM_C113070CA	FAD3	0	0	-2.49233	-1.31749	2.49233	down	-2.22872	-0.34094	-0.434495	0.603189	-0.0847263	0.429863	2843540	Ca21chr1_C_albicans_SC5314	-	2844841
gene-CAALFM_C113080WA	OP4	0	0	-6.28754	-2.6525	6.28754	down	-1.14957	0	-0.803197	1.92636	1.44419	2.63417	2848507	Ca21chr1_C_albicans_SC5314	+	2849721
gene-CAALFM_C113360CA	RMP1	0	0	-2.05608	-1.03989	2.05608	down	-0.794116	-0.307451	-0.0265245	0.500327	0.397512	1.09375	2913583	Ca21chr1_C_albicans_SC5314	-	2914710
gene-CAALFM_C113380WA	CAALFM_C113380WA	0	0	-2.95698	-1.56413	2.95698	down	-0.123898	0.355348	0.160808	0.234421	0.189072	4.66115	2916409	Ca21chr1_C_albicans_SC5314	+	2917254
gene-CAALFM_C113410WA	COX19	0	0	-3.88187	-1.95675	3.88187	down	-1.02827	-0.436609	-0.730194	1.22258	1.52917	0.923435	2925344	Ca21chr1_C_albicans_SC5314	+	2925812
gene-CAALFM_C113440CA	OFI1	0	0	-56.4868	-5.81984	56.4868	down	-0.754245	-2.00966	-0.523346	4.67764	4.65425	4.84039	2935419	Ca21chr1_C_albicans_SC5314	-	2937365
gene-CAALFM_C113600WA	CAALFM_C113600WA	0	0	-2.03192	-1.02284	2.03192	down	-0.122264	-0.539979	-0.950187	0.29867	0.698772	0.458654	2986247	Ca21chr1_C_albicans_SC5314	+	2987143
gene-CAALFM_C113630WA	CYB2	0	0	-3.24895	-1.69997	3.24895	down	-0.109894	-0.376678	-0.92775	0.813975	1.34437	1.52726	2997002	Ca21chr1_C_albicans_SC5314	+	2998684
gene-CAALFM_C113670WA	OSM2	0	0	-2.91194	-1.54198	2.91194	down	-0.0605116	-1.10102	-0.97342	0.557737	0.977963	0.95529	3006268	Ca21chr1_C_albicans_SC5314	+	3008214
gene-CAALFM_C113720WA	CAALFM_C113720WA	0	0	-2.24696	-1.16797	2.24696	down	-0.433474	-0.758337	-0.4838	0.79376	0.518296	0.516253	3013880	Ca21chr1_C_albicans_SC5314	+	3015796
gene-CAALFM_C113750CA	CAALFM_C113750CA	0	0	-2.7626	-1.46603	2.7626	down	-0.537076	-0.820463	0.117422	0.739119	0.309791	2.10906	3020078	Ca21chr1_C_albicans_SC5314	-	3020674
gene-CAALFM_C113880CA	CAALFM_C113880CA	0	0	-2.63199	-1.39615	2.63199	down	-1.50347	-1.24535	-0.523423	0.459154	0.339591	0.117468	3053314	Ca21chr1_C_albicans_SC5314	-	3056847
gene-CAALFM_C114090WA	CAALFM_C114090WA	0	0	-3.9424	-1.97907	3.9424	down	-0.868212	-0.825602	-1.02482	1.72153	1.28661	0.210455	3104890	Ca21chr1_C_albicans_SC5314	+	3105271
gene-CAALFM_C114150CA	PAM16	0	0	-2.13955	-1.09731	2.13955	down	-1.13446	-0.553203	0.0130377	0.715691	0.494572	0.407041	3119756	Ca21chr1_C_albicans_SC5314	-	3120121
gene-CAALFM_C114390WA	RPC10	0.000198067	0.000230163	-3.8413	-1.9416	3.8413	down	0	0.324937	0	2.68098	0.736704	2.73203	3167371	Ca21chr1_C_albicans_SC5314	+	3167592
gene-CAALFM_C114590CA	TLO4	0	0	-2.79654	-1.48365	2.79654	down	-1.19513	-1.01956	0.191886	0.712351	1.2287	0.487071	3186463	Ca21chr1_C_albicans_SC5314	-	3186663
gene-CAALFM_C200050CA	CAALFM_C200050CA	7.04992e-13	9.12996e-13	-5.52949	-2.46715	5.52949	down	0.335448	-3.17382	0	0.829097	1.42087	2.31311	7510	Ca21chr2_C_albicans_SC5314	-	8043
gene-CAALFM_C200410CA	CAALFM_C200410CA	0	0	-2.66796	-1.41574	2.66796	down	-0.419596	-0.63075	0.338611	1.30456	0.608509	1.62241	59132	Ca21chr2_C_albicans_SC5314	-	62923
gene-CAALFM_C200600CA	CAALFM_C200600CA	0	0	-2.16251	-1.1127	2.16251	down	-0.717531	-0.916965	-0.125399	0.727622	0.522626	0.32797	96803	Ca21chr2_C_albicans_SC5314	-	97516
gene-CAALFM_C200660CA	SOD4	0	0	-7.03599	-2.81475	7.03599	down	-0.429407	-2.31396	-0.880118	1.74331	1.53048	1.54698	108666	Ca21chr2_C_albicans_SC5314	-	109364
gene-CAALFM_C200680CA	SOD5	0	0	-4.9118	-2.29625	4.9118	down	-0.76243	-2.19628	-1.07821	0.982893	0.853415	1.01553	111314	Ca21chr2_C_albicans_SC5314	-	112000
gene-CAALFM_C200900WA	CAALFM_C200900WA	0.00191019	0.00218118	-2.86907	-1.52058	2.86907	down	0	1.32494	0	2.09602	0.736704	3.05396	152002	Ca21chr2_C_albicans_SC5314	+	152691
gene-CAALFM_C201460CA	CAALFM_C201460CA	7.15234e-05	8.37681e-05	-4.30922	-2.10743	4.30922	down	-0.42398	-2.47381	-2.47381	0.622209	0.0702457	0.258222	259015	Ca21chr2_C_albicans_SC5314	-	260121
gene-CAALFM_C201540WA	CAALFM_C201540WA	0	0	-2.34997	-1.23264	2.34997	down	-0.404077	0.206833	-0.766593	0.643453	1.08631	1.00432	275532	Ca21chr2_C_albicans_SC5314	+	276701
gene-CAALFM_C201630WA	CAALFM_C201630WA	0	0	-5.95957	-2.57521	5.95957	down	-0.403367	-0.58868	-0.556679	1.79601	2.06701	2.31388	291098	Ca21chr2_C_albicans_SC5314	+	292192
gene-CAALFM_C201650WA	CAALFM_C201650WA	0	0	-3.54555	-1.82601	3.54555	down	0.22396	-0.656215	-0.909215	1.12305	1.61353	1.39998	296539	Ca21chr2_C_albicans_SC5314	+	298170
gene-CAALFM_C201700CA	HAP42	0	0	-2.08357	-1.05906	2.08357	down	0.0452585	-0.877907	-0.83413	0.495214	0.535791	0.479393	306372	Ca21chr2_C_albicans_SC5314	-	308888
gene-CAALFM_C201750CA	CAALFM_C201750CA	0	0	-3.51145	-1.81207	3.51145	down	-1.87587	-1.35461	-0.73521	0.615957	0.379087	0.475462	314646	Ca21chr2_C_albicans_SC5314	-	315143
gene-CAALFM_C201890WA	CTF1	0	0	-3.18096	-1.66946	3.18096	down	-0.562051	-1.42399	-0.636239	0.992216	0.754378	0.639523	350675	Ca21chr2_C_albicans_SC5314	+	354109
gene-CAALFM_C202060CA	FMO1	0	0	-3.60043	-1.84817	3.60043	down	-0.56611	-1.1945	-1.24722	0.614279	0.960163	0.96224	402391	Ca21chr2_C_albicans_SC5314	-	404049
gene-CAALFM_C202070WA	SPR3	0	0	-13.3087	-3.7343	13.3087	down	-2.07873	-2.06666	-4.53971	0.591949	0.778065	1.14779	405503	Ca21chr2_C_albicans_SC5314	+	406978
gene-CAALFM_C202120WA	CAALFM_C202120WA	0	0	-2.18604	-1.12832	2.18604	down	-0.549342	-0.554867	-0.326795	0.941632	0.488312	0.52402	416496	Ca21chr2_C_albicans_SC5314	+	417551
gene-CAALFM_C202130CA	CAALFM_C202130CA	0	0	-5.12677	-2.35805	5.12677	down	-1.38544	-1.6953	-1.6765	0.630373	0.82499	0.861544	417791	Ca21chr2_C_albicans_SC5314	-	418816
gene-CAALFM_C202140CA	CAALFM_C202140CA	0.00299334	0.00340864	-2.66341	-1.41327	2.66341	down	-1.48957	0.420333	-1.48957	-0.393544	0.8321	1.24247	418909	Ca21chr2_C_albicans_SC5314	-	419430
gene-CAALFM_C202220CA	CAALFM_C202220CA	0	0	-12.5856	-3.6537	12.5856	down	-1.48098	-0.990151	-3.72623	1.17325	1.43657	2.15391	437551	Ca21chr2_C_albicans_SC5314	-	438750
gene-CAALFM_C202470CA	ATO7	0.0146302	0.0163354	-2.05856	-1.04163	2.05856	down	-0.324937	0	1.43384	-0.228914	1.7337	2.72903	494231	Ca21chr2_C_albicans_SC5314	-	495081
gene-CAALFM_C202530WA	CAALFM_C202530WA	6.01965e-11	7.62188e-11	-2.16673	-1.11552	2.16673	down	-0.0135975	-1.41657	-0.802151	-0.0605178	-0.0787988	1.25357	507675	Ca21chr2_C_albicans_SC5314	+	509003
gene-CAALFM_C202550CA	CAALFM_C202550CA	0	0	-2.5726	-1.36322	2.5726	down	-0.908733	-0.307128	-0.779037	0.526498	0.812086	0.756191	514896	Ca21chr2_C_albicans_SC5314	-	517007
gene-CAALFM_C202580WA	CAALFM_C202580WA	0	0	-2.67421	-1.41911	2.67421	down	0.325543	-0.895959	-0.194857	1.15061	1.08481	1.25665	521088	Ca21chr2_C_albicans_SC5314	+	522620
gene-CAALFM_C202750CA	CAALFM_C202750CA	0	0	-2.13938	-1.0972	2.13938	down	-0.596465	-0.533906	-0.269989	0.399451	0.801449	0.690329	548118	Ca21chr2_C_albicans_SC5314	-	549434
gene-CAALFM_C202790CA	CAALFM_C202790CA	0	0	-2.62644	-1.39311	2.62644	down	0.579481	-0.218996	-1.21142	0.76968	1.19696	1.36175	556999	Ca21chr2_C_albicans_SC5314	-	558633
gene-CAALFM_C202980CA	DLD1	0	0	-2.164	-1.1137	2.164	down	-0.302261	-0.0183086	-0.176208	0.80391	1.03851	1.0019	595308	Ca21chr2_C_albicans_SC5314	-	597062
gene-CAALFM_C203110WA	CAALFM_C203110WA	0	0	-3.86976	-1.95224	3.86976	down	-1.12478	0.0645895	-0.421133	1.2778	1.55613	1.54148	628185	Ca21chr2_C_albicans_SC5314	+	629063
gene-CAALFM_C203120WA	AMO1	0	0	-2.42178	-1.27607	2.42178	down	-0.624876	0.83982	-1.46734	0.0439682	1.17568	1.35616	630696	Ca21chr2_C_albicans_SC5314	+	632825
gene-CAALFM_C203200WA	PRP3	0	0	-2.31094	-1.20848	2.31094	down	-0.294938	-0.520528	-0.573751	0.840628	0.743494	0.652105	655510	Ca21chr2_C_albicans_SC5314	+	656850
gene-CAALFM_C203210WA	CAALFM_C203210WA	8.13993e-10	1.01888e-09	-4.02094	-2.00753	4.02094	down	-2.34205	-1.48198	-0.410708	0.874068	0.988681	-0.0748816	657092	Ca21chr2_C_albicans_SC5314	+	657531
gene-CAALFM_C203220CA	STP4	0	0	-2.8332	-1.50243	2.8332	down	-0.209258	-1.0472	-0.635352	0.591279	0.931224	1.09297	658895	Ca21chr2_C_albicans_SC5314	-	660025
gene-CAALFM_C203320WA	CHK1	0	0	-2.69653	-1.4311	2.69653	down	0.0807667	-0.123174	-0.458147	1.1602	1.2002	1.43235	683898	Ca21chr2_C_albicans_SC5314	+	691313
gene-CAALFM_C203350WA	PGA17	0	0	-17.7264	-4.14783	17.7264	down	-2.29318	-3.01807	-2.58423	1.42544	1.73354	1.38902	695735	Ca21chr2_C_albicans_SC5314	+	697408
gene-CAALFM_C203630WA	CAALFM_C203630WA	8.88178e-15	1.17334e-14	-3.31088	-1.72721	3.31088	down	-0.144278	-2.62406	-0.868291	0.638877	0.0356336	0.8705	768418	Ca21chr2_C_albicans_SC5314	+	769167
gene-CAALFM_C203710WA	CAALFM_C203710WA	1.6278e-08	2.00419e-08	-4.49818	-2.16934	4.49818	down	-0.686871	-3.41177	-0.977925	0.529243	0	0.902222	785869	Ca21chr2_C_albicans_SC5314	+	788415
gene-CAALFM_C203880CA	CAALFM_C203880CA	0	0	-3.17212	-1.66545	3.17212	down	-1.87354	-0.677875	0.509174	1.16546	1.3279	0.460735	811574	Ca21chr2_C_albicans_SC5314	-	812026
gene-CAALFM_C203950WA	CAALFM_C203950WA	0	0	-2.09469	-1.06674	2.09469	down	-0.309656	0	-0.495075	1.09526	0.67376	0.626454	830390	Ca21chr2_C_albicans_SC5314	+	831187
gene-CAALFM_C204110WA	CAALFM_C204110WA	0	0	-2.01206	-1.00868	2.01206	down	-0.258077	-0.851728	-0.0801544	0.45541	0.734139	0.646518	864185	Ca21chr2_C_albicans_SC5314	+	867989
gene-CAALFM_C204450WA	CAALFM_C204450WA	0	0	-2.15592	-1.1083	2.15592	down	-0.21898	-0.215243	0	0.792813	1.15138	0.946489	929893	Ca21chr2_C_albicans_SC5314	+	930708
gene-CAALFM_C204480WA	CAALFM_C204480WA	0	0	-2.2316	-1.15808	2.2316	down	0.024704	-0.633658	-0.680915	0.276776	1.01336	0.894221	937444	Ca21chr2_C_albicans_SC5314	+	938493
gene-CAALFM_C204570WA	CAALFM_C204570WA	0	0	-2.75612	-1.46264	2.75612	down	-0.1885	-1.15371	-0.0998411	1.40751	0.821317	0.717029	956813	Ca21chr2_C_albicans_SC5314	+	958096
gene-CAALFM_C204770WA	CAALFM_C204770WA	0	0	-4.04016	-2.01441	4.04016	down	-1.14029	-1.43385	-1.44599	0.798142	0.703697	0.521271	1000715	Ca21chr2_C_albicans_SC5314	+	1001686
gene-CAALFM_C204780WA	CAALFM_C204780WA	0	0	-3.29442	-1.72002	3.29442	down	-0.127474	-0.648341	-0.565248	1.31224	1.30365	1.20312	1001834	Ca21chr2_C_albicans_SC5314	+	1004284
gene-CAALFM_C204830WA	CAALFM_C204830WA	0	0	-2.02023	-1.01452	2.02023	down	-0.358207	0.0320206	-1.26215	0.193598	0.529998	0.73164	1010657	Ca21chr2_C_albicans_SC5314	+	1011961
gene-CAALFM_C204860WA	PZF1	0	0	-2.25447	-1.17279	2.25447	down	-0.492076	-0.715223	-0.654294	1.04682	0.301405	0.308547	1015779	Ca21chr2_C_albicans_SC5314	+	1017017
gene-CAALFM_C205090WA	MAK5	0	0	-2.428	-1.27977	2.428	down	-0.121875	-1.1654	-0.0782652	0.94889	0.524317	1.00055	1052876	Ca21chr2_C_albicans_SC5314	+	1055224
gene-CAALFM_C205260WA	BUD14	0	0	-2.19544	-1.13451	2.19544	down	-0.560882	-0.368686	-0.332642	0.941418	0.603524	0.59638	1083758	Ca21chr2_C_albicans_SC5314	+	1086160
gene-CAALFM_C205410WA	CAALFM_C205410WA	0	0	-2.93464	-1.55318	2.93464	down	-0.327361	0	-0.000729561	1.79526	1.64402	0.892178	1110394	Ca21chr2_C_albicans_SC5314	+	1111214
gene-CAALFM_C205580WA	CAALFM_C205580WA	0	0	-2.11483	-1.08054	2.11483	down	-1.08671	-0.189776	-0.234938	0.837891	0.422138	0.470167	1134957	Ca21chr2_C_albicans_SC5314	+	1139015
gene-CAALFM_C205620WA	KTI11	0.000150085	0.000174699	-3.46826	-1.79421	3.46826	down	-1.10334	1.97912	-1.15317	2.94285	0.583535	1.57887	1143167	Ca21chr2_C_albicans_SC5314	+	1143379
gene-CAALFM_C205870WA	CAALFM_C205870WA	0	0	-9.5242	-3.2516	9.5242	down	-1.45126	-0.38766	-0.464779	2.9747	2.59636	1.88004	1204055	Ca21chr2_C_albicans_SC5314	+	1204384
gene-CAALFM_C205900WA	CAALFM_C205900WA	0	0	-6.69692	-2.7435	6.69692	down	-1.8329	-1.5578	-1.70892	0.79825	1.02389	1.30873	1206361	Ca21chr2_C_albicans_SC5314	+	1207523
gene-CAALFM_C205930WA	COX9	0	0	-3.00192	-1.58589	3.00192	down	1.41958	-0.112673	0.610676	2.59701	2.66833	1.4099	1211755	Ca21chr2_C_albicans_SC5314	+	1211940
gene-CAALFM_C205970CA	TES1	0	0	-3.39347	-1.76276	3.39347	down	-0.80237	-1.22018	-0.0956621	1.05405	1.16422	0.951818	1217596	Ca21chr2_C_albicans_SC5314	-	1218492
gene-CAALFM_C206350CA	CAALFM_C206350CA	0	0	-22.4288	-4.48728	22.4288	down	-0.123208	-3.17304	-3.17304	2.47757	2.37102	2.14396	1297757	Ca21chr2_C_albicans_SC5314	-	1299199
gene-CAALFM_C206440CA	CAALFM_C206440CA	0	0	-2.87743	-1.52478	2.87743	down	-1.29878	-0.955367	0.564793	1.15917	0.87742	0.848411	1310642	Ca21chr2_C_albicans_SC5314	-	1311376
gene-CAALFM_C206530WA	CAALFM_C206530WA	0	0	-2.01599	-1.01149	2.01599	down	0	-0.476969	-0.336858	0.928833	0.714777	0.57702	1324473	Ca21chr2_C_albicans_SC5314	+	1325444
gene-CAALFM_C206590CA	GIT1	0	0	-10.9747	-3.4561	10.9747	down	0.614987	-1.21744	-1.23731	2.8661	2.89212	2.77032	1334165	Ca21chr2_C_albicans_SC5314	-	1335724
gene-CAALFM_C206610CA	CAALFM_C206610CA	2.76283e-10	3.46728e-10	-3.31224	-1.72781	3.31224	down	-1.70333	-2.16519	-0.901274	0.480363	0.468968	-0.535701	1345071	Ca21chr2_C_albicans_SC5314	-	1345313
gene-CAALFM_C206850WA	CAALFM_C206850WA	0	0	-3.40021	-1.76562	3.40021	down	-0.643184	-1.35038	-0.211592	1.49465	0.760475	0.836586	1404233	Ca21chr2_C_albicans_SC5314	+	1404912
gene-CAALFM_C206930CA	CAALFM_C206930CA	0	0	-11.0443	-3.46523	11.0443	down	-1.68018	-1.99004	-0.0118785	2.24865	2.27971	2.18524	1419414	Ca21chr2_C_albicans_SC5314	-	1420940
gene-CAALFM_C206980WA	CAALFM_C206980WA	0.0129649	0.0144993	-2.22069	-1.15101	2.22069	down	-0.438772	1.15826	-1.4886	1.60742	0.248099	0.828393	1431599	Ca21chr2_C_albicans_SC5314	+	1433137
gene-CAALFM_C206990WA	CAALFM_C206990WA	0	0	-4.32071	-2.11127	4.32071	down	-0.777781	-1.47996	-1.10752	1.13662	0.582862	1.24907	1434464	Ca21chr2_C_albicans_SC5314	+	1436020
gene-CAALFM_C207180WA	CAALFM_C207180WA	0	0	-2.31091	-1.20846	2.31091	down	-0.267612	-0.248848	-0.145395	0.906901	0.585845	1.47078	1466280	Ca21chr2_C_albicans_SC5314	+	1467026
gene-CAALFM_C207200WA	CAALFM_C207200WA	0	0	-2.07712	-1.05459	2.07712	down	-0.780785	-0.295463	-0.139401	0.614554	0.81916	0.514395	1468331	Ca21chr2_C_albicans_SC5314	+	1468669
gene-CAALFM_C207540WA	CAALFM_C207540WA	0	0	-2.05742	-1.04083	2.05742	down	-0.0547304	-0.283139	-0.173522	1.04919	0.868002	0.693924	1537720	Ca21chr2_C_albicans_SC5314	+	1538052
gene-CAALFM_C207620WA	CAALFM_C207620WA	0	0	-2.40251	-1.26454	2.40251	down	-0.420513	-0.576043	-1.16326	0.426368	0.652012	0.555421	1554569	Ca21chr2_C_albicans_SC5314	+	1556356
gene-CAALFM_C207730WA	YVC1	0	0	-2.03498	-1.02502	2.03498	down	-0.229684	-0.0578709	-0.149345	1.01986	0.739934	0.878358	1577337	Ca21chr2_C_albicans_SC5314	+	1579364
gene-CAALFM_C208150WA	CAALFM_C208150WA	0.0174655	0.0194663	-2.32623	-1.21799	2.32623	down	-1.34933	-1.34933	1.14641	0.746687	-0.612631	1.96766	1654158	Ca21chr2_C_albicans_SC5314	+	1654853
gene-CAALFM_C208180CA	CAALFM_C208180CA	0	0	-2.3023	-1.20307	2.3023	down	-0.881767	-0.681253	0	1.05519	0.539131	0.451876	1658532	Ca21chr2_C_albicans_SC5314	-	1659985
gene-CAALFM_C208330WA	CAALFM_C208330WA	0	0	-3.57134	-1.83647	3.57134	down	-1.58534	-0.202173	-1.12032	0.795547	0.88813	0.917895	1681559	Ca21chr2_C_albicans_SC5314	+	1682557
gene-CAALFM_C208350CA	CAALFM_C208350CA	1.83313e-10	2.30377e-10	-2.61268	-1.38553	2.61268	down	-0.438709	0.421357	-1.05169	1.23975	0.926234	0.921565	1684411	Ca21chr2_C_albicans_SC5314	-	1684974
gene-CAALFM_C208360CA	OPT5	0	0	-3.49521	-1.80538	3.49521	down	0.579679	-0.643468	-1.08677	1.4056	1.13287	1.7271	1685485	Ca21chr2_C_albicans_SC5314	-	1688250
gene-CAALFM_C208480WA	RRP8	0	0	-3.57331	-1.83726	3.57331	down	-0.624323	-1.44857	-0.756819	1.27575	0.671316	0.735004	1712468	Ca21chr2_C_albicans_SC5314	+	1713754
gene-CAALFM_C208510WA	CAALFM_C208510WA	0	0	-4.2273	-2.07974	4.2273	down	-1.50663	-1.53459	-1.05768	0.767367	0.552902	0.820038	1722519	Ca21chr2_C_albicans_SC5314	+	1723238
gene-CAALFM_C208520CA	CAALFM_C208520CA	1.467e-06	1.75635e-06	-4.08536	-2.03046	4.08536	down	0	0	0.173816	2.09602	3.43714	0.732035	1723457	Ca21chr2_C_albicans_SC5314	-	1723618
gene-CAALFM_C208550CA	MSU1	0	0	-2.5621	-1.35733	2.5621	down	0.213664	-0.630852	-0.604576	1.19751	0.967226	0.885488	1728216	Ca21chr2_C_albicans_SC5314	-	1731656
gene-CAALFM_C208580WA	CAALFM_C208580WA	0	0	-2.51241	-1.32907	2.51241	down	-1.30449	-0.647519	-0.581048	0.0192294	0.853683	0.581242	1739575	Ca21chr2_C_albicans_SC5314	+	1740807
gene-CAALFM_C208750WA	CAALFM_C208750WA	0	0	-3.91056	-1.96737	3.91056	down	-0.897924	-0.0436306	-0.27857	0.662482	0.867976	3.15154	1778791	Ca21chr2_C_albicans_SC5314	+	1779492
gene-CAALFM_C208890WA	CAALFM_C208890WA	0	0	-13.01	-3.70154	13.01	down	-3.19803	-1.92293	-1.61462	1.62952	0.969967	1.76957	1809126	Ca21chr2_C_albicans_SC5314	+	1810265
gene-CAALFM_C208900WA	CAALFM_C208900WA	0	0	-292.014	-8.18989	292.014	down	-1.88286	-2.93269	-1.17391	6.69861	6.60653	5.27508	1812528	Ca21chr2_C_albicans_SC5314	+	1812710
gene-CAALFM_C208920WA	CAALFM_C208920WA	0	0	-2.20308	-1.13952	2.20308	down	-0.293057	-1.11265	-0.753188	0.675553	0.238034	0.346076	1816047	Ca21chr2_C_albicans_SC5314	+	1817795
gene-CAALFM_C209220WA	DDR48	0	0	-2.643	-1.40218	2.643	down	-0.668758	-0.0357685	-1.43461	0.46658	0.777532	0.823286	1889869	Ca21chr2_C_albicans_SC5314	+	1890507
gene-CAALFM_C209360WA	CAALFM_C209360WA	0	0	-2.63088	-1.39554	2.63088	down	-0.439939	-0.725015	-0.87088	0.850413	0.680156	0.620225	1906142	Ca21chr2_C_albicans_SC5314	+	1908715
gene-CAALFM_C209490WA	PHO13	0	0	-2.0364	-1.02602	2.0364	down	-0.405488	-0.283806	-0.289185	0.718973	0.633132	0.747476	1940851	Ca21chr2_C_albicans_SC5314	+	1941816
gene-CAALFM_C209630CA	CAALFM_C209630CA	0	0	-2.51004	-1.32771	2.51004	down	-0.573332	-0.198064	-0.0920267	1.06722	1.02608	1.02641	1971151	Ca21chr2_C_albicans_SC5314	-	1971660
gene-CAALFM_C209850CA	CAALFM_C209850CA	0	0	-2.33594	-1.224	2.33594	down	-0.823732	0.0229673	0.0228896	0.351903	0.148102	2.39413	2014219	Ca21chr2_C_albicans_SC5314	-	2015478
gene-CAALFM_C209880CA	CAALFM_C209880CA	3.22935e-11	4.10387e-11	-3.38195	-1.75785	3.38195	down	-1.13135	-1.94371	-3.50987	-1.08516	-0.444479	0.218277	2020316	Ca21chr2_C_albicans_SC5314	-	2021494
gene-CAALFM_C209890WA	SMM1	0	0	-2.4497	-1.2926	2.4497	down	-0.527806	-1.19024	0	1.23348	0.483544	0.442742	2024080	Ca21chr2_C_albicans_SC5314	+	2025381
gene-CAALFM_C210000CA	CAALFM_C210000CA	0	0	-2.49063	-1.31651	2.49063	down	-0.550906	-0.427805	-1.52646	0.0802464	0.495862	0.868262	2048493	Ca21chr2_C_albicans_SC5314	-	2049189
gene-CAALFM_C210300CA	CAALFM_C210300CA	0	0	-2.42915	-1.28045	2.42915	down	0.00601101	-0.614664	-0.825924	0.562176	0.888967	0.955641	2122695	Ca21chr2_C_albicans_SC5314	-	2124740
gene-CAALFM_C210580WA	UBC15	0	0	-4.19039	-2.06709	4.19039	down	-1.50424	-1.12385	-1.17684	0.54195	0.91732	0.937058	2184896	Ca21chr2_C_albicans_SC5314	+	2185423
gene-CAALFM_C210590WA	GAL4	0	0	-2.44389	-1.28918	2.44389	down	-0.801976	-0.484743	-0.257549	0.594038	0.803043	0.926189	2186547	Ca21chr2_C_albicans_SC5314	+	2187332
gene-CAALFM_C210830WA	CAALFM_C210830WA	0	0	-2.54581	-1.34812	2.54581	down	-0.629571	-0.0838194	-0.55213	1.39354	1.33269	0.0526314	2221164	Ca21chr2_C_albicans_SC5314	+	2221412
gene-CAALFM_C300590WA	CAALFM_C300590WA	6.57252e-14	8.60448e-14	-3.85533	-1.94685	3.85533	down	0	0	0	0	0	5.84056	90951	Ca21chr3_C_albicans_SC5314	+	91517
gene-CAALFM_C300650WA	NGT1	0	0	-2.10484	-1.07371	2.10484	down	0.0129576	-0.702223	-0.912641	0.634329	0.211474	0.773418	107369	Ca21chr3_C_albicans_SC5314	+	108898
gene-CAALFM_C300880WA	KGD1	0	0	-2.01833	-1.01317	2.01833	down	-0.113361	-0.717502	-0.386527	0.594337	0.629677	0.598093	175316	Ca21chr3_C_albicans_SC5314	+	178306
gene-CAALFM_C300920WA	ATO1	0	0	-17.5921	-4.13685	17.5921	down	-1.66819	-3.60254	-2.84676	1.49498	1.43128	1.36681	187453	Ca21chr3_C_albicans_SC5314	+	188250
gene-CAALFM_C300990CA	CAALFM_C300990CA	0	0	-2.2827	-1.19074	2.2827	down	0.0960827	0.0386114	-0.475079	0.727235	0.943419	1.56119	201335	Ca21chr3_C_albicans_SC5314	-	202591
gene-CAALFM_C301000WA	BMS1	0	0	-2.69515	-1.43037	2.69515	down	-0.597568	-0.873852	0.141031	1.25664	0.823524	0.880551	202840	Ca21chr3_C_albicans_SC5314	+	206472
gene-CAALFM_C301300CA	NCE103	0	0	-4.11992	-2.04262	4.11992	down	-1.63658	-0.132564	-0.381459	1.36807	1.33464	1.27453	275604	Ca21chr3_C_albicans_SC5314	-	276449
gene-CAALFM_C301370CA	PGA44	0	0	-2.09754	-1.0687	2.09754	down	-1.94634	0.304513	-0.114541	0.335914	0.377958	0.735858	294348	Ca21chr3_C_albicans_SC5314	-	295271
gene-CAALFM_C301740CA	CAALFM_C301740CA	0	0	-11.5378	-3.52829	11.5378	down	-0.882856	0.714176	-1.93269	2.62277	2.97394	2.88681	379671	Ca21chr3_C_albicans_SC5314	-	380057
gene-CAALFM_C301930WA	PXP2	0	0	-2.12597	-1.08812	2.12597	down	-0.287704	-0.462913	-1.27224	0.117567	0.729435	0.394498	425210	Ca21chr3_C_albicans_SC5314	+	427384
gene-CAALFM_C301980CA	TOM6	0	0	-2.41443	-1.27168	2.41443	down	-1.10004	0.716772	0.385497	1.40059	1.23142	1.18527	435718	Ca21chr3_C_albicans_SC5314	-	435888
gene-CAALFM_C302060WA	CAALFM_C302060WA	0	0	-5.86505	-2.55214	5.86505	down	-0.244694	-0.379234	-1.23889	1.62497	2.07758	2.09106	448127	Ca21chr3_C_albicans_SC5314	+	449398
gene-CAALFM_C302270WA	CAALFM_C302270WA	0	0	-2.70872	-1.43761	2.70872	down	-0.518262	-1.91301	0	0.711527	0.675951	0.494088	492474	Ca21chr3_C_albicans_SC5314	+	492698
gene-CAALFM_C302350WA	CAALFM_C302350WA	0	0	-2.06428	-1.04564	2.06428	down	-0.273184	-0.77659	0	0.952435	0.503434	0.631282	512751	Ca21chr3_C_albicans_SC5314	+	514754
gene-CAALFM_C302360CA	CAALFM_C302360CA	0	0	-3.48033	-1.79923	3.48033	down	-0.295006	-0.89663	-0.85045	1.06632	1.157	1.13227	514904	Ca21chr3_C_albicans_SC5314	-	516670
gene-CAALFM_C302610CA	GLX3	0	0	-2.08372	-1.05916	2.08372	down	-0.815861	0.162651	-0.735806	0.517644	0.629955	0.640877	565145	Ca21chr3_C_albicans_SC5314	-	565855
gene-CAALFM_C302660WA	CAALFM_C302660WA	6.48796e-08	7.91016e-08	-2.17711	-1.12242	2.17711	down	-1.26827	-1.77078	0.0781045	-0.163188	-0.166363	0.735859	576543	Ca21chr3_C_albicans_SC5314	+	577301
gene-CAALFM_C302710WA	CAALFM_C302710WA	0	0	-16.2167	-4.01941	16.2167	down	-1.10528	-0.830176	-0.981297	3.73632	3.64602	1.75913	588383	Ca21chr3_C_albicans_SC5314	+	589213
gene-CAALFM_C302720WA	CAALFM_C302720WA	0	0	-3.13111	-1.64667	3.13111	down	-0.557769	-1.28796	-0.949113	0.805055	0.653813	0.686313	590432	Ca21chr3_C_albicans_SC5314	+	591784
gene-CAALFM_C302750WA	CAALFM_C302750WA	0.00650313	0.00733187	-2.41672	-1.27305	2.41672	down	0	-3.85719	-0.361444	-0.439237	-0.420044	0.45981	593790	Ca21chr3_C_albicans_SC5314	+	595292
gene-CAALFM_C302790WA	CAALFM_C302790WA	0	0	-3.18352	-1.67062	3.18352	down	-0.989818	-1.09733	-1.55708	0.237185	0.471242	0.659218	603064	Ca21chr3_C_albicans_SC5314	+	603378
gene-CAALFM_C302800WA	ADH4	1.60792e-05	1.90065e-05	-3.24667	-1.69896	3.24667	down	-0.418709	0.271433	-3.0535	0.0425181	0.853125	1.00046	604119	Ca21chr3_C_albicans_SC5314	+	604895
gene-CAALFM_C302810CA	FAA21	0	0	-2.15996	-1.111	2.15996	down	-1.29168	-0.561036	-0.23153	0.454188	0.361945	0.432622	605101	Ca21chr3_C_albicans_SC5314	-	607257
gene-CAALFM_C303140CA	DAL4	0	0	-2.16484	-1.11426	2.16484	down	0.0590706	-0.004426	-0.435448	0.445815	1.21841	1.29776	667510	Ca21chr3_C_albicans_SC5314	-	669222
gene-CAALFM_C303460CA	CAALFM_C303460CA	0	0	-4.81978	-2.26897	4.81978	down	-1.23577	-2.06021	-1.31824	0.518235	0.945087	0.729363	733522	Ca21chr3_C_albicans_SC5314	-	734337
gene-CAALFM_C303530WA	CAALFM_C303530WA	0	0	-2.46002	-1.29867	2.46002	down	-0.165384	-0.89028	-0.974287	0.633146	0.53856	0.694356	752036	Ca21chr3_C_albicans_SC5314	+	752503
gene-CAALFM_C303570CA	CAALFM_C303570CA	0	0	-2.8628	-1.51743	2.8628	down	-1.19303	-1.55536	-0.554474	0	1.04404	0.205379	757464	Ca21chr3_C_albicans_SC5314	-	758735
gene-CAALFM_C303620CA	CAALFM_C303620CA	0.019955	0.0222093	-2.25111	-1.17064	2.25111	down	0.332081	1.60718	-0.717752	1.7002	1.01895	2.01428	765496	Ca21chr3_C_albicans_SC5314	-	765804
gene-CAALFM_C303690WA	CAALFM_C303690WA	0	0	-2.62932	-1.39469	2.62932	down	-1.99833	0.0703201	-1.28939	0.310891	0.509568	0.146212	779861	Ca21chr3_C_albicans_SC5314	+	780721
gene-CAALFM_C303920WA	CAALFM_C303920WA	0	0	-10.9407	-3.45164	10.9407	down	-0.0176892	-0.40555	-0.819705	3.59435	3.47654	2.04108	819467	Ca21chr3_C_albicans_SC5314	+	819682
gene-CAALFM_C303990CA	AAP1	0	0	-2.45992	-1.29861	2.45992	down	-0.688816	0.0737343	-1.23726	0.505127	0.647558	0.890817	828580	Ca21chr3_C_albicans_SC5314	-	830493
gene-CAALFM_C304040WA	CAALFM_C304040WA	1.1543e-10	1.45446e-10	-7.88325	-2.97879	7.88325	down	-3.09602	-2.77109	-0.922206	0	0.810607	1.33645	844399	Ca21chr3_C_albicans_SC5314	+	845358
gene-CAALFM_C304310CA	CAALFM_C304310CA	0	0	-12.7796	-3.67577	12.7796	down	-1.97924	-0.645246	-4.44022	0.821833	1.73737	1.4034	898103	Ca21chr3_C_albicans_SC5314	-	898993
gene-CAALFM_C304320WA	VAM3	0	0	-2.33124	-1.2211	2.33124	down	-0.728078	-0.106343	-0.514506	0.783012	0.821892	0.709458	899511	Ca21chr3_C_albicans_SC5314	+	900371
gene-CAALFM_C304340WA	ATF1	0	0	-2.20844	-1.14303	2.20844	down	-0.0738735	-0.820979	-0.182253	0.709931	0.921495	0.720551	901780	Ca21chr3_C_albicans_SC5314	+	903258
gene-CAALFM_C304480CA	RAS2	0	0	-15.116	-3.918	15.116	down	-1.16262	-0.394112	-2.08129	2.74203	2.53384	2.8401	934439	Ca21chr3_C_albicans_SC5314	-	935401
gene-CAALFM_C304510WA	CAALFM_C304510WA	0	0	-2.58963	-1.37275	2.58963	down	-0.838554	-0.978488	-0.705111	1.2005	0.222442	0.173149	942851	Ca21chr3_C_albicans_SC5314	+	943153
gene-CAALFM_C304570CA	DUR35	0	0	-3.78004	-1.9184	3.78004	down	0	-1.54802	-1.31212	0.453365	0.856796	1.5849	965801	Ca21chr3_C_albicans_SC5314	-	967807
gene-CAALFM_C304610WA	MEA1	0	0	-2.99091	-1.58058	2.99091	down	-0.487181	0.137689	0	0.608143	0.752592	3.03152	976463	Ca21chr3_C_albicans_SC5314	+	978352
gene-CAALFM_C304660CA	ARG11	0	0	-3.72305	-1.89649	3.72305	down	-0.533539	-0.174696	-0.272575	2.22585	1.17897	1.30382	990298	Ca21chr3_C_albicans_SC5314	-	991251
gene-CAALFM_C304730CA	CAALFM_C304730CA	0.0133727	0.0149528	-2.01961	-1.01408	2.01961	down	1.62724	-1.03625	-1.77233	0.237335	0.314116	1.30945	1000090	Ca21chr3_C_albicans_SC5314	-	1001517
gene-CAALFM_C304740CA	CAALFM_C304740CA	0	0	-2.39997	-1.26301	2.39997	down	-0.815683	-0.787003	-0.391764	0.655667	0.513929	0.624997	1004284	Ca21chr3_C_albicans_SC5314	-	1006173
gene-CAALFM_C304870WA	CAALFM_C304870WA	0	0	-5.10332	-2.35144	5.10332	down	-1.58863	-1.72857	-0.657295	0.779484	0.621799	1.67853	1043577	Ca21chr3_C_albicans_SC5314	+	1045197
gene-CAALFM_C304900WA	NOP14	0	0	-2.5115	-1.32855	2.5115	down	-0.412709	-0.846924	0.259863	1.25252	0.585633	1.14772	1052736	Ca21chr3_C_albicans_SC5314	+	1055264
gene-CAALFM_C305130CA	THI4	0	0	-2.56457	-1.35872	2.56457	down	0.285782	-0.439114	-0.605831	0.735328	1.13046	1.45119	1099836	Ca21chr3_C_albicans_SC5314	-	1100900
gene-CAALFM_C305160CA	CAALFM_C305160CA	0	0	-3.07711	-1.62158	3.07711	down	-1.20473	-1.2271	0.132036	1.1866	0.687812	0.690528	1104957	Ca21chr3_C_albicans_SC5314	-	1107683
gene-CAALFM_C305170WA	WOR2	0	0	-3.1861	-1.67179	3.1861	down	-0.488874	-0.435803	-1.06533	1.31758	0.811762	0.896028	1118725	Ca21chr3_C_albicans_SC5314	+	1120065
gene-CAALFM_C305640WA	CAALFM_C305640WA	5.40207e-06	6.42692e-06	-2.96011	-1.56565	2.96011	down	0.151991	-0.23587	-4.14577	0.120178	0.590935	-0.243809	1260221	Ca21chr3_C_albicans_SC5314	+	1261498
gene-CAALFM_C305660CA	CAALFM_C305660CA	1.62093e-14	2.13683e-14	-5.17192	-2.3707	5.17192	down	0.286101	-1.34569	-2.49681	1.67333	0.651044	1.23134	1266051	Ca21chr3_C_albicans_SC5314	-	1267238
gene-CAALFM_C305810CA	SKN1	0	0	-2.67072	-1.41723	2.67072	down	-0.768632	-0.119857	0.0845814	1.45347	0.988943	1.00537	1300265	Ca21chr3_C_albicans_SC5314	-	1302478
gene-CAALFM_C305910WA	ZCF35	0	0	-3.69055	-1.88384	3.69055	down	-0.502734	-0.77904	-1.02792	1.02645	0.783735	1.53163	1325453	Ca21chr3_C_albicans_SC5314	+	1328761
gene-CAALFM_C306000WA	AHR1	0	0	-2.88881	-1.53047	2.88881	down	-1.60231	-1.3961	-0.77157	0.404097	0.282457	0.134899	1362512	Ca21chr3_C_albicans_SC5314	+	1364386
gene-CAALFM_C306450WA	GLG2	0	0	-4.61424	-2.20609	4.61424	down	-0.607165	-0.539657	-0.559533	1.71869	1.52828	1.66495	1467909	Ca21chr3_C_albicans_SC5314	+	1468994
gene-CAALFM_C306510CA	HST6	0	0	-8.26596	-3.04718	8.26596	down	-0.816077	-0.718761	-1.01272	2.16325	2.15351	2.27724	1486242	Ca21chr3_C_albicans_SC5314	-	1490213
gene-CAALFM_C306520CA	CAALFM_C306520CA	0	0	-2.5593	-1.35575	2.5593	down	-0.147049	0	-0.708555	0.783664	1.3485	1.07947	1490884	Ca21chr3_C_albicans_SC5314	-	1491810
gene-CAALFM_C306530WA	CAALFM_C306530WA	0	0	-2.08694	-1.06139	2.08694	down	-0.617329	0.370612	-0.465467	0.74938	1.03572	0.68689	1492058	Ca21chr3_C_albicans_SC5314	+	1492954
gene-CAALFM_C306580WA	JEN1	0	0	-4.42415	-2.1454	4.42415	down	-1.04203	-1.76693	-2.40348	-0.410881	0.592371	1.04227	1501918	Ca21chr3_C_albicans_SC5314	+	1503543
gene-CAALFM_C306660CA	CAALFM_C306660CA	0	0	-4.24556	-2.08595	4.24556	down	0.227744	-1.49715	0.277727	1.32705	1.99357	1.94557	1520428	Ca21chr3_C_albicans_SC5314	-	1521507
gene-CAALFM_C306750WA	CAALFM_C306750WA	0	0	-5.55687	-2.47427	5.55687	down	-0.259899	-0.407028	0.367851	2.84691	2.79134	1.4855	1541633	Ca21chr3_C_albicans_SC5314	+	1541839
gene-CAALFM_C306950WA	CAALFM_C306950WA	0	0	-2.09055	-1.06388	2.09055	down	-0.536006	-1.04159	-0.82467	0.633919	0.267998	-0.112538	1591959	Ca21chr3_C_albicans_SC5314	+	1594790
gene-CAALFM_C307140CA	CAALFM_C307140CA	0	0	-2.12185	-1.08532	2.12185	down	0.105098	-0.869576	-0.34703	0.905024	0.701915	0.537522	1634324	Ca21chr3_C_albicans_SC5314	-	1636125
gene-CAALFM_C307200CA	ZFU2	0	0	-2.88827	-1.53021	2.88827	down	-1.56095	0.309901	0	1.43851	0.827476	1.07359	1649675	Ca21chr3_C_albicans_SC5314	-	1651255
gene-CAALFM_C307240WA	CAALFM_C307240WA	0	0	-2.32759	-1.21884	2.32759	down	-1.12925	0	-0.457782	0.874708	0.364973	0.829789	1660226	Ca21chr3_C_albicans_SC5314	+	1660924
gene-CAALFM_C307460WA	CAALFM_C307460WA	0	0	-2.00875	-1.0063	2.00875	down	-0.605586	-0.67986	-0.24783	0.409345	0.515389	0.560875	1704278	Ca21chr3_C_albicans_SC5314	+	1706584
gene-CAALFM_C307650CA	CAALFM_C307650CA	0	0	-2.45576	-1.29617	2.45576	down	-0.169992	-0.468829	-0.985346	0.835808	0.749351	0.679182	1743425	Ca21chr3_C_albicans_SC5314	-	1745305
gene-CAALFM_C307660WA	CAALFM_C307660WA	0	0	-2.09644	-1.06794	2.09644	down	0.190014	-0.775151	-0.367149	0.885074	0.769067	0.59739	1745619	Ca21chr3_C_albicans_SC5314	+	1747748
gene-CAALFM_C307890WA	TIM8	0	0	-2.55256	-1.35195	2.55256	down	-1.95713	0	-0.332517	0.713119	0.507345	0.545724	1781080	Ca21chr3_C_albicans_SC5314	+	1781346
gene-CAALFM_C307930CA	CAALFM_C307930CA	0	0	-13.7643	-3.78286	13.7643	down	0	-2.36825	-2.36825	2.94349	1.66467	2.00391	1783243	Ca21chr3_C_albicans_SC5314	-	1783560
gene-CAALFM_C400110CA	FRP1	0	0	-2.78205	-1.47615	2.78205	down	-0.928938	-0.503212	-1.04064	0.409892	0.832753	0.713017	15792	Ca21chr4_C_albicans_SC5314	-	17456
gene-CAALFM_C400120WA	PGA7	0	0	-3.12554	-1.6441	3.12554	down	-0.917515	-0.0954828	-0.52308	0.810195	1.41805	1.16799	17803	Ca21chr4_C_albicans_SC5314	+	18462
gene-CAALFM_C400130WA	RBT5	0	0	-3.92485	-1.97264	3.92485	down	-1.13696	-1.40251	0.231318	1.05992	1.27526	1.27458	19713	Ca21chr4_C_albicans_SC5314	+	20438
gene-CAALFM_C400640WA	CAALFM_C400640WA	3.85783e-10	4.8405e-10	-3.25811	-1.70403	3.25811	down	-1.94524	-1.4071	-1.55822	0.0269527	0.174594	0	110378	Ca21chr4_C_albicans_SC5314	+	110908
gene-CAALFM_C400850CA	CAALFM_C400850CA	0	0	-3.52559	-1.81787	3.52559	down	0.448162	-1.47837	-1.09344	1.14571	1.18512	0.99912	152453	Ca21chr4_C_albicans_SC5314	-	154591
gene-CAALFM_C400970CA	MDN1	0	0	-2.75652	-1.46285	2.75652	down	-0.840768	-0.288462	0.309346	1.2256	1.20346	1.13961	176031	Ca21chr4_C_albicans_SC5314	-	191138
gene-CAALFM_C400990WA	CAALFM_C400990WA	0	0	-3.45124	-1.78712	3.45124	down	-0.1938	-0.776677	-0.81232	0.964035	1.42951	1.18501	195174	Ca21chr4_C_albicans_SC5314	+	196907
gene-CAALFM_C401070WA	HGT17	0	0	-6.85926	-2.77805	6.85926	down	-0.945415	-4.69569	-0.614981	-0.277737	0.564579	1.79123	217108	Ca21chr4_C_albicans_SC5314	+	218946
gene-CAALFM_C401170CA	BMT9	0	0	-3.0087	-1.58914	3.0087	down	-0.34248	-0.742495	-0.268761	0.960609	1.25289	1.20019	234375	Ca21chr4_C_albicans_SC5314	-	236723
gene-CAALFM_C401220CA	CAALFM_C401220CA	0	0	-2.3903	-1.25719	2.3903	down	-1.78039	-0.000497818	-0.422921	0.341744	0.404383	0.821638	246083	Ca21chr4_C_albicans_SC5314	-	248236
gene-CAALFM_C401260WA	RLM1	0	0	-2.28486	-1.19211	2.28486	down	-0.539536	-0.540533	-0.476485	0.877633	0.441203	0.700928	253002	Ca21chr4_C_albicans_SC5314	+	254807
gene-CAALFM_C401290WA	CAALFM_C401290WA	0	0	-2.75975	-1.46454	2.75975	down	-0.667042	-0.151641	-0.713428	0.672792	1.03996	1.14875	258895	Ca21chr4_C_albicans_SC5314	+	261285
gene-CAALFM_C401320CA	OPT6	0	0	-3.79845	-1.92541	3.79845	down	-0.716563	0.0295324	-0.416991	1.43278	1.62637	1.61307	267976	Ca21chr4_C_albicans_SC5314	-	270813
gene-CAALFM_C401400WA	UEC1	0	0	-10.699	-3.4194	10.699	down	-0.864815	0.217644	-2.91465	1.3513	1.14398	4.20109	291217	Ca21chr4_C_albicans_SC5314	+	291654
gene-CAALFM_C401420WA	CAALFM_C401420WA	0	0	-3.5443	-1.8255	3.5443	down	-1.20361	-0.922559	-0.42654	0.95937	0.92245	1.04198	294718	Ca21chr4_C_albicans_SC5314	+	301869
gene-CAALFM_C401940WA	PHO89	0	0	-28.7606	-4.84602	28.7606	down	-0.640243	-1.68707	-0.92565	3.83733	3.59724	3.85053	379679	Ca21chr4_C_albicans_SC5314	+	381481
gene-CAALFM_C402000CA	RGA2	0	0	-3.42303	-1.77527	3.42303	down	-1.18065	-1.32362	-0.795445	0.543178	0.747929	0.735007	388211	Ca21chr4_C_albicans_SC5314	-	391741
gene-CAALFM_C402010CA	HSX11	0	0	-4.50659	-2.17204	4.50659	down	-0.97052	-0.594955	-0.524608	1.36392	1.50977	1.55234	394832	Ca21chr4_C_albicans_SC5314	-	396466
gene-CAALFM_C402030WA	RFX2	0	0	-2.38225	-1.25233	2.38225	down	-1.45631	-0.952584	-0.522894	0.456375	0.397242	-0.0284281	405052	Ca21chr4_C_albicans_SC5314	+	408387
gene-CAALFM_C402150CA	CAALFM_C402150CA	0	0	-2.75329	-1.46116	2.75329	down	0.3093	-0.466222	-0.673926	1.13803	1.24511	1.16948	423674	Ca21chr4_C_albicans_SC5314	-	426985
gene-CAALFM_C402170CA	CAALFM_C402170CA	0	0	-2.05636	-1.04009	2.05636	down	-0.237656	-0.703309	-0.480305	0.434559	0.555928	0.708528	430108	Ca21chr4_C_albicans_SC5314	-	431778
gene-CAALFM_C402180CA	ZCF26	0	0	-2.19771	-1.136	2.19771	down	-0.070322	-0.0704961	-0.562107	0.642037	0.909746	1.15329	432066	Ca21chr4_C_albicans_SC5314	-	434558
gene-CAALFM_C402190CA	CAALFM_C402190CA	0	0	-3.38706	-1.76003	3.38706	down	0.53498	-1.92688	0	0.628475	1.60958	1.65014	435121	Ca21chr4_C_albicans_SC5314	-	436770
gene-CAALFM_C402210WA	CAALFM_C402210WA	0	0	-3.62875	-1.85947	3.62875	down	-0.443312	0.146666	-0.354952	1.22261	1.88036	1.82385	437882	Ca21chr4_C_albicans_SC5314	+	438676
gene-CAALFM_C402220CA	ZCF25	0	0	-5.24172	-2.39004	5.24172	down	-1.83319	-1.25853	-0.55167	0.834484	1.03588	1.65636	438733	Ca21chr4_C_albicans_SC5314	-	441150
gene-CAALFM_C402500CA	ADR1	0	0	-2.97876	-1.57471	2.97876	down	-0.954966	-1.70305	-0.589468	0.692526	0.514162	0.26996	504516	Ca21chr4_C_albicans_SC5314	-	508772
gene-CAALFM_C402530WA	ARG83	0	0	-2.45748	-1.29718	2.45748	down	-0.267591	-0.465961	-0.667088	0.418617	0.586421	1.48586	517316	Ca21chr4_C_albicans_SC5314	+	520240
gene-CAALFM_C402560CA	UME7	0	0	-2.08868	-1.06259	2.08868	down	-1.5141	-0.278524	-0.0604115	0.345004	0.303168	0.686569	529895	Ca21chr4_C_albicans_SC5314	-	531271
gene-CAALFM_C402640CA	SEN2	0	0	-2.34938	-1.23228	2.34938	down	-1.54311	-0.163377	-0.425529	0.825004	0.286474	0.453335	547908	Ca21chr4_C_albicans_SC5314	-	549077
gene-CAALFM_C402660WA	CAALFM_C402660WA	0	0	-2.02847	-1.0204	2.02847	down	-0.12759	-0.372264	-0.967687	0.142724	0.714313	0.73661	550263	Ca21chr4_C_albicans_SC5314	+	551270
gene-CAALFM_C402750WA	HIT1	0	0	-2.07766	-1.05496	2.07766	down	0.103617	-0.572369	-0.00588942	1.31419	0.863245	0.512801	577303	Ca21chr4_C_albicans_SC5314	+	577749
gene-CAALFM_C402790CA	SAS10	0	0	-2.42185	-1.27611	2.42185	down	-0.689045	-0.964822	0.0750351	1.21003	0.372797	0.666672	582403	Ca21chr4_C_albicans_SC5314	-	584097
gene-CAALFM_C402820WA	CAALFM_C402820WA	0	0	-8.41521	-3.073	8.41521	down	-1.61051	-3.14276	-1.70892	0.272181	0.728438	1.75619	586325	Ca21chr4_C_albicans_SC5314	+	588797
gene-CAALFM_C403310CA	CAALFM_C403310CA	1.87034e-07	2.26574e-07	-4.18486	-2.06518	4.18486	down	-0.382688	-3.23988	-0.0660596	1.02607	0.403719	1.07712	692297	Ca21chr4_C_albicans_SC5314	-	692497
gene-CAALFM_C403440CA	DOT4	0	0	-2.75299	-1.461	2.75299	down	-0.353276	-0.879057	-0.35428	1.24219	0.454587	1.09962	718927	Ca21chr4_C_albicans_SC5314	-	721134
gene-CAALFM_C403470CA	ECE1	0	0	-94.6647	-6.56476	94.6647	down	-5.3427	-0.952119	-4.80368	2.85324	2.38948	3.35306	726514	Ca21chr4_C_albicans_SC5314	-	727329
gene-CAALFM_C403480CA	CAALFM_C403480CA	6.98452e-07	8.40403e-07	-5.21707	-2.38324	5.21707	down	0	0	0	3.09602	2.32167	1.73203	730527	Ca21chr4_C_albicans_SC5314	-	731114
gene-CAALFM_C403490CA	CAALFM_C403490CA	0	0	-3.1824	-1.67012	3.1824	down	0.249619	-0.624141	-1.0509	1.61207	1.15888	0.813984	733160	Ca21chr4_C_albicans_SC5314	-	733684
gene-CAALFM_C403500CA	CAALFM_C403500CA	0	0	-10.227	-3.35431	10.227	down	-0.400635	0	-1.37853	2.5148	2.88615	2.88283	734839	Ca21chr4_C_albicans_SC5314	-	735390
gene-CAALFM_C403520CA	RBT1	0	0	-8.6312	-3.10956	8.6312	down	-0.132538	-0.236279	-0.728357	2.86533	2.52724	2.83894	745166	Ca21chr4_C_albicans_SC5314	-	747331
gene-CAALFM_C403570WA	HWP1	0	0	-32.5236	-5.02341	32.5236	down	-3.61213	-1.28323	-3.17275	2.59354	2.00565	2.40294	762835	Ca21chr4_C_albicans_SC5314	+	764739
gene-CAALFM_C403710CA	CAALFM_C403710CA	0	0	-4.06103	-2.02184	4.06103	down	-0.005651	-0.730547	-0.805719	1.07426	1.62911	1.82024	790413	Ca21chr4_C_albicans_SC5314	-	791915
gene-CAALFM_C403780CA	CAALFM_C403780CA	0	0	-2.08915	-1.06292	2.08915	down	-0.400504	-0.0589046	-0.589894	0.828831	0.780559	0.530061	800718	Ca21chr4_C_albicans_SC5314	-	802052
gene-CAALFM_C403880WA	CAALFM_C403880WA	0	0	-2.48693	-1.31437	2.48693	down	-0.214793	-0.543666	-1.06971	0.947055	0.721869	0.446	822133	Ca21chr4_C_albicans_SC5314	+	823599
gene-CAALFM_C404010WA	CAALFM_C404010WA	0	0	-2.15519	-1.10781	2.15519	down	0.0369177	-0.213298	-0.303692	0.834243	1.02229	0.986831	858485	Ca21chr4_C_albicans_SC5314	+	861013
gene-CAALFM_C404020CA	CAALFM_C404020CA	3.22135e-06	3.8398e-06	-2.55845	-1.35527	2.55845	down	-0.730853	-1.77768	-0.606869	-1.00659	1.15765	0.799346	861270	Ca21chr4_C_albicans_SC5314	-	861698
gene-CAALFM_C404030WA	JEN2	0	0	-3.13215	-1.64715	3.13215	down	-2.2069	-0.771327	-1.01657	0.372418	0.260409	0.313843	864733	Ca21chr4_C_albicans_SC5314	+	866274
gene-CAALFM_C404070CA	PGA30	0	0	-2.79016	-1.48035	2.79016	down	-1.57124	-0.527464	-0.710294	0.146324	0.57506	0.91066	871065	Ca21chr4_C_albicans_SC5314	-	871898
gene-CAALFM_C404380CA	CAALFM_C404380CA	0	0	-3.5387	-1.82322	3.5387	down	-1.23585	-0.54571	-0.0338659	1.46823	1.14404	1.04196	935018	Ca21chr4_C_albicans_SC5314	-	935302
gene-CAALFM_C404530CA	PHR1	0	0	-3.4529	-1.78781	3.4529	down	-1.22171	-0.636534	-0.18009	1.2709	0.974455	1.07974	970514	Ca21chr4_C_albicans_SC5314	-	972160
gene-CAALFM_C405040WA	CAALFM_C405040WA	0	0	-8.36756	-3.06481	8.36756	down	-1.10334	-3.15317	0.480079	2.58671	1.79299	1.0383	1077190	Ca21chr4_C_albicans_SC5314	+	1077411
gene-CAALFM_C405080CA	CAALFM_C405080CA	0	0	-2.03644	-1.02605	2.03644	down	0	-1.13279	-0.310464	0.434961	0.680245	0.519694	1083917	Ca21chr4_C_albicans_SC5314	-	1085980
gene-CAALFM_C405110CA	HAP41	0	0	-3.59257	-1.84502	3.59257	down	-1.4891	-1.19964	-0.65032	0.634335	0.820118	0.741541	1097227	Ca21chr4_C_albicans_SC5314	-	1099170
gene-CAALFM_C405130CA	ALD6	0	0	-3.23497	-1.69375	3.23497	down	-0.473092	-0.393614	-1.06614	0.875911	1.12852	1.14398	1104766	Ca21chr4_C_albicans_SC5314	-	1106391
gene-CAALFM_C405200CA	CAALFM_C405200CA	8.11593e-11	1.0245e-10	-3.19142	-1.6742	3.19142	down	-0.426897	-0.514363	-2.47284	1.20425	0.996939	-0.592692	1127004	Ca21chr4_C_albicans_SC5314	-	1127477
gene-CAALFM_C405250WA	CAALFM_C405250WA	0	0	-6.68355	-2.74062	6.68355	down	-2.03522	-2.27161	-1.88986	1.14701	0.686227	0.19192	1139061	Ca21chr4_C_albicans_SC5314	+	1139768
gene-CAALFM_C405260WA	CAALFM_C405260WA	0	0	-2.15724	-1.10919	2.15724	down	-1.20613	-0.273918	0.197231	0.87282	0.645859	0.526056	1143093	Ca21chr4_C_albicans_SC5314	+	1144082
gene-CAALFM_C405400CA	CAALFM_C405400CA	0	0	-2.90928	-1.54066	2.90928	down	-1.94207	-0.975594	-0.496867	0.218779	0.599711	0.38897	1176257	Ca21chr4_C_albicans_SC5314	-	1177441
gene-CAALFM_C405580CA	CAALFM_C405580CA	2.20246e-08	2.70532e-08	-5.48341	-2.45507	5.48341	down	-1.9046	0.420333	-1.73079	1.99877	-0.582938	2.73432	1217919	Ca21chr4_C_albicans_SC5314	-	1218905
gene-CAALFM_C405700WA	ZCF5	0	0	-2.40964	-1.26882	2.40964	down	-0.145386	-0.319157	-0.842219	1.00029	0.876797	0.622607	1256166	Ca21chr4_C_albicans_SC5314	+	1259081
gene-CAALFM_C405770CA	CFL1	0	0	-2.5599	-1.35609	2.5599	down	0	-0.0803766	0.149809	1.513	1.42241	1.20229	1272201	Ca21chr4_C_albicans_SC5314	-	1274483
gene-CAALFM_C405840WA	FRE3	0	0	-2.01061	-1.00763	2.01061	down	-0.746007	-0.625073	-0.842793	0.0822506	0.403836	0.322931	1291227	Ca21chr4_C_albicans_SC5314	+	1293410
gene-CAALFM_C405870CA	CAALFM_C405870CA	0	0	-2.91927	-1.54561	2.91927	down	-0.385731	-0.284657	-0.359235	1.01961	1.19596	1.39163	1296699	Ca21chr4_C_albicans_SC5314	-	1298390
gene-CAALFM_C406120WA	GDH3	0	0	-2.07377	-1.05226	2.07377	down	-0.471876	0.689123	-0.834281	0.487735	0.946376	1.10563	1362406	Ca21chr4_C_albicans_SC5314	+	1363776
gene-CAALFM_C406220CA	CAALFM_C406220CA	0.000146059	0.000170076	-2.57339	-1.36367	2.57339	down	-1.90926	-0.0491972	-2.37024	0.252403	0	-0.490096	1388385	Ca21chr4_C_albicans_SC5314	-	1389065
gene-CAALFM_C406290WA	CAALFM_C406290WA	0	0	-4.22322	-2.07834	4.22322	down	0.543441	-0.0294518	0	2.62916	2.60471	1.51515	1399953	Ca21chr4_C_albicans_SC5314	+	1400249
gene-CAALFM_C406360CA	CAALFM_C406360CA	0	0	-2.54644	-1.34848	2.54644	down	-0.0407457	-0.0633221	-1.55148	0.66196	0.903034	0.824903	1412344	Ca21chr4_C_albicans_SC5314	-	1413132
gene-CAALFM_C406380WA	SOU2	6.59339e-12	8.44766e-12	-3.06599	-1.61636	3.06599	down	-1.41096	0.641756	-1.50936	0.635234	0.716488	1.21878	1417018	Ca21chr4_C_albicans_SC5314	+	1417860
gene-CAALFM_C406540WA	MNN4	0	0	-2.05546	-1.03946	2.05546	down	-0.536832	-0.693326	-0.570697	0.151076	0.520966	0.645484	1457328	Ca21chr4_C_albicans_SC5314	+	1460318
gene-CAALFM_C406640CA	CAALFM_C406640CA	5.06623e-08	6.19492e-08	-6.8363	-2.77322	6.8363	down	-1.71775	-1.71775	-1.71775	0.963233	1.18888	1.01428	1482851	Ca21chr4_C_albicans_SC5314	-	1483333
gene-CAALFM_C406820CA	CZF1	0	0	-3.25523	-1.70276	3.25523	down	-1.15771	0.00191212	-0.491429	1.37921	0.999553	1.08229	1518979	Ca21chr4_C_albicans_SC5314	-	1520136
gene-CAALFM_C407000WA	CAALFM_C407000WA	1.50035e-08	1.848e-08	-4.82711	-2.27116	4.82711	down	-2.21831	-1.35824	-1.50937	0.635234	0.169	0.923323	1550811	Ca21chr4_C_albicans_SC5314	+	1551437
gene-CAALFM_C407140WA	CAALFM_C407140WA	0	0	-2.14855	-1.10337	2.14855	down	-1.08706	-0.387459	-0.0211802	0.840485	0.539235	0.434677	1583035	Ca21chr4_C_albicans_SC5314	+	1583619
gene-CAALFM_C407150WA	CAALFM_C407150WA	0	0	-3.6481	-1.86714	3.6481	down	-1.20027	-1.34021	-0.0583677	1.91201	0.801295	0.289284	1583826	Ca21chr4_C_albicans_SC5314	+	1584365
gene-CAALFM_C407160WA	CAALFM_C407160WA	0.000514814	0.000593161	-2.05292	-1.03768	2.05292	down	-2.89258	-0.0325155	0.401326	-1.26143	1.25372	0.596975	1584493	Ca21chr4_C_albicans_SC5314	+	1584672
gene-CAALFM_C500530WA	CAALFM_C500530WA	0	0	-6.89479	-2.78551	6.89479	down	-0.176933	-0.432344	-1.16843	2.24563	1.92844	2.40474	105626	Ca21chr5_C_albicans_SC5314	+	107950
gene-CAALFM_C500540CA	AGA1	6.38516e-06	7.59073e-06	-4.39167	-2.13477	4.39167	down	-1.30529	0.969812	-2.35512	1.32586	0.551504	1.83634	109830	Ca21chr5_C_albicans_SC5314	-	110891
gene-CAALFM_C500600CA	CAALFM_C500600CA	0	0	-3.32984	-1.73545	3.32984	down	-0.220751	-0.469209	-1.03537	1.13054	1.0787	1.27179	137588	Ca21chr5_C_albicans_SC5314	-	138895
gene-CAALFM_C500610CA	CAALFM_C500610CA	0	0	-2.02383	-1.01709	2.02383	down	-0.102153	-0.789485	-0.958696	0.405041	0.465777	0.330103	139506	Ca21chr5_C_albicans_SC5314	-	141368
gene-CAALFM_C501070CA	CAALFM_C501070CA	0	0	-2.58329	-1.36921	2.58329	down	-0.989682	-0.0780249	-0.840445	0.638637	0.748856	0.811984	225952	Ca21chr5_C_albicans_SC5314	-	227454
gene-CAALFM_C501130WA	CYC3	0	0	-2.63023	-1.39519	2.63023	down	-0.785109	-0.724024	-0.470139	0.947169	0.690433	0.568686	261873	Ca21chr5_C_albicans_SC5314	+	262667
gene-CAALFM_C501250WA	GPR1	0	0	-2.77823	-1.47416	2.77823	down	-1.16371	-1.20348	-0.947023	0.642758	0.0684156	0.397112	280816	Ca21chr5_C_albicans_SC5314	+	283287
gene-CAALFM_C501360WA	CFL4	0	0	-5.01758	-2.32699	5.01758	down	-0.472575	-3.97883	-1.88202	-0.230465	0.64239	0.235622	303368	Ca21chr5_C_albicans_SC5314	+	305500
gene-CAALFM_C501480WA	FYV5	0	0	-2.57758	-1.36602	2.57758	down	-0.244306	-0.969202	0.166201	1.66137	0.729089	0.660289	330456	Ca21chr5_C_albicans_SC5314	+	330884
gene-CAALFM_C501570CA	SPO1	0	0	-3.06318	-1.61503	3.06318	down	-0.323964	-0.679544	-0.935234	0.64565	0.987188	1.2735	345209	Ca21chr5_C_albicans_SC5314	-	347536
gene-CAALFM_C501600CA	SPB4	0	0	-2.1938	-1.13343	2.1938	down	-0.48086	-0.886255	0.438304	1.23275	0.50595	0.732789	355185	Ca21chr5_C_albicans_SC5314	-	357080
gene-CAALFM_C501610WA	CAALFM_C501610WA	0	0	-2.23733	-1.16178	2.23733	down	-0.610905	-1.27884	-0.170815	0.753335	0.223121	0.448318	357144	Ca21chr5_C_albicans_SC5314	+	358613
gene-CAALFM_C501840CA	TAC1	0	0	-2.59865	-1.37776	2.59865	down	-0.401257	-0.977289	-0.594931	0.677354	0.802965	0.679495	416400	Ca21chr5_C_albicans_SC5314	-	419345
gene-CAALFM_C502000CA	ACH1	0	0	-2.3363	-1.22422	2.3363	down	-1.13357	-0.579441	-0.366829	0.46826	0.590984	0.533588	446964	Ca21chr5_C_albicans_SC5314	-	448538
gene-CAALFM_C502350CA	CAALFM_C502350CA	0	0	-2.37725	-1.2493	2.37725	down	-0.545081	-0.952405	-0.763101	0.360339	0.502345	0.624619	523617	Ca21chr5_C_albicans_SC5314	-	524495
gene-CAALFM_C502360CA	CAALFM_C502360CA	0	0	-3.18141	-1.66967	3.18141	down	0.179862	-1.69188	-2.48043	0.226051	0	0.790511	524833	Ca21chr5_C_albicans_SC5314	-	525309
gene-CAALFM_C502430WA	ZCF22	0	0	-2.04175	-1.02981	2.04175	down	-0.0603786	-0.138063	-0.812137	0.293933	0.812443	0.972471	535546	Ca21chr5_C_albicans_SC5314	+	537645
gene-CAALFM_C502460CA	ECM331	0	0	-5.73471	-2.51972	5.73471	down	-1.40978	-0.509544	-1.04209	1.61375	1.36099	1.623	541501	Ca21chr5_C_albicans_SC5314	-	542742
gene-CAALFM_C502590CA	CAALFM_C502590CA	0	0	-3.85505	-1.94675	3.85505	down	-0.81538	-0.409692	-0.455329	1.58577	0.729857	1.84423	576552	Ca21chr5_C_albicans_SC5314	-	579308
gene-CAALFM_C502630CA	MNN1	0	0	-2.07903	-1.05591	2.07903	down	0	-0.971381	-0.786941	0.541683	0.476038	0.39168	589400	Ca21chr5_C_albicans_SC5314	-	591802
gene-CAALFM_C502900WA	CAALFM_C502900WA	0	0	-3.48214	-1.79998	3.48214	down	-0.225595	-0.850911	-0.769741	1.15392	1.25613	1.14363	642638	Ca21chr5_C_albicans_SC5314	+	644950
gene-CAALFM_C502990WA	CAALFM_C502990WA	0	0	-2.20666	-1.14187	2.20666	down	-0.30268	-1.19164	-0.855829	0.582077	0.33155	0.161821	660366	Ca21chr5_C_albicans_SC5314	+	660920
gene-CAALFM_C503030WA	CAALFM_C503030WA	0	0	-3.07964	-1.62276	3.07964	down	0.193818	-1.07237	-1.21793	0.724857	1.03335	1.0136	672427	Ca21chr5_C_albicans_SC5314	+	674499
gene-CAALFM_C503060CA	TNA1	0	0	-7.0925	-2.82629	7.0925	down	-1.35331	-2.40013	-2.55125	0.763269	0.596596	0.81432	679515	Ca21chr5_C_albicans_SC5314	-	681047
gene-CAALFM_C503270WA	TEF4	5.33748e-09	6.6068e-09	-3.03668	-1.6025	3.03668	down	-0.65127	-3.37617	-0.0678554	-0.357153	0.283529	0.78582	741739	Ca21chr5_C_albicans_SC5314	+	742398
gene-CAALFM_C503430WA	CAALFM_C503430WA	0	0	-14.745	-3.88215	14.745	down	-1.43871	-0.42664	-1.13415	2.99061	2.78835	2.86798	772001	Ca21chr5_C_albicans_SC5314	+	772828
gene-CAALFM_C503520WA	CAALFM_C503520WA	0	0	-16.4184	-4.03724	16.4184	down	0.0272603	-2.7851	-2.93622	1.94018	2.21163	2.26586	791003	Ca21chr5_C_albicans_SC5314	+	792178
gene-CAALFM_C503730WA	CAALFM_C503730WA	6.62995e-08	8.08171e-08	-4.78388	-2.25818	4.78388	down	1.12522	-4.05389	-1.29511	0.685986	0.727205	1.13757	824224	Ca21chr5_C_albicans_SC5314	+	825066
gene-CAALFM_C504020CA	FGR42	0	0	-2.45056	-1.29311	2.45056	down	-0.866543	0.238636	0.0875158	-0.530847	0.235366	3.63442	889328	Ca21chr5_C_albicans_SC5314	-	889642
gene-CAALFM_C504230WA	MRV6	0.0114832	0.012863	-2.4794	-1.30999	2.4794	down	-0.0829569	-1.71775	-1.71775	-0.62173	0.0189519	1.01428	940661	Ca21chr5_C_albicans_SC5314	+	941251
gene-CAALFM_C504380CA	CAALFM_C504380CA	0	0	-3.91858	-1.97033	3.91858	down	-1.6883	-1.15016	-1.07889	0.123426	0.805928	1.06429	966890	Ca21chr5_C_albicans_SC5314	-	968029
gene-CAALFM_C504390CA	CAALFM_C504390CA	4.75865e-09	5.89499e-09	-6.53152	-2.70742	6.53152	down	0.242917	-2.39188	-2.39188	0.0260715	1.04527	2.51008	970181	Ca21chr5_C_albicans_SC5314	-	970636
gene-CAALFM_C504400WA	RNY11	0	0	-5.696	-2.50995	5.696	down	-1.21451	-0.617478	-2.28317	1.18923	1.1728	1.05265	971596	Ca21chr5_C_albicans_SC5314	+	972795
gene-CAALFM_C504480CA	CAALFM_C504480CA	0	0	-7.43748	-2.89481	7.43748	down	-2.92121	-1.18667	-1.98987	0.679569	0.719859	1.18726	981163	Ca21chr5_C_albicans_SC5314	-	981432
gene-CAALFM_C504490CA	CAR1	0	0	-2.91795	-1.54496	2.91795	down	-1.66586	-1.91226	-0.33623	0.228166	0.0918217	0.40054	981844	Ca21chr5_C_albicans_SC5314	-	982797
gene-CAALFM_C504560CA	CUP1	0	0	-11.5912	-3.53496	11.5912	down	1.73019	-1.57967	-0.730788	4.09831	3.63945	2.28686	992382	Ca21chr5_C_albicans_SC5314	-	992483
gene-CAALFM_C504690CA	CAALFM_C504690CA	0	0	-7.17893	-2.84377	7.17893	down	-1.22525	-1.50957	-0.738695	1.66464	1.61427	1.77888	1019083	Ca21chr5_C_albicans_SC5314	-	1019319
gene-CAALFM_C504830WA	SFL2	0	0	-3.26328	-1.70632	3.26328	down	-0.959758	0.0994225	-0.982121	1.17364	0.98289	1.11998	1053827	Ca21chr5_C_albicans_SC5314	+	1055971
gene-CAALFM_C504970CA	PPR1	0	0	-2.40511	-1.2661	2.40511	down	-0.345376	-0.903775	-0.648621	0.686739	0.583365	0.630427	1091679	Ca21chr5_C_albicans_SC5314	-	1094261
gene-CAALFM_C505060CA	CAALFM_C505060CA	0	0	-2.10971	-1.07705	2.10971	down	-0.940997	-0.839922	-0.599984	0.0232811	0.352531	0.474419	1109074	Ca21chr5_C_albicans_SC5314	-	1109559
gene-CAALFM_C505180WA	CAALFM_C505180WA	0.00106087	0.00121603	-3.11887	-1.64102	3.11887	down	-2.5577	-0.282598	-2.43372	0.810416	-0.285868	-0.8755	1137147	Ca21chr5_C_albicans_SC5314	+	1138370
gene-CAALFM_C505220WA	CAG1	0	0	-2.04121	-1.02942	2.04121	down	0.0285778	-0.527636	-0.976023	0.455857	0.469093	0.688237	1143525	Ca21chr5_C_albicans_SC5314	+	1144814
gene-CAALFM_C505510CA	CAALFM_C505510CA	0	0	-2.07684	-1.05439	2.07684	down	-0.756386	0	-0.681531	0.34832	0.869152	0.507776	1188747	Ca21chr5_C_albicans_SC5314	-	1189058
gene-CAALFM_C600730WA	CAALFM_C600730WA	0	0	-2.29896	-1.20098	2.29896	down	0.430605	-1.20502	0	1.06176	0.732813	1.03395	126536	Ca21chr6_C_albicans_SC5314	+	128452
gene-CAALFM_C600860WA	GPX1	0	0	-3.80026	-1.9261	3.80026	down	-0.845788	-0.0374646	-0.140757	1.59996	1.65679	1.49753	169118	Ca21chr6_C_albicans_SC5314	+	169807
gene-CAALFM_C600920WA	CAALFM_C600920WA	0	0	-2.11965	-1.08382	2.11965	down	-0.49329	-0.412335	-0.623444	0.770351	0.601232	0.350816	182690	Ca21chr6_C_albicans_SC5314	+	183145
gene-CAALFM_C600930CA	CAALFM_C600930CA	0	0	-2.57585	-1.36505	2.57585	down	-1.38277	-0.895795	-0.363955	0.416578	0.495665	0.540392	183350	Ca21chr6_C_albicans_SC5314	-	184084
gene-CAALFM_C601040CA	CAALFM_C601040CA	0	0	-2.26111	-1.17703	2.26111	down	-0.462194	-0.606841	0	1.20152	0.688976	0.571556	201650	Ca21chr6_C_albicans_SC5314	-	204145
gene-CAALFM_C601400WA	CAALFM_C601400WA	0	0	-4.18004	-2.06352	4.18004	down	0.0437283	-0.876515	-0.752629	1.15158	1.68419	1.76937	278810	Ca21chr6_C_albicans_SC5314	+	280840
gene-CAALFM_C601490CA	CAALFM_C601490CA	0	0	-4.77897	-2.2567	4.77897	down	-1.00109	-1.25058	-1.63199	0.81859	1.14857	0.919271	297609	Ca21chr6_C_albicans_SC5314	-	298052
gene-CAALFM_C601520WA	CAALFM_C601520WA	0	0	-4.47601	-2.16221	4.47601	down	-0.399368	-1.1754	-0.756511	1.23656	1.52215	1.39665	306695	Ca21chr6_C_albicans_SC5314	+	308335
gene-CAALFM_C601530CA	CAALFM_C601530CA	3.91312e-05	4.60029e-05	-3.16078	-1.66028	3.16078	down	0	0	0.173816	3.41795	1.7367	0	310350	Ca21chr6_C_albicans_SC5314	-	310466
gene-CAALFM_C601550CA	CAALFM_C601550CA	0	0	-2.43401	-1.28333	2.43401	down	-0.624001	-1.64118	-0.782935	0.382587	0.229277	0.190029	314026	Ca21chr6_C_albicans_SC5314	-	317713
gene-CAALFM_C601560WA	CAALFM_C601560WA	0	0	-3.9398	-1.97812	3.9398	down	-0.550455	-0.55936	-0.478633	1.2139	1.45515	1.67687	319706	Ca21chr6_C_albicans_SC5314	+	320740
gene-CAALFM_C601570CA	FGR47	0	0	-3.18908	-1.67314	3.18908	down	-0.324064	-0.583778	-1.24607	0.816357	0.81002	1.23912	321477	Ca21chr6_C_albicans_SC5314	-	324401
gene-CAALFM_C601590WA	CAALFM_C601590WA	0	0	-2.33272	-1.22201	2.33272	down	-0.413739	-0.711657	-0.14564	0.913517	0.867497	0.613986	328457	Ca21chr6_C_albicans_SC5314	+	329938
gene-CAALFM_C601780CA	CAALFM_C601780CA	0	0	-4.05424	-2.01943	4.05424	down	-0.734108	-0.665676	0.166524	1.80661	1.44474	1.57367	374139	Ca21chr6_C_albicans_SC5314	-	375542
gene-CAALFM_C601810WA	CAALFM_C601810WA	0	0	-2.38874	-1.25625	2.38874	down	-0.926873	-0.0856652	-0.0809908	0.607418	1.04011	1.0277	378946	Ca21chr6_C_albicans_SC5314	+	380427
gene-CAALFM_C601850WA	CAALFM_C601850WA	0	0	-2.62579	-1.39275	2.62579	down	0.0946617	-0.486212	-0.50492	1.0256	1.16132	1.09487	383676	Ca21chr6_C_albicans_SC5314	+	385970
gene-CAALFM_C601940WA	CAALFM_C601940WA	0	0	-2.11763	-1.08245	2.11763	down	-1.00962	-0.243269	-0.413886	0.575434	0.453156	0.551991	398675	Ca21chr6_C_albicans_SC5314	+	398908
gene-CAALFM_C602090CA	CAALFM_C602090CA	0	0	-3.63018	-1.86004	3.63018	down	-0.984531	-0.486707	-0.207637	1.61062	1.10933	1.18129	426472	Ca21chr6_C_albicans_SC5314	-	429609
gene-CAALFM_C602200CA	CAALFM_C602200CA	0	0	-2.33927	-1.22606	2.33927	down	-0.463646	-0.299323	-0.30251	0.906978	0.699663	1.00606	458121	Ca21chr6_C_albicans_SC5314	-	458522
gene-CAALFM_C602210WA	CAALFM_C602210WA	0	0	-6.80861	-2.76736	6.80861	down	-1.25437	-0.201654	-0.503109	1.98165	2.29581	2.0655	460066	Ca21chr6_C_albicans_SC5314	+	460428
gene-CAALFM_C602290CA	CAALFM_C602290CA	0	0	-2.94858	-1.56002	2.94858	down	-0.844198	-1.27018	-0.0809326	1.419	0.735658	0.330088	475632	Ca21chr6_C_albicans_SC5314	-	478013
gene-CAALFM_C602370CA	CAALFM_C602370CA	0	0	-2.55551	-1.35361	2.55551	down	-0.577044	-0.463997	-0.582472	1.01786	0.701197	0.718261	494226	Ca21chr6_C_albicans_SC5314	-	495677
gene-CAALFM_C602430WA	CAALFM_C602430WA	0	0	-2.9959	-1.58299	2.9959	down	-1.10909	-0.180488	-0.247001	1.22846	0.917011	1.06692	503335	Ca21chr6_C_albicans_SC5314	+	507153
gene-CAALFM_C602660CA	CAALFM_C602660CA	0	0	-2.56882	-1.36111	2.56882	down	0.111814	-0.306104	-0.809526	0.992719	1.0285	1.05829	541584	Ca21chr6_C_albicans_SC5314	-	543302
gene-CAALFM_C602670CA	WSC2	0	0	-2.36278	-1.24048	2.36278	down	-0.901098	-0.106563	-0.219633	1.01888	0.667199	0.808071	547501	Ca21chr6_C_albicans_SC5314	-	548802
gene-CAALFM_C602710CA	SAP6	0	0	-2.80059	-1.48573	2.80059	down	-0.60801	-0.54506	-0.288302	1.00661	0.922742	1.08647	558152	Ca21chr6_C_albicans_SC5314	-	559408
gene-CAALFM_C602760WA	CAALFM_C602760WA	0	0	-5.487	-2.45602	5.487	down	-0.0793996	-1.0453	-3.07089	1.17324	1.09686	0.902363	569269	Ca21chr6_C_albicans_SC5314	+	569946
gene-CAALFM_C602830WA	MNN4-4	0	0	-2.31822	-1.21302	2.31822	down	0.106164	-0.618732	-0.390903	0.890459	0.835181	1.00994	583525	Ca21chr6_C_albicans_SC5314	+	586143
gene-CAALFM_C602890CA	HPD1	0	0	-3.64506	-1.86594	3.64506	down	-0.148437	-1.38429	-0.812949	1.03065	1.37088	0.850623	597534	Ca21chr6_C_albicans_SC5314	-	598598
gene-CAALFM_C603030WA	SAP5	0	0	-4.52234	-2.17707	4.52234	down	-0.659793	-0.822375	-0.669947	1.34883	1.34631	1.68395	635173	Ca21chr6_C_albicans_SC5314	+	636429
gene-CAALFM_C603060WA	PGA60	0	0	-3.89428	-1.96136	3.89428	down	0	-1.30986	-0.402085	1.06609	1.59376	1.51228	643530	Ca21chr6_C_albicans_SC5314	+	645755
gene-CAALFM_C603130WA	CAALFM_C603130WA	3.10862e-15	4.12414e-15	-14.1613	-3.82388	14.1613	down	-0.0699506	-0.0699506	-0.0699506	3.61103	3.66675	3.98401	658611	Ca21chr6_C_albicans_SC5314	+	658802
gene-CAALFM_C603260WA	CAALFM_C603260WA	0	0	-2.11944	-1.08369	2.11944	down	-0.0838537	-0.523315	-0.481271	0.710691	0.802182	0.649746	685751	Ca21chr6_C_albicans_SC5314	+	686608
gene-CAALFM_C603480WA	YMX6	0	0	-3.68394	-1.88125	3.68394	down	-0.745097	-0.409513	-0.940838	0.919489	1.34268	1.28613	739894	Ca21chr6_C_albicans_SC5314	+	741762
gene-CAALFM_C603500CA	SAP4	0	0	-2.15926	-1.11054	2.15926	down	-0.584432	0	-0.68023	0.438042	0.418081	1.21083	744962	Ca21chr6_C_albicans_SC5314	-	746215
gene-CAALFM_C603570WA	CAALFM_C603570WA	1.52141e-05	1.79874e-05	-2.65416	-1.40825	2.65416	down	-2.59703	0	-0.303124	0.449157	0.0898392	0.78561	759011	Ca21chr6_C_albicans_SC5314	+	759733
gene-CAALFM_C603600CA	CAALFM_C603600CA	0	0	-6.84268	-2.77456	6.84268	down	-1.47754	-0.743009	-2.7686	0.656108	1.56688	1.11155	763188	Ca21chr6_C_albicans_SC5314	-	764768
gene-CAALFM_C603640WA	NOG2	0	0	-2.33556	-1.22377	2.33556	down	-0.564315	-0.715871	0.260837	1.5277	0.364656	0.759595	772812	Ca21chr6_C_albicans_SC5314	+	775011
gene-CAALFM_C603700WA	ALS1	0	0	-3.18124	-1.66959	3.18124	down	-0.0976219	0	0.183204	1.92002	1.39778	1.77654	791291	Ca21chr6_C_albicans_SC5314	+	795073
gene-CAALFM_C603790CA	HGT10	0	0	-3.82964	-1.93721	3.82964	down	-2.19353	-1.24456	-0.610729	1.08959	0.112559	0.560655	817349	Ca21chr6_C_albicans_SC5314	-	818989
gene-CAALFM_C604230WA	CAALFM_C604230WA	0	0	-5.34565	-2.41836	5.34565	down	-0.996388	0	-0.833931	1.65413	1.81977	1.95088	933892	Ca21chr6_C_albicans_SC5314	+	935499
gene-CAALFM_C604420WA	CAALFM_C604420WA	0	0	-6.54699	-2.71083	6.54699	down	-0.985726	0.0994072	-0.456103	1.31724	1.52712	3.94572	985842	Ca21chr6_C_albicans_SC5314	+	986297
gene-CAALFM_C604610CA	NAG3	0	0	-3.12509	-1.6439	3.12509	down	-0.433339	-0.687025	0.0871162	1.51234	1.25135	1.13476	1023237	Ca21chr6_C_albicans_SC5314	-	1024922
gene-CAALFM_C604620CA	NAG4	0	0	-10.3181	-3.3671	10.3181	down	-0.717127	-2.76395	0.892283	2.28326	2.20241	3.02685	1025130	Ca21chr6_C_albicans_SC5314	-	1026875
gene-CAALFM_C700280WA	HGT12	0.000150085	0.000174699	-2.57688	-1.36563	2.57688	down	-1.00367	-0.728567	-3.0535	0.364446	-2.3168	1.26349	41587	Ca21chr7_C_albicans_SC5314	+	43167
gene-CAALFM_C700290CA	HGT13	0	0	-2.11939	-1.08365	2.11939	down	-0.27844	-1.00334	-1.10816	0.12683	0.188649	0.545535	43379	Ca21chr7_C_albicans_SC5314	-	45102
gene-CAALFM_C700480WA	FGR2	0.00393544	0.00446517	-2.12833	-1.08972	2.12833	down	-2.71454	1.60496	-0.268628	0.791081	0.431763	0.668102	79446	Ca21chr7_C_albicans_SC5314	+	80990
gene-CAALFM_C700510WA	MAC1	0	0	-2.14615	-1.10175	2.14615	down	-0.542326	0	-0.949789	0.886563	0.471498	0.455079	82584	Ca21chr7_C_albicans_SC5314	+	83879
gene-CAALFM_C700630CA	CAALFM_C700630CA	0	0	-5.36466	-2.42349	5.36466	down	-0.575072	-0.937962	-0.471553	2.00743	1.60681	1.67163	103977	Ca21chr7_C_albicans_SC5314	-	105816
gene-CAALFM_C700660WA	GAC1	0	0	-4.32402	-2.11237	4.32402	down	-2.06937	-0.6078	-1.54939	0.770483	0.670002	0.670084	115894	Ca21chr7_C_albicans_SC5314	+	117909
gene-CAALFM_C700770WA	CAALFM_C700770WA	0	0	-2.10922	-1.07671	2.10922	down	-0.946271	-1.32641	-1.02636	-0.229219	0.0554295	0.104878	145917	Ca21chr7_C_albicans_SC5314	+	146819
gene-CAALFM_C700870WA	CAALFM_C700870WA	0	0	-3.33253	-1.73662	3.33253	down	-0.7607	-0.74863	-0.558714	0.816004	1.19919	1.12662	174289	Ca21chr7_C_albicans_SC5314	+	176121
gene-CAALFM_C700970CA	YOX1	0	0	-2.75943	-1.46437	2.75943	down	-1.45091	-0.659456	-1.03366	0.614373	0.388707	0.246003	205033	Ca21chr7_C_albicans_SC5314	-	206040
gene-CAALFM_C701060WA	CAALFM_C701060WA	6.88338e-15	9.10303e-15	-10.0732	-3.33245	10.0732	down	-2.98985	-0.129781	-3.03968	0.641305	1.50438	1.69235	222726	Ca21chr7_C_albicans_SC5314	+	223154
gene-CAALFM_C701130CA	CAALFM_C701130CA	0.000442656	0.000511059	-2.75805	-1.46365	2.75805	down	-1.02257	-1.02257	-0.848756	2.07345	-0.285868	-0.290537	236122	Ca21chr7_C_albicans_SC5314	-	236562
gene-CAALFM_C701370WA	CAALFM_C701370WA	0	0	-2.4967	-1.32002	2.4967	down	-0.0612359	-0.664631	-0.583091	1.02953	0.709187	0.912393	278053	Ca21chr7_C_albicans_SC5314	+	279501
gene-CAALFM_C701430CA	CAALFM_C701430CA	0	0	-2.68166	-1.42312	2.68166	down	-0.68692	-2.27751	-1.12607	-0.530676	0.43519	0.274355	295832	Ca21chr7_C_albicans_SC5314	-	296773
gene-CAALFM_C701510WA	CAALFM_C701510WA	0	0	-5.33218	-2.41473	5.33218	down	-2.16895	-2.21083	-0.768599	0.461726	0.731963	0.902119	317084	Ca21chr7_C_albicans_SC5314	+	318727
gene-CAALFM_C701520WA	FLU1	0	0	-2.9478	-1.55964	2.9478	down	-1.20147	-1.10063	0.196298	0.970485	0.779282	0.823351	320555	Ca21chr7_C_albicans_SC5314	+	322387
gene-CAALFM_C701550WA	BEM2	0	0	-2.05255	-1.03741	2.05255	down	-1.28796	-0.441407	-0.00530529	0.577361	0.406232	0.393973	329715	Ca21chr7_C_albicans_SC5314	+	336473
gene-CAALFM_C701890CA	TOM7	0	0	-2.11832	-1.08292	2.11832	down	-0.969514	-0.200321	-0.531171	0.655334	0.32176	0.570669	405642	Ca21chr7_C_albicans_SC5314	-	405839
gene-CAALFM_C701910CA	CAALFM_C701910CA	0	0	-2.37099	-1.24549	2.37099	down	-0.953112	-1.83847	-1.00381	-0.296869	0.0198107	0.218128	408386	Ca21chr7_C_albicans_SC5314	-	409249
gene-CAALFM_C702010CA	CAALFM_C702010CA	0	0	-4.52856	-2.17905	4.52856	down	-1.82735	-2.1537	-2.2086	0.210617	0	0.136885	435297	Ca21chr7_C_albicans_SC5314	-	437282
gene-CAALFM_C702150CA	ECM42	0	0	-2.14324	-1.09979	2.14324	down	0.0772266	0.190363	-0.97993	0.689818	0.952348	0.944874	470403	Ca21chr7_C_albicans_SC5314	-	471722
gene-CAALFM_C702250WA	CAALFM_C702250WA	0	0	-3.33474	-1.73758	3.33474	down	-0.15481	0	-1.08972	0.70838	0.561916	2.6979	489299	Ca21chr7_C_albicans_SC5314	+	491008
gene-CAALFM_C702360WA	CAALFM_C702360WA	0	0	-4.54436	-2.18408	4.54436	down	-1.70563	-0.693562	-1.05113	1.02861	1.09672	0.976571	515708	Ca21chr7_C_albicans_SC5314	+	516121
gene-CAALFM_C702910WA	ENA21	0	0	-2.45657	-1.29665	2.45657	down	-1.13632	-0.909833	-0.449019	0.515418	0.450184	0.42916	629776	Ca21chr7_C_albicans_SC5314	+	632691
gene-CAALFM_C702920WA	CAALFM_C702920WA	0	0	-7.10554	-2.82894	7.10554	down	-1.22536	-1.4267	-2.19449	0.832055	1.4445	1.36373	633412	Ca21chr7_C_albicans_SC5314	+	635133
gene-CAALFM_C702940CA	IFM1	0	0	-2.7493	-1.45906	2.7493	down	-0.84136	-0.173718	-1.17658	0.856107	0.675557	0.653871	636728	Ca21chr7_C_albicans_SC5314	-	639031
gene-CAALFM_C702950CA	DBF4	0	0	-2.25546	-1.17342	2.25546	down	-0.836448	-0.609527	-0.223657	0.903686	0.502261	0.444691	639193	Ca21chr7_C_albicans_SC5314	-	640713
gene-CAALFM_C703140WA	CAALFM_C703140WA	0	0	-3.78659	-1.9209	3.78659	down	0.459036	-0.277832	-0.216903	1.60595	2.11731	2.00373	679341	Ca21chr7_C_albicans_SC5314	+	681512
gene-CAALFM_C703150WA	CAALFM_C703150WA	0	0	-2.78738	-1.47891	2.78738	down	-0.532429	-0.391004	-1.32173	0.786338	0.700586	0.704633	682298	Ca21chr7_C_albicans_SC5314	+	684385
gene-CAALFM_C703270WA	CAALFM_C703270WA	0	0	-2.06126	-1.04353	2.06126	down	0.0735617	-1.07036	-1.28209	0.83885	-0.0257368	0.0385809	710680	Ca21chr7_C_albicans_SC5314	+	711873
gene-CAALFM_C703310WA	CAALFM_C703310WA	0	0	-2.14906	-1.10371	2.14906	down	-1.20417	-1.58617	-1.43774	-0.345604	0.079349	-0.650698	731779	Ca21chr7_C_albicans_SC5314	+	732447
gene-CAALFM_C703560WA	CAALFM_C703560WA	9.86922e-12	1.26163e-11	-9.04927	-3.1778	9.04927	down	-2.73533	-3.78516	-2.61135	-0.104178	-0.141568	0.647312	789476	Ca21chr7_C_albicans_SC5314	+	790456
gene-CAALFM_C703850WA	CAALFM_C703850WA	0	0	-2.27658	-1.18687	2.27658	down	-0.545763	-0.657947	-0.32396	1.22793	0.101985	0.703025	850058	Ca21chr7_C_albicans_SC5314	+	852295
gene-CAALFM_C703880CA	CAALFM_C703880CA	0	0	-3.58658	-1.84261	3.58658	down	-0.80041	-0.733363	-1.01283	1.16376	0.922764	0.894701	856037	Ca21chr7_C_albicans_SC5314	-	856963
gene-CAALFM_C703910WA	OGG1	0	0	-2.04962	-1.03535	2.04962	down	-1.00057	-0.923069	-0.484823	0.745168	0.0868359	-0.134408	860161	Ca21chr7_C_albicans_SC5314	+	861222
gene-CAALFM_C704060WA	CAALFM_C704060WA	0	0	-2.78078	-1.47549	2.78078	down	-0.74383	-0.735441	-1.13311	0.562327	0.596787	0.654979	881557	Ca21chr7_C_albicans_SC5314	+	883278
gene-CAALFM_C704070CA	CAALFM_C704070CA	0	0	-25.9351	-4.69683	25.9351	down	-0.0237343	-1.74863	-1.31479	3.44872	3.52112	4.03351	883464	Ca21chr7_C_albicans_SC5314	-	883853
gene-CAALFM_C704080CA	CAALFM_C704080CA	0	0	-12.0662	-3.5929	12.0662	down	-0.299502	-1.60936	-1.9343	1.48365	2.8468	2.60509	885185	Ca21chr7_C_albicans_SC5314	-	885985
gene-CAALFM_CR00050WA	INO2	0	0	-2.88395	-1.52805	2.88395	down	-0.572374	-1.12039	-0.863429	1.03772	0.745753	0.244477	13684	Ca21chrR_C_albicans_SC5314	+	14823
gene-CAALFM_CR00140WA	REP1	0	0	-2.16106	-1.11174	2.16106	down	-0.968173	-1.0101	-0.592651	0.200273	0.118938	0.445094	36752	Ca21chrR_C_albicans_SC5314	+	38833
gene-CAALFM_CR00290WA	CAALFM_CR00290WA	0	0	-3.28916	-1.71772	3.28916	down	-1.69437	-0.878695	-0.988547	0.502889	0.55544	0.533226	72120	Ca21chrR_C_albicans_SC5314	+	73049
gene-CAALFM_CR00380WA	CAALFM_CR00380WA	0	0	-3.92312	-1.972	3.92312	down	-1.47056	-0.138003	-0.0427933	1.35174	1.48404	1.42887	95282	Ca21chrR_C_albicans_SC5314	+	96580
gene-CAALFM_CR00630WA	CAALFM_CR00630WA	0	0	-2.46393	-1.30096	2.46393	down	-0.225297	-1.1587	-0.398241	0.627704	0.741011	0.751938	152179	Ca21chrR_C_albicans_SC5314	+	153792
gene-CAALFM_CR00740CA	BMT3	0	0	-6.68695	-2.74135	6.68695	down	-2.0775	-0.83014	-1.09033	1.33393	1.38698	1.50517	172978	Ca21chrR_C_albicans_SC5314	-	174627
gene-CAALFM_CR00930WA	ATO10	4.26326e-14	5.59301e-14	-2.70284	-1.43448	2.70284	down	-0.99728	-1.16963	-1.32076	0	0.337289	0.478471	210182	Ca21chrR_C_albicans_SC5314	+	210634
gene-CAALFM_CR01020CA	CAALFM_CR01020CA	0	0	-2.0394	-1.02815	2.0394	down	-0.228098	-0.432774	-0.659081	0.579102	0.63363	0.551753	228566	Ca21chrR_C_albicans_SC5314	-	230386
gene-CAALFM_CR01250CA	CAALFM_CR01250CA	0	0	-7.7805	-2.95986	7.7805	down	-0.275104	0	-0.151121	-0.228914	1.58169	7.10058	299565	Ca21chrR_C_albicans_SC5314	-	299870
gene-CAALFM_CR01340WA	CAALFM_CR01340WA	0	0	-2.93591	-1.55381	2.93591	down	-0.294656	-1.46535	-1.88949	0.161998	0.373837	0.476082	322485	Ca21chrR_C_albicans_SC5314	+	324131
gene-CAALFM_CR01510CA	CAALFM_CR01510CA	0	0	-10.145	-3.3427	10.145	down	-0.143626	-1.19045	0.117861	2.04007	2.10396	4.66786	349038	Ca21chrR_C_albicans_SC5314	-	349379
gene-CAALFM_CR01530CA	CAALFM_CR01530CA	0	0	-21.0797	-4.39778	21.0797	down	-0.909772	-0.956596	-1.10772	2.44869	1.26253	6.50804	352937	Ca21chrR_C_albicans_SC5314	-	353272
gene-CAALFM_CR01710WA	CAALFM_CR01710WA	0	0	-2.22592	-1.1544	2.22592	down	-0.264004	-0.21968	0.0588837	1.58055	0.599745	0.85811	390661	Ca21chrR_C_albicans_SC5314	+	391524
gene-CAALFM_CR01920WA	CAALFM_CR01920WA	0	0	-9.99285	-3.3209	9.99285	down	-0.518998	0.171144	-1.75758	2.32305	2.77273	2.76146	423365	Ca21chrR_C_albicans_SC5314	+	424666
gene-CAALFM_CR01930CA	BIO2	0	0	-2.2522	-1.17133	2.2522	down	0.203516	0.328873	-1.06736	0.632639	1.2514	1.09499	425221	Ca21chrR_C_albicans_SC5314	-	426345
gene-CAALFM_CR02050CA	HDA1	0	0	-2.22054	-1.15091	2.22054	down	-0.644217	-0.643179	-0.104635	0.800422	0.671781	0.58849	449417	Ca21chrR_C_albicans_SC5314	-	451918
gene-CAALFM_CR02210WA	CAALFM_CR02210WA	0	0	-2.09253	-1.06525	2.09253	down	-0.95213	-0.830054	-0.111138	0.518286	0.432696	0.351445	490308	Ca21chrR_C_albicans_SC5314	+	493292
gene-CAALFM_CR02290WA	PGA22	0	0	-3.35118	-1.74467	3.35118	down	0	-0.617981	-0.254528	1.1531	1.86907	1.33931	511771	Ca21chrR_C_albicans_SC5314	+	512280
gene-CAALFM_CR02330CA	KAR4	0	0	-2.57815	-1.36634	2.57815	down	-1.69385	-0.688465	-0.243773	0.76242	0.306588	0.403913	516753	Ca21chrR_C_albicans_SC5314	-	517862
gene-CAALFM_CR02340WA	CAALFM_CR02340WA	0.0203925	0.0226761	-2.33778	-1.22514	2.33778	down	0.929086	-0.702701	-3.02764	0.653347	-0.290934	0.511752	518245	Ca21chrR_C_albicans_SC5314	+	519572
gene-CAALFM_CR02360WA	IDP2	0	0	-2.05585	-1.03974	2.05585	down	-0.371874	-0.646813	0.0509338	0.660505	0.711712	0.779239	525541	Ca21chrR_C_albicans_SC5314	+	526779
gene-CAALFM_CR02490WA	OPT4	0	0	-3.4398	-1.78232	3.4398	down	0.508044	-0.314319	-0.945891	1.08023	1.69407	1.8205	550905	Ca21chrR_C_albicans_SC5314	+	552005
gene-CAALFM_CR02700WA	CAALFM_CR02700WA	0	0	-2.08154	-1.05765	2.08154	down	-0.608934	0	0.34419	0.929677	1.10646	0.872061	620000	Ca21chrR_C_albicans_SC5314	+	620383
gene-CAALFM_CR02750CA	PGA34	0	0	-9.46157	-3.24208	9.46157	down	-1.17394	0.516202	-2.80873	0.609216	1.97236	3.67819	630053	Ca21chrR_C_albicans_SC5314	-	630646
gene-CAALFM_CR02930WA	CAALFM_CR02930WA	0	0	-2.55772	-1.35486	2.55772	down	-0.183013	0.0815144	-0.160358	1.24391	1.30877	1.25004	672970	Ca21chrR_C_albicans_SC5314	+	678726
gene-CAALFM_CR02980CA	SRP40	0	0	-2.01964	-1.0141	2.01964	down	-0.246054	-1.50681	0.533298	1.19222	0.415125	0.215387	685569	Ca21chrR_C_albicans_SC5314	-	686855
gene-CAALFM_CR03380WA	MTG1	0	0	-2.06222	-1.0442	2.06222	down	-0.689932	-0.493899	-0.108266	0.928339	0.393829	0.518339	750308	Ca21chrR_C_albicans_SC5314	+	751414
gene-CAALFM_CR03500WA	CIT1	0	0	-2.92987	-1.55084	2.92987	down	-1.65643	-2.05283	-0.0273161	0.618357	0.282291	0.0152903	777835	Ca21chrR_C_albicans_SC5314	+	779331
gene-CAALFM_CR03580CA	CAALFM_CR03580CA	0	0	-2.02367	-1.01697	2.02367	down	-0.715064	-0.109671	0.26363	0.616249	1.03634	0.837224	791587	Ca21chrR_C_albicans_SC5314	-	792717
gene-CAALFM_CR03650WA	SGD1	0	0	-2.28219	-1.19042	2.28219	down	-0.506797	-0.84592	0	0.999	0.606114	0.613435	809883	Ca21chrR_C_albicans_SC5314	+	812918
gene-CAALFM_CR03660CA	CAALFM_CR03660CA	0	0	-3.2515	-1.70111	3.2515	down	0	-0.496549	-0.289983	1.78058	1.32028	1.21593	812990	Ca21chrR_C_albicans_SC5314	-	814756
gene-CAALFM_CR03670WA	CAALFM_CR03670WA	0	0	-4.256	-2.0895	4.256	down	-1.38309	-1.10799	-1.17165	0.363537	1.08514	1.15709	816393	Ca21chrR_C_albicans_SC5314	+	818339
gene-CAALFM_CR03840CA	CAALFM_CR03840CA	0	0	-2.19181	-1.13212	2.19181	down	-0.823588	-1.37515	0.103358	0.739475	0.112825	0.448684	857988	Ca21chrR_C_albicans_SC5314	-	858500
gene-CAALFM_CR03890WA	WOR3	0	0	-6.84327	-2.77469	6.84327	down	-0.540054	0	-0.43926	2.73754	2.34983	2.25737	878579	Ca21chrR_C_albicans_SC5314	+	880504
gene-CAALFM_CR03920CA	TPO4	0	0	-3.11706	-1.64019	3.11706	down	-0.345154	-0.283801	-0.310551	1.31329	1.42399	1.24376	888806	Ca21chrR_C_albicans_SC5314	-	890914
gene-CAALFM_CR04110WA	CAALFM_CR04110WA	0	0	-2.29654	-1.19946	2.29654	down	-0.171574	-0.92012	0	1.19889	0.718716	0.589094	921803	Ca21chrR_C_albicans_SC5314	+	923548
gene-CAALFM_CR04150WA	CAALFM_CR04150WA	0	0	-2.28654	-1.19317	2.28654	down	-0.81797	-1.04495	-1.00342	0.250626	0.207294	0.255235	929946	Ca21chrR_C_albicans_SC5314	+	930866
gene-CAALFM_CR04340WA	PIM1	0	0	-2.71513	-1.44102	2.71513	down	-0.465817	-0.18489	-0.601513	0.995852	1.07482	1.00018	963533	Ca21chrR_C_albicans_SC5314	+	966769
gene-CAALFM_CR04440CA	RBR1	0	0	-3.20828	-1.6818	3.20828	down	-1.67017	-0.214497	-0.929518	0.376017	0.917163	0.938029	982073	Ca21chrR_C_albicans_SC5314	-	982408
gene-CAALFM_CR04610CA	CAALFM_CR04610CA	0	0	-5.77579	-2.53002	5.77579	down	-0.909407	-1.37127	-0.715035	1.46591	1.65521	1.47323	1008189	Ca21chrR_C_albicans_SC5314	-	1009691
gene-CAALFM_CR04820WA	CAALFM_CR04820WA	0	0	-79.0685	-6.30503	79.0685	down	-5.11635	-6.75115	-2.40741	1.23362	1.76034	1.64622	1043307	Ca21chrR_C_albicans_SC5314	+	1043612
gene-CAALFM_CR04870CA	CAALFM_CR04870CA	0	0	-2.72312	-1.44526	2.72312	down	-0.500544	0	-0.349367	1.00314	1.19242	1.29032	1054455	Ca21chrR_C_albicans_SC5314	-	1055960
gene-CAALFM_CR04900CA	PGA39	0	0	-5.01304	-2.32569	5.01304	down	-0.684847	-0.772313	-0.560863	1.61768	1.8321	1.50925	1059951	Ca21chrR_C_albicans_SC5314	-	1060796
gene-CAALFM_CR04980CA	CAALFM_CR04980CA	4.01579e-06	4.78402e-06	-3.49269	-1.80434	3.49269	down	0	0	0	1.09602	0	4.317	1077754	Ca21chrR_C_albicans_SC5314	-	1078335
gene-CAALFM_CR04990CA	CAALFM_CR04990CA	5.42011e-13	7.02948e-13	-2.36316	-1.24072	2.36316	down	-1.51331	-0.375708	-0.600829	0.321378	0.157075	0.753857	1079939	Ca21chrR_C_albicans_SC5314	-	1080766
gene-CAALFM_CR05190WA	CAALFM_CR05190WA	3.57048e-13	4.64028e-13	-2.1574	-1.10929	2.1574	down	-1.204	-0.587855	-0.232016	0.411036	0.234196	0.658778	1122154	Ca21chrR_C_albicans_SC5314	+	1122981
gene-CAALFM_CR05530CA	CWT1	0	0	-2.06271	-1.04454	2.06271	down	-0.395562	-0.464514	-0.377131	0.713331	0.595104	0.58799	1177061	Ca21chrR_C_albicans_SC5314	-	1178797
gene-CAALFM_CR05570CA	RNR3	0	0	-3.61689	-1.85475	3.61689	down	-0.679953	-0.79929	-0.643432	0.618624	1.07022	1.75273	1187177	Ca21chrR_C_albicans_SC5314	-	1189627
gene-CAALFM_CR05680CA	CAALFM_CR05680CA	0	0	-3.01446	-1.5919	3.01446	down	1.11853	-0.297635	-0.265689	1.57976	2.00395	1.7472	1208432	Ca21chrR_C_albicans_SC5314	-	1208830
gene-CAALFM_CR05690WA	MCT1	0	0	-6.42227	-2.68308	6.42227	down	-1.28379	-0.753612	-0.99493	1.6185	1.62158	1.77684	1209450	Ca21chrR_C_albicans_SC5314	+	1210475
gene-CAALFM_CR05940WA	CEK2	0	0	-4.08344	-2.02978	4.08344	down	-0.382246	-1.45029	-1.86444	0.700337	0.607472	1.08457	1244534	Ca21chrR_C_albicans_SC5314	+	1245652
gene-CAALFM_CR06100CA	CAALFM_CR06100CA	0	0	-2.05755	-1.04093	2.05755	down	-1.20272	-0.111331	-1.51484	0.0880885	0.100137	0.105664	1299955	Ca21chrR_C_albicans_SC5314	-	1301847
gene-CAALFM_CR06110CA	RFX1	0	0	-3.15813	-1.65907	3.15813	down	-0.39781	-1.36733	-1.64113	0.578899	0.61165	0.380394	1302431	Ca21chrR_C_albicans_SC5314	-	1304986
gene-CAALFM_CR06490CA	HSP60	0	0	-2.51983	-1.33332	2.51983	down	-0.456418	-0.170494	-0.674706	1.06425	0.873113	0.76099	1386423	Ca21chrR_C_albicans_SC5314	-	1388123
gene-CAALFM_CR06500CA	CAALFM_CR06500CA	0	0	-3.91016	-1.96723	3.91016	down	-1.10255	0.198176	0.0521269	1.43238	1.68781	1.92923	1389144	Ca21chrR_C_albicans_SC5314	-	1389644
gene-CAALFM_CR06510WA	CAALFM_CR06510WA	0	0	-3.66282	-1.87295	3.66282	down	-0.920996	0	-0.263889	1.29889	1.41041	1.72468	1390614	Ca21chrR_C_albicans_SC5314	+	1391096
gene-CAALFM_CR06670WA	CFL11	0	0	-7.31255	-2.87037	7.31255	down	-1.01186	-2.32172	-1.15091	1.44937	0.733905	1.94336	1433878	Ca21chrR_C_albicans_SC5314	+	1436097
gene-CAALFM_CR06770CA	CAALFM_CR06770CA	0	0	-3.21067	-1.68287	3.21067	down	-0.530195	-0.356563	-0.495584	0.960758	1.37279	1.33272	1453898	Ca21chrR_C_albicans_SC5314	-	1454575
gene-CAALFM_CR06870CA	CAALFM_CR06870CA	0	0	-2.35253	-1.23421	2.35253	down	-0.407013	0.510539	-1.18115	0.557749	1.05159	1.01567	1470593	Ca21chrR_C_albicans_SC5314	-	1472848
gene-CAALFM_CR06990WA	CAALFM_CR06990WA	0.0204221	0.0227049	-2.10066	-1.07084	2.10066	down	1.2529	-3.32998	-0.159169	0.395305	0.696501	-0.115523	1496722	Ca21chrR_C_albicans_SC5314	+	1499319
gene-CAALFM_CR07070CA	ALS3	0	0	-2.20722	-1.14223	2.20722	down	0	-0.135992	-0.885395	1.02737	0.358306	1.01963	1532277	Ca21chrR_C_albicans_SC5314	-	1535744
gene-CAALFM_CR07110CA	CAALFM_CR07110CA	0	0	-2.14333	-1.09985	2.14333	down	-0.209525	-0.276382	-0.499427	0.622608	0.883925	0.807693	1550708	Ca21chrR_C_albicans_SC5314	-	1552915
gene-CAALFM_CR07200WA	CAALFM_CR07200WA	0	0	-2.46166	-1.29963	2.46166	down	-0.134235	-1.45967	-0.855154	0.617152	0.397433	0.435253	1569149	Ca21chrR_C_albicans_SC5314	+	1570732
gene-CAALFM_CR07220CA	CAALFM_CR07220CA	0	0	-2.41566	-1.27242	2.41566	down	-0.371858	-0.633378	-0.546555	0.724879	0.583373	0.957215	1571688	Ca21chrR_C_albicans_SC5314	-	1574810
gene-CAALFM_CR07300WA	CAALFM_CR07300WA	0	0	-10.158	-3.34455	10.158	down	-1.167	-1.40647	-1.27748	1.94958	2.16948	2.06364	1589557	Ca21chrR_C_albicans_SC5314	+	1591749
gene-CAALFM_CR07540CA	CAALFM_CR07540CA	0	0	-7.1081	-2.82946	7.1081	down	-1.05746	0.0249989	-0.933477	2.19818	2.05568	2.2686	1634660	Ca21chrR_C_albicans_SC5314	-	1636483
gene-CAALFM_CR07700WA	CAALFM_CR07700WA	0	0	-2.12822	-1.08964	2.12822	down	-0.346141	-0.453587	-0.646184	0.357817	0.708518	0.756688	1671100	Ca21chrR_C_albicans_SC5314	+	1672311
gene-CAALFM_CR07730WA	HGT14	0	0	-2.03248	-1.02324	2.03248	down	-0.47568	-1.15993	-0.550243	0.303347	0.169371	0.411139	1677339	Ca21chrR_C_albicans_SC5314	+	1679117
gene-CAALFM_CR07800WA	SAP2	0	0	-2.85122	-1.51158	2.85122	down	-0.573472	-1.25039	-1.40151	0.739233	0.0887976	0.481333	1692632	Ca21chrR_C_albicans_SC5314	+	1693828
gene-CAALFM_CR07810WA	YHB5	0	0	-11.3743	-3.50771	11.3743	down	-2.69832	-1.52705	-1.14435	2.25074	1.56514	1.33752	1696870	Ca21chrR_C_albicans_SC5314	+	1698072
gene-CAALFM_CR07820WA	CAALFM_CR07820WA	0	0	-5.17574	-2.37177	5.17574	down	-0.527276	-1.46368	-1.16228	1.10388	1.18398	1.6742	1699955	Ca21chrR_C_albicans_SC5314	+	1702141
gene-CAALFM_CR08470WA	CAALFM_CR08470WA	0	0	-2.03666	-1.0262	2.03666	down	-1.34252	-0.514514	-0.837587	0.248444	0.0844851	0.0510569	1828604	Ca21chrR_C_albicans_SC5314	+	1830001
gene-CAALFM_CR08610WA	CAALFM_CR08610WA	0	0	-2.02005	-1.01439	2.02005	down	-0.36791	-0.507606	-0.0852299	0.592243	0.850107	0.640069	1855954	Ca21chrR_C_albicans_SC5314	+	1856352
gene-CAALFM_CR08740WA	CAALFM_CR08740WA	0.000213952	0.000248437	-3.3166	-1.7297	3.3166	down	0.810954	-1.56081	-0.386991	0.535215	1.76086	1.75619	1881722	Ca21chrR_C_albicans_SC5314	+	1882402
gene-CAALFM_CR09220CA	LIP7	0	0	-2.65138	-1.40675	2.65138	down	-0.202258	-1.35933	-0.47897	0.523968	0.868859	0.786857	1963272	Ca21chrR_C_albicans_SC5314	-	1964552
gene-CAALFM_CR09690CA	PLB3	0	0	-2.37369	-1.24713	2.37369	down	-0.481977	-0.193104	-0.218139	0.923638	0.873931	1.05061	2059146	Ca21chrR_C_albicans_SC5314	-	2061044
gene-CAALFM_CR09710WA	PCD1	0	0	-2.77698	-1.47352	2.77698	down	-0.899464	-0.372271	-0.273183	0.987628	0.934194	0.953811	2066448	Ca21chrR_C_albicans_SC5314	+	2067626
gene-CAALFM_CR09740WA	CAALFM_CR09740WA	0	0	-2.03203	-1.02292	2.03203	down	-0.7265	-1.40303	-0.182365	0.632572	-0.0284014	0.152695	2069945	Ca21chrR_C_albicans_SC5314	+	2071549
gene-CAALFM_CR09920WA	CAALFM_CR09920WA	0	0	-2.58885	-1.37231	2.58885	down	-1.25836	-1.33039	-0.645233	0.174338	0.367485	0.341122	2122776	Ca21chrR_C_albicans_SC5314	+	2124491
gene-CAALFM_CR09940WA	CAALFM_CR09940WA	0	0	-2.03553	-1.02541	2.03553	down	0.131004	-0.945364	-1.09648	0.157565	0.100276	0.907534	2126919	Ca21chrR_C_albicans_SC5314	+	2127764
gene-CAALFM_CR10180WA	CAALFM_CR10180WA	0	0	-2.68849	-1.42679	2.68849	down	-0.373228	-1.67101	-0.6205	0.891887	0.309597	0.414157	2176706	Ca21chrR_C_albicans_SC5314	+	2177347
gene-CAALFM_CR10630WA	CAALFM_CR10630WA	0	0	-2.09503	-1.06697	2.09503	down	-0.195175	-1.39739	-0.562727	0.394755	0.336303	0.31456	2253074	Ca21chrR_C_albicans_SC5314	+	2254015
