# Supplementary material for: Deletion of the Candida albicans TLO gene family using CRISPR-Cas9 mutagenesis allows characterisation of functional differences in α-, β- and γ- TLO gene function
Source: PLoS Genet. 2023 Dec 4;19(12):e1011082. doi: 10.1371/journal.pgen.1011082 (PMC10721199; doi:10.1371/journal.pgen.1011082)
Supplement: S4 Table — (XLSX) [file pgen.1011082.s021.xlsx]

## Sheet: Sheet1
Table S4. Proteins identified in tandem mass spectromerty analysis of Tloα1-HA IP experiments (proteins found in 3 replicate experiments)
Accession	Description	Coverage [%]	# Peptides
P0CY35	Elongation factor 1-alpha 1 OS=Candida albicans (strain SC5314 / ATCC MYA-2876) (Yeast) OX=237561 GN=TEF1 PE=3 SV=1	55	18
A0A1D8PRK6	Tlo1p OS=Candida albicans (strain SC5314 / ATCC MYA-2876) (Yeast) OX=237561 GN=TLO1 PE=4 SV=1	30	5
A0A1D8PEC5	Mediator of RNA polymerase II transcription subunit 15 OS=Candida albicans (strain SC5314 / ATCC MYA-2876) (Yeast) OX=237561 GN=MED15 PE=3 SV=1	3	3
A0A1D8PMH1	Med3p OS=Candida albicans (strain SC5314 / ATCC MYA-2876) (Yeast) OX=237561 GN=MED3 PE=4 SV=1	20	3
A0A1D8PI73	MIF4G domain-containing protein OS=Candida albicans (strain SC5314 / ATCC MYA-2876) (Yeast) OX=237561 GN=TIF4631 PE=4 SV=1	2	1
A0A1D8PLU5	Csh3p OS=Candida albicans (strain SC5314 / ATCC MYA-2876) (Yeast) OX=237561 GN=CSH3 PE=4 SV=1	8	1
Q5AG96	JAB_MPN domain-containing protein OS=Candida albicans (strain SC5314 / ATCC MYA-2876) (Yeast) OX=237561 GN=CGD:CAL0000198925 PE=4 SV=1	6	1
Q59ZV5	Eukaryotic translation initiation factor 3 subunit G OS=Candida albicans (strain SC5314 / ATCC MYA-2876) (Yeast) OX=237561 GN=TIF35 PE=3 SV=1	16	2
A0A1D8PFX2	DNA-directed RNA polymerase core subunit OS=Candida albicans (strain SC5314 / ATCC MYA-2876) (Yeast) OX=237561 GN=RPC10 PE=3 SV=1	27	1
Q92209	Homoserine kinase OS=Candida albicans (strain SC5314 / ATCC MYA-2876) (Yeast) OX=237561 GN=THR1 PE=3 SV=3	4	1
A0A1D8PDP8	Ubiquinol--cytochrome-c reductase subunit 10 OS=Candida albicans (strain SC5314 / ATCC MYA-2876) (Yeast) OX=237561 GN=CGD:CAL0000182541 PE=4 SV=1	24	1
Q5A213	WD_REPEATS_REGION domain-containing protein OS=Candida albicans (strain SC5314 / ATCC MYA-2876) (Yeast) OX=237561 GN=RRP9 PE=4 SV=1	1	1
A0A1D8PHJ3	Cytochrome c oxidase subunit VIII OS=Candida albicans (strain SC5314 / ATCC MYA-2876) (Yeast) OX=237561 GN=COX8 PE=3 SV=1	11	1
A0A1D8PRB6	Proteasome endopeptidase complex OS=Candida albicans (strain SC5314 / ATCC MYA-2876) (Yeast) OX=237561 GN=PUP3 PE=4 SV=1	9	1
A0A1D8PPW6	60S ribosome subunit biogenesis protein NIP7 OS=Candida albicans (strain SC5314 / ATCC MYA-2876) (Yeast) OX=237561 GN=NIP7 PE=3 SV=1	4	1
A0A1D8PU56	AMP-binding domain-containing protein OS=Candida albicans (strain SC5314 / ATCC MYA-2876) (Yeast) OX=237561 GN=FAA4 PE=4 SV=1	2	1
A0A1D8PML3	Uncharacterized protein OS=Candida albicans (strain SC5314 / ATCC MYA-2876) (Yeast) OX=237561 GN=CGD:CAL0000194240 PE=4 SV=1	3	1
A0A1D8PI28	Ribonuclease H OS=Candida albicans (strain SC5314 / ATCC MYA-2876) (Yeast) OX=237561 GN=ORF298 PE=4 SV=1	2	1
A0A1D8PCA8	Serine/threonine-protein phosphatase OS=Candida albicans (strain SC5314 / ATCC MYA-2876) (Yeast) OX=237561 GN=CMP1 PE=3 SV=1	5	1
