# Supplementary material for: Deletion of the Candida albicans TLO gene family using CRISPR-Cas9 mutagenesis allows characterisation of functional differences in α-, β- and γ- TLO gene function
Source: PLoS Genet. 2023 Dec 4;19(12):e1011082. doi: 10.1371/journal.pgen.1011082 (PMC10721199; doi:10.1371/journal.pgen.1011082)
Supplement: S5 Table — (XLSX) [file pgen.1011082.s022.xlsx]

## Sheet: Sheet1
Table S5. Proteins identified in tandem mass spectromerty analysis of Tloβ2-HA IP experiments (proteins found in 3 replicate experiments)
Accession	Description	Coverage [%]	# Peptides
P0CY35	Elongation factor 1-alpha 1 OS=Candida albicans (strain SC5314 / ATCC MYA-2876) (Yeast) OX=237561 GN=TEF1 PE=3 SV=1	58	17
A0A1D8PHI5	Cytochrome c oxidase subunit 9, mitochondrial OS=Candida albicans (strain SC5314 / ATCC MYA-2876) (Yeast) OX=237561 GN=COX9 PE=3 SV=1	31	2
A0A1D8PUC0	Cta26p OS=Candida albicans (strain SC5314 / ATCC MYA-2876) (Yeast) OX=237561 GN=CTA26 PE=4 SV=1	28	6
A0A1D8PFX2	DNA-directed RNA polymerase core subunit OS=Candida albicans (strain SC5314 / ATCC MYA-2876) (Yeast) OX=237561 GN=RPC10 PE=3 SV=1	27	1
A0A1D8PJ73	Complex1_30kDa domain-containing protein OS=Candida albicans (strain SC5314 / ATCC MYA-2876) (Yeast) OX=237561 GN=ALI1 PE=3 SV=1	25	5
Q5ALV9	Cytochrome c oxidase subunit OS=Candida albicans (strain SC5314 / ATCC MYA-2876) (Yeast) OX=237561 GN=COX13 PE=3 SV=1	22	3
Q59W54	Ubiquitin-like domain-containing protein OS=Candida albicans (strain SC5314 / ATCC MYA-2876) (Yeast) OX=237561 GN=SMT3 PE=4 SV=1	22	1
Q5AG96	JAB_MPN domain-containing protein OS=Candida albicans (strain SC5314 / ATCC MYA-2876) (Yeast) OX=237561 GN=CGD:CAL0000198925 PE=4 SV=1	19	4
A0A1D8PRJ1	PALP domain-containing protein OS=Candida albicans (strain SC5314 / ATCC MYA-2876) (Yeast) OX=237561 GN=CGD:CAL0000173937 PE=4 SV=1	18	3
Q5AMN0	Proliferating cell nuclear antigen OS=Candida albicans (strain SC5314 / ATCC MYA-2876) (Yeast) OX=237561 GN=POL30 PE=3 SV=1	17	3
A0A1D8PRY9	Protein transport protein Sec61 subunit beta OS=Candida albicans (strain SC5314 / ATCC MYA-2876) (Yeast) OX=237561 GN=CGD:CAL0000178420 PE=3 SV=1	17	1
Q59VG1	Homocitrate synthase OS=Candida albicans (strain SC5314 / ATCC MYA-2876) (Yeast) OX=237561 GN=LYS21 PE=3 SV=1	16	4
Q59ZV5	Eukaryotic translation initiation factor 3 subunit G OS=Candida albicans (strain SC5314 / ATCC MYA-2876) (Yeast) OX=237561 GN=TIF35 PE=3 SV=1	16	2
Q92209	Homoserine kinase OS=Candida albicans (strain SC5314 / ATCC MYA-2876) (Yeast) OX=237561 GN=THR1 PE=3 SV=3	16	3
A0A1D8PP21	Methionyl-tRNA synthetase OS=Candida albicans (strain SC5314 / ATCC MYA-2876) (Yeast) OX=237561 GN=MES1 PE=3 SV=1	15	7
A0A1D8PFV7	AMPK1_CBM domain-containing protein OS=Candida albicans (strain SC5314 / ATCC MYA-2876) (Yeast) OX=237561 GN=MDG1 PE=4 SV=1	14	4
A0A1D8PM53	Reticulon-like protein OS=Candida albicans (strain SC5314 / ATCC MYA-2876) (Yeast) OX=237561 GN=CGD:CAL0000195123 PE=4 SV=1	12	2
A0A1D8PH39	Uncharacterized protein OS=Candida albicans (strain SC5314 / ATCC MYA-2876) (Yeast) OX=237561 GN=CGD:CAL0000186696 PE=4 SV=1	12	1
A0A1D8PK00	V-type proton ATPase proteolipid subunit OS=Candida albicans (strain SC5314 / ATCC MYA-2876) (Yeast) OX=237561 GN=CUP5 PE=3 SV=1	11	1
Q59TD5	NADH dehydrogenase [ubiquinone] flavoprotein 1, mitochondrial OS=Candida albicans (strain SC5314 / ATCC MYA-2876) (Yeast) OX=237561 GN=NDH51 PE=3 SV=1	11	2
A0A1D8PHJ3	Cytochrome c oxidase subunit VIII OS=Candida albicans (strain SC5314 / ATCC MYA-2876) (Yeast) OX=237561 GN=COX8 PE=3 SV=1	11	1
Q59YH4	T-complex protein 1 subunit eta OS=Candida albicans (strain SC5314 / ATCC MYA-2876) (Yeast) OX=237561 GN=CCT7 PE=3 SV=1	10	3
A0A1D8PRM5	F1F0 ATP synthase subunit f OS=Candida albicans (strain SC5314 / ATCC MYA-2876) (Yeast) OX=237561 GN=ATP17 PE=4 SV=1	10	1
A0A1D8PQL8	Glutamyl-tRNA synthetase OS=Candida albicans (strain SC5314 / ATCC MYA-2876) (Yeast) OX=237561 GN=GUS1 PE=3 SV=1	9	4
P39827	Cell division control protein 10 OS=Candida albicans (strain SC5314 / ATCC MYA-2876) (Yeast) OX=237561 GN=CDC10 PE=2 SV=2	9	2
A0A1D8PNQ8	Mdj1p OS=Candida albicans (strain SC5314 / ATCC MYA-2876) (Yeast) OX=237561 GN=MDJ1 PE=3 SV=1	9	3
A0A1D8PGS7	5'-phosphoribosylglycinamide transformylase OS=Candida albicans (strain SC5314 / ATCC MYA-2876) (Yeast) OX=237561 GN=ADE8 PE=4 SV=1	9	1
A0A1D8PI93	AAA domain-containing protein OS=Candida albicans (strain SC5314 / ATCC MYA-2876) (Yeast) OX=237561 GN=RPT6 PE=3 SV=1	8	2
Q5AMQ2	Clathrin light chain OS=Candida albicans (strain SC5314 / ATCC MYA-2876) (Yeast) OX=237561 GN=CLC1 PE=3 SV=1	8	1
A0A1D8PLU5	Csh3p OS=Candida albicans (strain SC5314 / ATCC MYA-2876) (Yeast) OX=237561 GN=CSH3 PE=4 SV=1	8	1
Q5AP65	Protein FMP52, mitochondrial OS=Candida albicans (strain SC5314 / ATCC MYA-2876) (Yeast) OX=237561 GN=FMP52 PE=3 SV=1	8	1
Q5AA01	Rim1p OS=Candida albicans (strain SC5314 / ATCC MYA-2876) (Yeast) OX=237561 GN=RIM1 PE=4 SV=1	8	1
A0A1D8PFM0	DUF4149 domain-containing protein OS=Candida albicans (strain SC5314 / ATCC MYA-2876) (Yeast) OX=237561 GN=CGD:CAL0000182808 PE=4 SV=1	8	1
A0A1D8PT84	Uncharacterized protein OS=Candida albicans (strain SC5314 / ATCC MYA-2876) (Yeast) OX=237561 GN=CGD:CAL0000190178 PE=3 SV=1	8	1
Q5AD51	Erg28p OS=Candida albicans (strain SC5314 / ATCC MYA-2876) (Yeast) OX=237561 GN=ERG28 PE=3 SV=1	8	1
A0A1D8PU72	Aha1_N domain-containing protein OS=Candida albicans (strain SC5314 / ATCC MYA-2876) (Yeast) OX=237561 GN=AHA1 PE=3 SV=1	7	2
A0A1D8PMT8	Mitochondrial 54S ribosomal protein MRPL1 OS=Candida albicans (strain SC5314 / ATCC MYA-2876) (Yeast) OX=237561 GN=CGD:CAL0000188096 PE=3 SV=1	7	2
Q5A9E1	GrpE protein homolog OS=Candida albicans (strain SC5314 / ATCC MYA-2876) (Yeast) OX=237561 GN=MGE1 PE=3 SV=1	7	1
A0A1D8PMH1	Med3p OS=Candida albicans (strain SC5314 / ATCC MYA-2876) (Yeast) OX=237561 GN=MED3 PE=4 SV=1	6	1
A0A1D8PQM9	Glutaminyl-tRNA synthetase OS=Candida albicans (strain SC5314 / ATCC MYA-2876) (Yeast) OX=237561 GN=GLN4 PE=3 SV=1	6	5
Q59PZ4	60S ribosomal export protein NMD3 OS=Candida albicans (strain SC5314 / ATCC MYA-2876) (Yeast) OX=237561 GN=NMD3 PE=3 SV=1	6	3
Q5AMM4	RNA polymerase II degradation factor 1 OS=Candida albicans (strain SC5314 / ATCC MYA-2876) (Yeast) OX=237561 GN=DEF1 PE=3 SV=2	6	2
A0A1D8PH91	Mitochondrial 37S ribosomal protein MRP51 OS=Candida albicans (strain SC5314 / ATCC MYA-2876) (Yeast) OX=237561 GN=CGD:CAL0000183512 PE=4 SV=1	6	2
A0A1D8PFZ8	26S proteasome regulatory subunit RPN11 OS=Candida albicans (strain SC5314 / ATCC MYA-2876) (Yeast) OX=237561 GN=RPN11 PE=3 SV=1	6	1
Q5AFB3	Tyrosine--tRNA ligase OS=Candida albicans (strain SC5314 / ATCC MYA-2876) (Yeast) OX=237561 GN=TYS1 PE=3 SV=1	5	2
Q59YE8	ERF-3 OS=Candida albicans (strain SC5314 / ATCC MYA-2876) (Yeast) OX=237561 GN=SUP35 PE=3 SV=1	5	3
A0A1D8PJB0	Coatomer subunit alpha OS=Candida albicans (strain SC5314 / ATCC MYA-2876) (Yeast) OX=237561 GN=CGD:CAL0000197947 PE=4 SV=1	4	3
Q5AEC9	Pyr_redox_2 domain-containing protein OS=Candida albicans (strain SC5314 / ATCC MYA-2876) (Yeast) OX=237561 GN=NDE1 PE=4 SV=1	4	2
A0A1D8PTH3	Dihydrolipoyllysine-residue succinyltransferase OS=Candida albicans (strain SC5314 / ATCC MYA-2876) (Yeast) OX=237561 GN=KGD2 PE=3 SV=1	4	1
A0A1D8PHQ6	Epimerase domain-containing protein OS=Candida albicans (strain SC5314 / ATCC MYA-2876) (Yeast) OX=237561 GN=GRE2 PE=4 SV=1	4	1
A0A1D8PSE0	Uncharacterized protein OS=Candida albicans (strain SC5314 / ATCC MYA-2876) (Yeast) OX=237561 GN=CGD:CAL0000191885 PE=4 SV=1	4	1
A0A1D8PPW6	60S ribosome subunit biogenesis protein NIP7 OS=Candida albicans (strain SC5314 / ATCC MYA-2876) (Yeast) OX=237561 GN=NIP7 PE=3 SV=1	4	1
Q5A3L0	26S proteasome regulatory subunit RPN2 OS=Candida albicans (strain SC5314 / ATCC MYA-2876) (Yeast) OX=237561 GN=RPN2 PE=3 SV=1	3	2
A0A1D8PEC5	Mediator of RNA polymerase II transcription subunit 15 OS=Candida albicans (strain SC5314 / ATCC MYA-2876) (Yeast) OX=237561 GN=MED15 PE=3 SV=1	3	3
Q5ADN2	Putative phosphomutase OS=Candida albicans (strain SC5314 / ATCC MYA-2876) (Yeast) OX=237561 GN=CGD:CAL0000189973 PE=4 SV=1	3	1
Q59SS1	Ccc1p OS=Candida albicans (strain SC5314 / ATCC MYA-2876) (Yeast) OX=237561 GN=CCC1 PE=3 SV=1	3	1
A0A1D8PTU4	Uncharacterized protein OS=Candida albicans (strain SC5314 / ATCC MYA-2876) (Yeast) OX=237561 GN=CGD:CAL0000175310 PE=3 SV=1	3	1
O93852	D-arabinono-1,4-lactone oxidase OS=Candida albicans (strain SC5314 / ATCC MYA-2876) (Yeast) OX=237561 GN=ALO1 PE=3 SV=1	2	1
Q5AHD6	Beta-mannosyltransferase 8 OS=Candida albicans (strain SC5314 / ATCC MYA-2876) (Yeast) OX=237561 GN=BMT8 PE=3 SV=1	2	1
A0A1D8PNM5	Uncharacterized protein OS=Candida albicans (strain SC5314 / ATCC MYA-2876) (Yeast) OX=237561 GN=CGD:CAL0000201098 PE=4 SV=1	2	1
A0A1D8PKC9	Dynamin-related GTPase OS=Candida albicans (strain SC5314 / ATCC MYA-2876) (Yeast) OX=237561 GN=DNM1 PE=3 SV=1	1	1
Q5APM7	ATP-dependent RNA helicase MSS116, mitochondrial OS=Candida albicans (strain SC5314 / ATCC MYA-2876) (Yeast) OX=237561 GN=MSS116 PE=3 SV=2	1	1
Q59MA9	Clustered mitochondria protein homolog OS=Candida albicans (strain SC5314 / ATCC MYA-2876) (Yeast) OX=237561 GN=CLU1 PE=3 SV=2	1	2
A0A1D8PRB7	Zn(2)-C6 fungal-type domain-containing protein OS=Candida albicans (strain SC5314 / ATCC MYA-2876) (Yeast) OX=237561 GN=ZCF29 PE=4 SV=1	1	1
Q5A213	WD_REPEATS_REGION domain-containing protein OS=Candida albicans (strain SC5314 / ATCC MYA-2876) (Yeast) OX=237561 GN=RRP9 PE=4 SV=1	1	1
Q59N76	TPR_REGION domain-containing protein OS=Candida albicans (strain SC5314 / ATCC MYA-2876) (Yeast) OX=237561 GN=BUD7 PE=4 SV=1	1	1
A0A1D8PL61	Midasin OS=Candida albicans (strain SC5314 / ATCC MYA-2876) (Yeast) OX=237561 GN=MDN1 PE=3 SV=1	0	1
A0A1D8PGH4	1-phosphatidylinositol-3-phosphate 5-kinase OS=Candida albicans (strain SC5314 / ATCC MYA-2876) (Yeast) OX=237561 GN=FAB1 PE=4 SV=1	0	1
