# Supplementary material for: Deletion of the Candida albicans TLO gene family using CRISPR-Cas9 mutagenesis allows characterisation of functional differences in α-, β- and γ- TLO gene function
Source: PLoS Genet. 2023 Dec 4;19(12):e1011082. doi: 10.1371/journal.pgen.1011082 (PMC10721199; doi:10.1371/journal.pgen.1011082)
Supplement: S6 Table — (XLSX) [file pgen.1011082.s023.xlsx]

## Sheet: Sheet1
Table S6. Proteins identified in tandem mass spectromerty analysis of Tloγ11-HA IP experiments (proteins found in 3 replicate experiments)
Accession	Description	Coverage [%]	# Unique Peptides
P0CY35	Elongation factor 1-alpha 1 OS=Candida albicans (strain SC5314 / ATCC MYA-2876) (Yeast) OX=237561 GN=TEF1 PE=3 SV=1	60	18
Q59ZV5	Eukaryotic translation initiation factor 3 subunit G OS=Candida albicans (strain SC5314 / ATCC MYA-2876) (Yeast) OX=237561 GN=TIF35 PE=3 SV=1	38	5
A0A1D8PHF8	Wh11p OS=Candida albicans (strain SC5314 / ATCC MYA-2876) (Yeast) OX=237561 GN=WH11 PE=4 SV=1	35	2
A0A1D8PTY0	Uncharacterized protein OS=Candida albicans (strain SC5314 / ATCC MYA-2876) (Yeast) OX=237561 GN=CGD:CAL0000185958 PE=4 SV=1	34	2
Q5ALV9	Cytochrome c oxidase subunit OS=Candida albicans (strain SC5314 / ATCC MYA-2876) (Yeast) OX=237561 GN=COX13 PE=3 SV=1	32	3
A0A1D8PLJ3	Superoxide dismutase [Cu-Zn] OS=Candida albicans (strain SC5314 / ATCC MYA-2876) (Yeast) OX=237561 GN=SOD1 PE=3 SV=1	29	2
A0A1D8PFX2	DNA-directed RNA polymerase core subunit OS=Candida albicans (strain SC5314 / ATCC MYA-2876) (Yeast) OX=237561 GN=RPC10 PE=3 SV=1	27	1
A0A1D8PRB6	Proteasome endopeptidase complex OS=Candida albicans (strain SC5314 / ATCC MYA-2876) (Yeast) OX=237561 GN=PUP3 PE=4 SV=1	25	3
A0A1D8PDP8	Ubiquinol--cytochrome-c reductase subunit 10 OS=Candida albicans (strain SC5314 / ATCC MYA-2876) (Yeast) OX=237561 GN=CGD:CAL0000182541 PE=4 SV=1	24	1
A0A1D8PQ54	Uncharacterized protein OS=Candida albicans (strain SC5314 / ATCC MYA-2876) (Yeast) OX=237561 GN=CGD:CAL0000186816 PE=4 SV=1	19	3
A0A1D8PQC2	MSP domain-containing protein OS=Candida albicans (strain SC5314 / ATCC MYA-2876) (Yeast) OX=237561 GN=CGD:CAL0000179063 PE=4 SV=1	18	4
A0A1D8PFZ8	26S proteasome regulatory subunit RPN11 OS=Candida albicans (strain SC5314 / ATCC MYA-2876) (Yeast) OX=237561 GN=RPN11 PE=3 SV=1	18	2
A0A1D8PMU7	Tlo11p OS=Candida albicans (strain SC5314 / ATCC MYA-2876) (Yeast) OX=237561 GN=TLO11 PE=4 SV=1	17	2
A0A1D8PRJ1	PALP domain-containing protein OS=Candida albicans (strain SC5314 / ATCC MYA-2876) (Yeast) OX=237561 GN=CGD:CAL0000173937 PE=4 SV=1	17	1
A0A1D8PRY9	Protein transport protein Sec61 subunit beta OS=Candida albicans (strain SC5314 / ATCC MYA-2876) (Yeast) OX=237561 GN=CGD:CAL0000178420 PE=3 SV=1	17	2
A0A1D8PSK2	40S ribosomal protein S30 OS=Candida albicans (strain SC5314 / ATCC MYA-2876) (Yeast) OX=237561 GN=RPS30 PE=3 SV=1	16	2
Q5AP65	Protein FMP52, mitochondrial OS=Candida albicans (strain SC5314 / ATCC MYA-2876) (Yeast) OX=237561 GN=FMP52 PE=3 SV=1	15	3
Q5AMN0	Proliferating cell nuclear antigen OS=Candida albicans (strain SC5314 / ATCC MYA-2876) (Yeast) OX=237561 GN=POL30 PE=3 SV=1	14	3
A0A1D8PJ73	Complex1_30kDa domain-containing protein OS=Candida albicans (strain SC5314 / ATCC MYA-2876) (Yeast) OX=237561 GN=ALI1 PE=3 SV=1	14	3
Q9HEW1	cAMP-dependent protein kinase regulatory subunit OS=Candida albicans (strain SC5314 / ATCC MYA-2876) (Yeast) OX=237561 GN=BCY1 PE=3 SV=1	14	3
A0A1D8PEA2	Dolichol-phosphate mannosyltransferase subunit 1 OS=Candida albicans (strain SC5314 / ATCC MYA-2876) (Yeast) OX=237561 GN=DPM1 PE=3 SV=1	14	2
A0A1D8PR93	Histone H1 OS=Candida albicans (strain SC5314 / ATCC MYA-2876) (Yeast) OX=237561 GN=HHO1 PE=3 SV=1	14	1
A0A1D8PMU2	Uncharacterized protein OS=Candida albicans (strain SC5314 / ATCC MYA-2876) (Yeast) OX=237561 GN=CGD:CAL0000199340 PE=4 SV=1	14	1
Q59WC2	Organic acid transporter OS=Candida albicans (strain SC5314 / ATCC MYA-2876) (Yeast) OX=237561 GN=YMC1 PE=3 SV=1	12	1
Q5AJ84	SCP2 domain-containing protein OS=Candida albicans (strain SC5314 / ATCC MYA-2876) (Yeast) OX=237561 GN=CGD:CAL0000179478 PE=4 SV=1	12	2
Q59WJ7	Uncharacterized protein OS=Candida albicans (strain SC5314 / ATCC MYA-2876) (Yeast) OX=237561 GN=CGD:CAL0000182431 PE=4 SV=1	12	1
A0A1D8PF56	H/ACA ribonucleoprotein complex subunit OS=Candida albicans (strain SC5314 / ATCC MYA-2876) (Yeast) OX=237561 GN=GAR1 PE=3 SV=1	12	2
Q59PZ6	6-phosphogluconolactonase-like protein OS=Candida albicans (strain SC5314 / ATCC MYA-2876) (Yeast) OX=237561 GN=SOL3 PE=3 SV=1	12	1
Q59Y37	Flavodoxin-like domain-containing protein OS=Candida albicans (strain SC5314 / ATCC MYA-2876) (Yeast) OX=237561 GN=PST2 PE=3 SV=1	12	2
A0A1D8PU10	Nuo1p OS=Candida albicans (strain SC5314 / ATCC MYA-2876) (Yeast) OX=237561 GN=NUO1 PE=4 SV=1	12	2
A0A1D8PSE0	Uncharacterized protein OS=Candida albicans (strain SC5314 / ATCC MYA-2876) (Yeast) OX=237561 GN=CGD:CAL0000191885 PE=4 SV=1	11	5
A0A1D8PP21	Methionyl-tRNA synthetase OS=Candida albicans (strain SC5314 / ATCC MYA-2876) (Yeast) OX=237561 GN=MES1 PE=3 SV=1	11	6
A0A1D8PQM9	Glutaminyl-tRNA synthetase OS=Candida albicans (strain SC5314 / ATCC MYA-2876) (Yeast) OX=237561 GN=GLN4 PE=3 SV=1	11	2
Q59N42	Serine/threonine-protein phosphatase OS=Candida albicans (strain SC5314 / ATCC MYA-2876) (Yeast) OX=237561 GN=GLC7 PE=3 SV=1	11	2
A0A1D8PKZ7	Pyrroline-5-carboxylate reductase OS=Candida albicans (strain SC5314 / ATCC MYA-2876) (Yeast) OX=237561 GN=PRO3 PE=3 SV=1	11	1
A0A1D8PK00	V-type proton ATPase proteolipid subunit OS=Candida albicans (strain SC5314 / ATCC MYA-2876) (Yeast) OX=237561 GN=CUP5 PE=3 SV=1	11	1
A0A1D8PHJ3	Cytochrome c oxidase subunit VIII OS=Candida albicans (strain SC5314 / ATCC MYA-2876) (Yeast) OX=237561 GN=COX8 PE=3 SV=1	11	1
A0A1D8PG50	F1F0 ATP synthase subunit i OS=Candida albicans (strain SC5314 / ATCC MYA-2876) (Yeast) OX=237561 GN=ATP18 PE=4 SV=1	10	4
Q5AJD0	ATP-dependent RNA helicase DBP5 OS=Candida albicans (strain SC5314 / ATCC MYA-2876) (Yeast) OX=237561 GN=DBP5 PE=3 SV=2	10	2
Q5A779	OBG-type G domain-containing protein OS=Candida albicans (strain SC5314 / ATCC MYA-2876) (Yeast) OX=237561 GN=DRG1 PE=4 SV=1	10	1
A0A1D8PRM5	F1F0 ATP synthase subunit f OS=Candida albicans (strain SC5314 / ATCC MYA-2876) (Yeast) OX=237561 GN=ATP17 PE=4 SV=1	10	1
Q5A199	Translation machinery-associated protein 20 OS=Candida albicans (strain SC5314 / ATCC MYA-2876) (Yeast) OX=237561 GN=CGD:CAL0000194613 PE=3 SV=1	9	2
Q5AEN1	Cytochrome c peroxidase, mitochondrial OS=Candida albicans (strain SC5314 / ATCC MYA-2876) (Yeast) OX=237561 GN=CCP1 PE=3 SV=2	9	2
Q5AG96	JAB_MPN domain-containing protein OS=Candida albicans (strain SC5314 / ATCC MYA-2876) (Yeast) OX=237561 GN=CGD:CAL0000198925 PE=4 SV=1	9	2
A0A1D8PM53	Reticulon-like protein OS=Candida albicans (strain SC5314 / ATCC MYA-2876) (Yeast) OX=237561 GN=CGD:CAL0000195123 PE=4 SV=1	9	4
A0A1D8PQL8	Glutamyl-tRNA synthetase OS=Candida albicans (strain SC5314 / ATCC MYA-2876) (Yeast) OX=237561 GN=GUS1 PE=3 SV=1	9	2
A0A1D8PTZ6	Probable electron transfer flavoprotein subunit beta OS=Candida albicans (strain SC5314 / ATCC MYA-2876) (Yeast) OX=237561 GN=CGD:CAL0000176104 PE=3 SV=1	9	2
Q59YH1	Glucosamine_iso domain-containing protein OS=Candida albicans (strain SC5314 / ATCC MYA-2876) (Yeast) OX=237561 GN=CGD:CAL0000180100 PE=3 SV=1	9	1
Q59PW1	Glutaredoxin domain-containing protein OS=Candida albicans (strain SC5314 / ATCC MYA-2876) (Yeast) OX=237561 GN=CGD:CAL0000183749 PE=4 SV=1	9	1
Q59ZW9	Mitochondrial import inner membrane translocase subunit TIM16 OS=Candida albicans (strain SC5314 / ATCC MYA-2876) (Yeast) OX=237561 GN=PAM16 PE=3 SV=1	8	3
Q59YE8	ERF-3 OS=Candida albicans (strain SC5314 / ATCC MYA-2876) (Yeast) OX=237561 GN=SUP35 PE=3 SV=1	8	3
A0A1D8PG20	Aminotran_1_2 domain-containing protein OS=Candida albicans (strain SC5314 / ATCC MYA-2876) (Yeast) OX=237561 GN=ARO8 PE=4 SV=1	8	2
Q59TD5	NADH dehydrogenase [ubiquinone] flavoprotein 1, mitochondrial OS=Candida albicans (strain SC5314 / ATCC MYA-2876) (Yeast) OX=237561 GN=NDH51 PE=3 SV=1	8	1
A0A1D8PLU5	Csh3p OS=Candida albicans (strain SC5314 / ATCC MYA-2876) (Yeast) OX=237561 GN=CSH3 PE=4 SV=1	8	1
A0A1D8PFM0	DUF4149 domain-containing protein OS=Candida albicans (strain SC5314 / ATCC MYA-2876) (Yeast) OX=237561 GN=CGD:CAL0000182808 PE=4 SV=1	8	2
A0A1D8PRY0	Mitochondrial 37S ribosomal protein MRPS28 OS=Candida albicans (strain SC5314 / ATCC MYA-2876) (Yeast) OX=237561 GN=CGD:CAL0000201890 PE=3 SV=1	8	1
Q5AD51	Erg28p OS=Candida albicans (strain SC5314 / ATCC MYA-2876) (Yeast) OX=237561 GN=ERG28 PE=3 SV=1	8	1
A0A1D8PT84	Uncharacterized protein OS=Candida albicans (strain SC5314 / ATCC MYA-2876) (Yeast) OX=237561 GN=CGD:CAL0000190178 PE=3 SV=1	8	1
A0A1D8PPB2	Uncharacterized protein OS=Candida albicans (strain SC5314 / ATCC MYA-2876) (Yeast) OX=237561 GN=CGD:CAL0000190131 PE=4 SV=1	8	1
A0A1D8PRU4	Actin-related protein 2/3 complex subunit 4 OS=Candida albicans (strain SC5314 / ATCC MYA-2876) (Yeast) OX=237561 GN=ARC19 PE=3 SV=1	7	3
A0A1D8PU56	AMP-binding domain-containing protein OS=Candida albicans (strain SC5314 / ATCC MYA-2876) (Yeast) OX=237561 GN=FAA4 PE=4 SV=1	7	3
Q5AEC9	Pyr_redox_2 domain-containing protein OS=Candida albicans (strain SC5314 / ATCC MYA-2876) (Yeast) OX=237561 GN=NDE1 PE=4 SV=1	7	2
A0A1D8PP79	WD_REPEATS_REGION domain-containing protein OS=Candida albicans (strain SC5314 / ATCC MYA-2876) (Yeast) OX=237561 GN=CGD:CAL0000180910 PE=4 SV=1	7	3
Q5AFB3	Tyrosine--tRNA ligase OS=Candida albicans (strain SC5314 / ATCC MYA-2876) (Yeast) OX=237561 GN=TYS1 PE=3 SV=1	7	2
Q59YH4	T-complex protein 1 subunit eta OS=Candida albicans (strain SC5314 / ATCC MYA-2876) (Yeast) OX=237561 GN=CCT7 PE=3 SV=1	7	2
A0A1D8PRH6	Proteasome endopeptidase complex OS=Candida albicans (strain SC5314 / ATCC MYA-2876) (Yeast) OX=237561 GN=PRE5 PE=3 SV=1	7	1
A0A1D8PGL1	Endoplasmic reticulum transmembrane protein OS=Candida albicans (strain SC5314 / ATCC MYA-2876) (Yeast) OX=237561 GN=CGD:CAL0000184176 PE=3 SV=1	7	1
A0A1D8PR50	U6 snRNA-associated Sm-like protein LSm4 OS=Candida albicans (strain SC5314 / ATCC MYA-2876) (Yeast) OX=237561 GN=LSM4 PE=3 SV=1	7	2
A0A1D8PU72	Aha1_N domain-containing protein OS=Candida albicans (strain SC5314 / ATCC MYA-2876) (Yeast) OX=237561 GN=AHA1 PE=3 SV=1	7	1
Q5A9E1	GrpE protein homolog OS=Candida albicans (strain SC5314 / ATCC MYA-2876) (Yeast) OX=237561 GN=MGE1 PE=3 SV=1	7	1
A0A1D8PDT0	Acyl carrier protein OS=Candida albicans (strain SC5314 / ATCC MYA-2876) (Yeast) OX=237561 GN=ACP1 PE=3 SV=1	7	2
G1UB11	C-22 sterol desaturase OS=Candida albicans (strain SC5314 / ATCC MYA-2876) (Yeast) OX=237561 GN=ERG5 PE=3 SV=1	7	1
A0A1D8PH00	Asr3p OS=Candida albicans (strain SC5314 / ATCC MYA-2876) (Yeast) OX=237561 GN=ASR3 PE=4 SV=1	7	1
A0A1D8PFY2	mRNA splicing protein OS=Candida albicans (strain SC5314 / ATCC MYA-2876) (Yeast) OX=237561 GN=CGD:CAL0000187595 PE=4 SV=1	6	2
Q5AL45	Elongation factor G, mitochondrial OS=Candida albicans (strain SC5314 / ATCC MYA-2876) (Yeast) OX=237561 GN=MEF1 PE=3 SV=2	6	1
A0A1D8PIF1	SAP domain-containing protein OS=Candida albicans (strain SC5314 / ATCC MYA-2876) (Yeast) OX=237561 GN=CGD:CAL0000175065 PE=4 SV=1	6	1
A0A1D8PHW0	Sedoheptulose-bisphosphatase OS=Candida albicans (strain SC5314 / ATCC MYA-2876) (Yeast) OX=237561 GN=CGD:CAL0000182609 PE=4 SV=1	6	1
A0A1D8PCY8	Mas1p OS=Candida albicans (strain SC5314 / ATCC MYA-2876) (Yeast) OX=237561 GN=MAS1 PE=3 SV=1	5	3
A0A1D8PI73	MIF4G domain-containing protein OS=Candida albicans (strain SC5314 / ATCC MYA-2876) (Yeast) OX=237561 GN=TIF4631 PE=4 SV=1	5	2
A0A1D8PSN8	SAM_MT_RSMB_NOP domain-containing protein OS=Candida albicans (strain SC5314 / ATCC MYA-2876) (Yeast) OX=237561 GN=CGD:CAL0000190202 PE=3 SV=1	5	1
Q5AKV6	Pdx1p OS=Candida albicans (strain SC5314 / ATCC MYA-2876) (Yeast) OX=237561 GN=PDX1 PE=3 SV=1	5	1
Q5ALK3	Ribose-phosphate diphosphokinase OS=Candida albicans (strain SC5314 / ATCC MYA-2876) (Yeast) OX=237561 GN=PRS1 PE=3 SV=1	5	1
O94069	5-aminolevulinate synthase, mitochondrial OS=Candida albicans (strain SC5314 / ATCC MYA-2876) (Yeast) OX=237561 GN=HEM1 PE=3 SV=2	5	1
A0A1D8PTV7	Putative cystathionine beta-lyase OS=Candida albicans (strain SC5314 / ATCC MYA-2876) (Yeast) OX=237561 GN=CGD:CAL0000185607 PE=3 SV=1	5	1
A0A1D8PIG5	Co-chaperone OS=Candida albicans (strain SC5314 / ATCC MYA-2876) (Yeast) OX=237561 GN=SGT1 PE=3 SV=1	5	2
A0A1D8PIX3	Utp8p OS=Candida albicans (strain SC5314 / ATCC MYA-2876) (Yeast) OX=237561 GN=UTP8 PE=4 SV=1	5	2
Q5A0W7	RuvB-like helicase 1 OS=Candida albicans (strain SC5314 / ATCC MYA-2876) (Yeast) OX=237561 GN=RVB1 PE=3 SV=1	5	1
Q5A8X7	Protein FYV4, mitochondrial OS=Candida albicans (strain SC5314 / ATCC MYA-2876) (Yeast) OX=237561 GN=FYV4 PE=3 SV=1	5	1
A0A1D8PF63	Uncharacterized protein OS=Candida albicans (strain SC5314 / ATCC MYA-2876) (Yeast) OX=237561 GN=CGD:CAL0000189541 PE=4 SV=1	5	1
A0A1D8PFT9	Rab family GTPase OS=Candida albicans (strain SC5314 / ATCC MYA-2876) (Yeast) OX=237561 GN=YPT52 PE=4 SV=1	4	2
A0A1D8PGV7	Nsp1_C domain-containing protein OS=Candida albicans (strain SC5314 / ATCC MYA-2876) (Yeast) OX=237561 GN=NSP1 PE=3 SV=1	4	1
A0A1D8PS15	Protein phosphatase regulator OS=Candida albicans (strain SC5314 / ATCC MYA-2876) (Yeast) OX=237561 GN=SHP1 PE=4 SV=1	4	1
A0A1D8PH91	Mitochondrial 37S ribosomal protein MRP51 OS=Candida albicans (strain SC5314 / ATCC MYA-2876) (Yeast) OX=237561 GN=CGD:CAL0000183512 PE=4 SV=1	4	1
O94030	Mitochondrial intermembrane space import and assembly protein 40 OS=Candida albicans (strain SC5314 / ATCC MYA-2876) (Yeast) OX=237561 GN=MIA40 PE=3 SV=2	4	1
A0A1D8PEB0	Hcy-binding domain-containing protein OS=Candida albicans (strain SC5314 / ATCC MYA-2876) (Yeast) OX=237561 GN=SAM4 PE=4 SV=1	4	1
Q5AND0	Prohibitin OS=Candida albicans (strain SC5314 / ATCC MYA-2876) (Yeast) OX=237561 GN=PHB2 PE=3 SV=1	4	1
Q5ADS5	Nop13p OS=Candida albicans (strain SC5314 / ATCC MYA-2876) (Yeast) OX=237561 GN=NOP13 PE=4 SV=1	4	1
Q5AMM4	RNA polymerase II degradation factor 1 OS=Candida albicans (strain SC5314 / ATCC MYA-2876) (Yeast) OX=237561 GN=DEF1 PE=3 SV=2	3	4
Q59MA9	Clustered mitochondria protein homolog OS=Candida albicans (strain SC5314 / ATCC MYA-2876) (Yeast) OX=237561 GN=CLU1 PE=3 SV=2	3	1
A0A1D8PND9	Coatomer subunit delta OS=Candida albicans (strain SC5314 / ATCC MYA-2876) (Yeast) OX=237561 GN=RET2 PE=3 SV=1	3	2
Q5A3L0	26S proteasome regulatory subunit RPN2 OS=Candida albicans (strain SC5314 / ATCC MYA-2876) (Yeast) OX=237561 GN=RPN2 PE=3 SV=1	3	1
A0A1D8PQW6	TFIIIC_sub6 domain-containing protein OS=Candida albicans (strain SC5314 / ATCC MYA-2876) (Yeast) OX=237561 GN=CGD:CAL0000180736 PE=4 SV=1	3	1
A0A1D8PQB4	Dipeptidyl peptidase 3 OS=Candida albicans (strain SC5314 / ATCC MYA-2876) (Yeast) OX=237561 GN=CGD:CAL0000193051 PE=3 SV=1	3	1
Q5A7S3	Uncharacterized protein OS=Candida albicans (strain SC5314 / ATCC MYA-2876) (Yeast) OX=237561 GN=CGD:CAL0000199689 PE=3 SV=1	3	1
Q5AJA5	DEAH-box ATP-dependent RNA helicase OS=Candida albicans (strain SC5314 / ATCC MYA-2876) (Yeast) OX=237561 GN=CGD:CAL0000191988 PE=4 SV=1	3	1
Q59S63	tRNA pseudouridine synthase 1 OS=Candida albicans (strain SC5314 / ATCC MYA-2876) (Yeast) OX=237561 GN=PUS1 PE=3 SV=2	3	2
A0A1D8PTH3	Dihydrolipoyllysine-residue succinyltransferase OS=Candida albicans (strain SC5314 / ATCC MYA-2876) (Yeast) OX=237561 GN=KGD2 PE=3 SV=1	3	1
Q59SS1	Ccc1p OS=Candida albicans (strain SC5314 / ATCC MYA-2876) (Yeast) OX=237561 GN=CCC1 PE=3 SV=1	3	1
A0A1D8PE41	Ist2p OS=Candida albicans (strain SC5314 / ATCC MYA-2876) (Yeast) OX=237561 GN=IST2 PE=4 SV=1	3	1
Q59XV1	Protein kinase domain-containing protein OS=Candida albicans (strain SC5314 / ATCC MYA-2876) (Yeast) OX=237561 GN=CMK2 PE=3 SV=1	3	1
A0A1D8PMP0	Oxidored_FMN domain-containing protein OS=Candida albicans (strain SC5314 / ATCC MYA-2876) (Yeast) OX=237561 GN=OYE32 PE=4 SV=1	3	1
A0A1D8PHU6	Putative phosphoric monoester hydrolase OS=Candida albicans (strain SC5314 / ATCC MYA-2876) (Yeast) OX=237561 GN=CGD:CAL0000187183 PE=4 SV=1	3	1
A0A1D8PML3	Uncharacterized protein OS=Candida albicans (strain SC5314 / ATCC MYA-2876) (Yeast) OX=237561 GN=CGD:CAL0000194240 PE=4 SV=1	3	1
A0A1D8PQG0	Major facilitator superfamily multidrug transporter NAG3 OS=Candida albicans (strain SC5314 / ATCC MYA-2876) (Yeast) OX=237561 GN=NAG3 PE=2 SV=1	3	1
A0A1D8PNQ8	Mdj1p OS=Candida albicans (strain SC5314 / ATCC MYA-2876) (Yeast) OX=237561 GN=MDJ1 PE=3 SV=1	3	1
A0A1D8PTU4	Uncharacterized protein OS=Candida albicans (strain SC5314 / ATCC MYA-2876) (Yeast) OX=237561 GN=CGD:CAL0000175310 PE=3 SV=1	3	1
A0A1D8PDE3	Coatomer subunit gamma OS=Candida albicans (strain SC5314 / ATCC MYA-2876) (Yeast) OX=237561 GN=SEC21 PE=3 SV=1	2	1
A0A1D8PJB0	Coatomer subunit alpha OS=Candida albicans (strain SC5314 / ATCC MYA-2876) (Yeast) OX=237561 GN=CGD:CAL0000197947 PE=4 SV=1	2	1
A0A1D8PRL4	Formyltetrahydrofolate synthetase OS=Candida albicans (strain SC5314 / ATCC MYA-2876) (Yeast) OX=237561 GN=MIS12 PE=3 SV=1	2	1
Q5AKW4	Phosphoacetylglucosamine mutase OS=Candida albicans (strain SC5314 / ATCC MYA-2876) (Yeast) OX=237561 GN=AGM1 PE=3 SV=1	2	2
A0A1D8PKC9	Dynamin-related GTPase OS=Candida albicans (strain SC5314 / ATCC MYA-2876) (Yeast) OX=237561 GN=DNM1 PE=3 SV=1	2	1
P30418	Glycylpeptide N-tetradecanoyltransferase OS=Candida albicans (strain SC5314 / ATCC MYA-2876) (Yeast) OX=237561 GN=NMT1 PE=1 SV=2	2	1
Q59VX7	Importin N-terminal domain-containing protein OS=Candida albicans (strain SC5314 / ATCC MYA-2876) (Yeast) OX=237561 GN=CGD:CAL0000186968 PE=4 SV=1	2	1
A0A1D8PHD8	DNA-directed RNA polymerases I and III subunit RPAC1 OS=Candida albicans (strain SC5314 / ATCC MYA-2876) (Yeast) OX=237561 GN=RPC40 PE=3 SV=1	2	1
Q5A6P9	Adenylyl cyclase-associated protein OS=Candida albicans (strain SC5314 / ATCC MYA-2876) (Yeast) OX=237561 GN=SRV2 PE=3 SV=1	2	1
A0A1D8PMT6	Coatomer subunit epsilon OS=Candida albicans (strain SC5314 / ATCC MYA-2876) (Yeast) OX=237561 GN=CGD:CAL0000189615 PE=3 SV=1	2	1
O94150	37S ribosomal protein S9, mitochondrial OS=Candida albicans (strain SC5314 / ATCC MYA-2876) (Yeast) OX=237561 GN=MRPS9 PE=2 SV=1	2	1
Q59V92	J domain-containing protein OS=Candida albicans (strain SC5314 / ATCC MYA-2876) (Yeast) OX=237561 GN=SIS1 PE=4 SV=1	2	1
Q59LF9	Methionine aminopeptidase 2 OS=Candida albicans (strain SC5314 / ATCC MYA-2876) (Yeast) OX=237561 GN=MAP2 PE=3 SV=2	1	1
A0A1D8PKD3	Nucleolar GTP-binding protein 1 OS=Candida albicans (strain SC5314 / ATCC MYA-2876) (Yeast) OX=237561 GN=NOG1 PE=3 SV=1	1	1
A0A1D8PER8	ER oxidoreductin OS=Candida albicans (strain SC5314 / ATCC MYA-2876) (Yeast) OX=237561 GN=ERO1 PE=3 SV=1	1	1
A0A1D8PIF8	Pyruvate carboxyltransferase domain-containing protein OS=Candida albicans (strain SC5314 / ATCC MYA-2876) (Yeast) OX=237561 GN=LEU42 PE=3 SV=1	1	1
Q5A782	Eukaryotic translation initiation factor 5B OS=Candida albicans (strain SC5314 / ATCC MYA-2876) (Yeast) OX=237561 GN=FUN12 PE=4 SV=1	1	1
Q5A213	WD_REPEATS_REGION domain-containing protein OS=Candida albicans (strain SC5314 / ATCC MYA-2876) (Yeast) OX=237561 GN=RRP9 PE=4 SV=1	1	1
A0A1D8PRB7	Zn(2)-C6 fungal-type domain-containing protein OS=Candida albicans (strain SC5314 / ATCC MYA-2876) (Yeast) OX=237561 GN=ZCF29 PE=4 SV=1	1	1
A0A1D8PQJ3	FAS1 domain-containing protein OS=Candida albicans (strain SC5314 / ATCC MYA-2876) (Yeast) OX=237561 GN=CGD:CAL0000199507 PE=4 SV=1	1	1
A0A1D8PH11	DOCKER domain-containing protein OS=Candida albicans (strain SC5314 / ATCC MYA-2876) (Yeast) OX=237561 GN=DCK1 PE=3 SV=1	1	1
A0A1D8PR36	Uncharacterized protein OS=Candida albicans (strain SC5314 / ATCC MYA-2876) (Yeast) OX=237561 GN=CGD:CAL0000193449 PE=4 SV=1
