# Supplementary material for: Deletion of the Candida albicans TLO gene family using CRISPR-Cas9 mutagenesis allows characterisation of functional differences in α-, β- and γ- TLO gene function
Source: PLoS Genet. 2023 Dec 4;19(12):e1011082. doi: 10.1371/journal.pgen.1011082 (PMC10721199; doi:10.1371/journal.pgen.1011082)
Supplement: S7 Table — (XLSX) [file pgen.1011082.s024.xlsx]

## Sheet: Sheet1
Table S7. Genes differentially expressed (FDR q <0.05, FC > 2.0) between PENO-TLO1 complemented mutant and tlo null mutant (CC16) in YEPD during exponential growth
Gene ID	Gene Symbol	p-value	Corrected p-value	FC ([pENO1] vs [tlo])	Log FC ([pENO1] vs [tlo])	FC (abs) ([pENO1] vs [tlo])	Regulation ([pENO1] vs [tlo])	pENO-1_Rep1(normalized)	pENO-1_Rep2(normalized)	pENO-1_Rep3(normalized)	TLO_delta_Rep1(normalized)	TLO_delta_Rep2(normalized)	TLO_delta_Rep3(normalized)	Gene Symbol	Start	Chromosome	Strand	End
gene-CAALFM_C500010WA	TLO11	0	0	1448.95	10.5008	1448.95	up	4.5021	4.39089	4.45834	-7.06825	-6.33154	-4.75125	TLO11	1918	Ca21chr5_C_albicans_SC5314	+	2427
gene-CAALFM_C200010WA	TLO5	0	0	137.991	7.10843	137.991	up	7.19602	7.03507	7.24955	-0.619441	-0.978759	1.75354	TLO5	4248	Ca21chr2_C_albicans_SC5314	+	4778
gene-CAALFM_CR00020WA	TLO1	0	0	44.0184	5.46004	44.0184	up	2.92145	2.48744	2.90675	-2.51019	-2.71974	-2.83453	TLO1	9111	Ca21chrR_C_albicans_SC5314	+	9863
gene-CAALFM_C400450CA	PGA10	0	0	26.4983	4.72783	26.4983	up	1.29674	1.59826	2.22887	-3.58236	-2.68096	-2.79629	PGA10	72788	Ca21chr4_C_albicans_SC5314	-	73540
gene-CAALFM_C300600WA	IFF11	0	0	21.2795	4.41139	21.2795	up	2.31941	2.76881	2.99188	-2.07101	-1.63342	-1.44964	IFF11	95652	Ca21chr3_C_albicans_SC5314	+	97187
gene-CAALFM_C207570WA	RNR22	0	0	20.2041	4.33657	20.2041	up	0.851752	0.986496	1.19601	-3.61601	-3.16328	-3.19617	RNR22	1545974	Ca21chr2_C_albicans_SC5314	+	1547158
gene-CAALFM_C604380WA	ALS2	0	0	14.7976	3.88729	14.7976	up	1.55996	2.36403	2.32104	-1.68146	-1.95357	-1.78179	ALS2	971215	Ca21chr6_C_albicans_SC5314	+	978303
gene-CAALFM_C301540WA	CAALFM_C301540WA	0	0	11.8617	3.56824	11.8617	up	1.64865	1.72441	1.80737	-2.55015	-1.47191	-1.50222	CAALFM_C301540WA	335765	Ca21chr3_C_albicans_SC5314	+	336352
gene-CAALFM_C206180CA	FGR12	1.65262e-10	2.10529e-10	10.9089	3.44743	10.9089	up	1.57984	0.229148	2.11416	-3.29596	-2.55926	-0.563925	FGR12	1260497	Ca21chr2_C_albicans_SC5314	-	1261645
gene-CAALFM_C202860WA	SUR2	0	0	10.8851	3.44428	10.8851	up	0.683421	0.577682	0.653919	-2.95476	-2.75829	-2.70478	SUR2	572923	Ca21chr2_C_albicans_SC5314	+	573951
gene-CAALFM_C304060CA	HEM13	0	0	9.3411	3.22359	9.3411	up	0.767504	0.833261	1.1009	-2.68026	-2.09692	-2.19193	HEM13	846209	Ca21chr3_C_albicans_SC5314	-	847180
gene-CAALFM_C504810WA	PFK1	0	0	8.66727	3.11558	8.66727	up	0.619917	0.892748	1.57907	-2.27446	-1.95373	-2.02681	PFK1	1041193	Ca21chr5_C_albicans_SC5314	+	1044156
gene-CAALFM_C603710WA	ALS9	0	0	8.65672	3.11382	8.65672	up	1.26882	1.72205	1.69228	-1.6666	-1.39981	-1.59189	ALS9	797842	Ca21chr6_C_albicans_SC5314	+	803514
gene-CAALFM_C602100WA	CAALFM_C602100WA	0	0	8.65312	3.11322	8.65312	up	0	0.119807	1.12838	-3.14052	-2.60172	-2.34923	CAALFM_C602100WA	434385	Ca21chr6_C_albicans_SC5314	+	434888
gene-CAALFM_C602010CA	GPD2	0	0	8.20087	3.03578	8.20087	up	0.226343	-0.058156	0.359874	-2.79422	-2.78205	-3.003	GPD2	411489	Ca21chr6_C_albicans_SC5314	-	412604
gene-CAALFM_C701800CA	PFK2	0	0	8.13604	3.02433	8.13604	up	0.248413	0.351728	0.532158	-2.76984	-2.53428	-2.63656	PFK2	385958	Ca21chr7_C_albicans_SC5314	-	388798
gene-CAALFM_C403100WA	RBT7	0	0	7.61395	2.92865	7.61395	up	0.354928	0.827407	0.874855	-2.5288	-2.65864	-1.54131	RBT7	646818	Ca21chr4_C_albicans_SC5314	+	647795
gene-CAALFM_CR02920CA	AQY1	0	0	7.50864	2.90855	7.50864	up	1.50651	1.5539	1.44916	-2.14059	-1.23643	-0.839058	AQY1	667781	Ca21chrR_C_albicans_SC5314	-	668602
gene-CAALFM_C108590CA	ERG1	0	0	7.44198	2.89569	7.44198	up	1.07707	1.29323	1.57904	-1.87988	-1.45394	-1.4039	ERG1	1880547	Ca21chr1_C_albicans_SC5314	-	1882037
gene-CAALFM_CR02570CA	CAALFM_CR02570CA	0	0	7.2337	2.85473	7.2337	up	0.774732	0.868581	0.970127	-2.09155	-2.06862	-1.79059	CAALFM_CR02570CA	574720	Ca21chrR_C_albicans_SC5314	-	575925
gene-CAALFM_C105000WA	RHD1	0	0	7.16499	2.84096	7.16499	up	0.638016	0.958279	0.974142	-1.98464	-2	-1.96782	RHD1	1048309	Ca21chr1_C_albicans_SC5314	+	1050273
gene-CAALFM_C109250WA	CRP1	0	0	6.71656	2.74772	6.71656	up	1.13771	1.57525	1.06197	-1.69287	-1.39378	-1.38159	CRP1	2030997	Ca21chr1_C_albicans_SC5314	+	2034590
gene-CAALFM_C504220WA	MRV5	7.48009e-07	9.03688e-07	6.32882	2.66194	6.32882	up	-1.2973	-0.633349	-0.705263	-2.29947	-4.65879	-3.66346	MRV5	939282	Ca21chr5_C_albicans_SC5314	+	939923
gene-CAALFM_C111720WA	CAALFM_C111720WA	2.88785e-17	3.95906e-17	6.17732	2.62698	6.17732	up	0.541584	1.0658	1.33414	-0.379055	-3.11688	-1.44348	CAALFM_C111720WA	2568085	Ca21chr1_C_albicans_SC5314	+	2568453
gene-CAALFM_C403960WA	CAALFM_C403960WA	2.13531e-26	2.96183e-26	6.04951	2.59682	6.04951	up	1.114	1.13756	1.47777	-1.63101	-0.797686	-1.63243	CAALFM_C403960WA	845566	Ca21chr4_C_albicans_SC5314	+	845781
gene-CAALFM_C604130CA	ALS4	0	0	6.0253	2.59103	6.0253	up	1.06203	1.42912	1.26103	-1.46514	-1.36656	-1.18923	ALS4	898452	Ca21chr6_C_albicans_SC5314	-	904754
gene-CAALFM_C300320WA	RHR2	0	0	5.91529	2.56445	5.91529	up	0.547104	0.365028	0.604973	-2.25464	-2.01611	-1.90549	RHR2	45115	Ca21chr3_C_albicans_SC5314	+	45879
gene-CAALFM_C207630CA	CAALFM_C207630CA	0	0	5.72182	2.51648	5.72182	up	0.910874	0.872638	1.25762	-2.00493	-1.30685	-1.1965	CAALFM_C207630CA	1556455	Ca21chr2_C_albicans_SC5314	-	1556820
gene-CAALFM_C203010CA	RNR21	0	0	5.65227	2.49883	5.65227	up	0.540747	0.694897	0.975987	-1.90969	-1.61814	-1.75703	RNR21	603455	Ca21chr2_C_albicans_SC5314	-	604696
gene-CAALFM_C406570CA	PDC11	0	0	5.34786	2.41896	5.34786	up	0.445736	0.542946	0.661425	-2.11667	-1.80213	-1.68797	PDC11	1468068	Ca21chr4_C_albicans_SC5314	-	1469771
gene-CAALFM_C401750CA	FBA1	0	0	5.32943	2.41398	5.32943	up	0.379585	0.523489	0.658196	-2.06984	-1.78734	-1.82349	FBA1	345920	Ca21chr4_C_albicans_SC5314	-	346999
gene-CAALFM_C307970CA	TLO8	1.60911e-15	2.17214e-15	5.28207	2.4011	5.28207	up	1.31431	1.12338	1.43313	-0.912823	-0.464786	-1.95488	TLO8	1787605	Ca21chr3_C_albicans_SC5314	-	1788114
gene-CAALFM_C103890WA	CAALFM_C103890WA	0.000244826	0.000283707	5.13254	2.35967	5.13254	up	0.87279	0.977778	1.27783	-2.22891	-0.128801	-1.5929	CAALFM_C103890WA	823543	Ca21chr1_C_albicans_SC5314	+	824613
gene-CAALFM_C205700WA	OSM1	0	0	5.09708	2.34967	5.09708	up	0.412529	0.7071	0.8855	-2.04826	-1.53337	-1.46225	OSM1	1165370	Ca21chr2_C_albicans_SC5314	+	1166881
gene-CAALFM_C208290CA	UCF1	0	0	5.08588	2.3465	5.08588	up	0	-0.0540266	0.0850792	-2.90725	-2.12187	-1.97932	UCF1	1675845	Ca21chr2_C_albicans_SC5314	-	1676450
gene-CAALFM_C208870CA	PIR1	0	0	5.02604	2.32942	5.02604	up	-0.00526524	0.296517	0.192336	-2.50264	-2.08092	-1.92112	PIR1	1800507	Ca21chr2_C_albicans_SC5314	-	1801664
gene-CAALFM_C105540CA	CAALFM_C105540CA	0	0	4.93701	2.30364	4.93701	up	-0.136817	-0.138118	0.157981	-2.8378	-2.1449	-2.04518	CAALFM_C105540CA	1163603	Ca21chr1_C_albicans_SC5314	-	1164622
gene-CAALFM_C106870CA	CAALFM_C106870CA	0	0	4.93389	2.30272	4.93389	up	0.396761	0.806864	0.76159	-1.82461	-1.1609	-1.95745	CAALFM_C106870CA	1464434	Ca21chr1_C_albicans_SC5314	-	1464637
gene-CAALFM_C701540WA	ALK6	2.29771e-35	3.22072e-35	4.92457	2.3	4.92457	up	-0.406261	0.288851	0.355198	-2.6808	-1.79911	-2.18229	ALK6	325170	Ca21chr7_C_albicans_SC5314	+	326693
gene-CAALFM_C504800WA	CRH12	0	0	4.90116	2.29312	4.90116	up	0.512453	0.771112	0.903955	-1.81528	-1.57026	-1.3063	CRH12	1039131	Ca21chr5_C_albicans_SC5314	+	1040645
gene-CAALFM_C505050WA	ADH1	0	0	4.87365	2.285	4.87365	up	0.888578	1.03656	1.77408	-1.23524	-0.948629	-0.97193	ADH1	1107880	Ca21chr5_C_albicans_SC5314	+	1108932
gene-CAALFM_C704360CA	TLO16	2.49217e-16	3.38983e-16	4.86545	2.28257	4.86545	up	1.65566	2.20811	2.67809	0.00141716	-0.307275	0	TLO16	942825	Ca21chr7_C_albicans_SC5314	-	943352
gene-CAALFM_C109190CA	DAK2	0	0	4.81163	2.26652	4.81163	up	0.837622	1.08996	1.33165	-1.52369	-1.08061	-0.936044	DAK2	2017549	Ca21chr1_C_albicans_SC5314	-	2019336
gene-CAALFM_C502690WA	CAALFM_C502690WA	0	0	4.79882	2.26268	4.79882	up	0.651662	0.584851	1.32699	-1.9734	-1.05842	-1.19271	CAALFM_C502690WA	606039	Ca21chr5_C_albicans_SC5314	+	607136
gene-CAALFM_C111850WA	CAALFM_C111850WA	0	0	4.77964	2.2569	4.77964	up	0.379899	0.258199	0.244951	-2.01764	-1.92664	-1.94338	CAALFM_C111850WA	2593187	Ca21chr1_C_albicans_SC5314	+	2594629
gene-CAALFM_C500390CA	CAALFM_C500390CA	0	0	4.77361	2.25508	4.77361	up	0.425852	0.178737	0.896852	-1.95434	-1.56789	-1.74157	CAALFM_C500390CA	71613	Ca21chr5_C_albicans_SC5314	-	72101
gene-CAALFM_C102150WA	GAL10	0	0	4.61419	2.20608	4.61419	up	-0.361875	0.0168905	-0.484887	-2.78868	-2.47725	-2.18218	GAL10	452164	Ca21chr1_C_albicans_SC5314	+	454191
gene-CAALFM_C205460WA	CDC19	0	0	4.57882	2.19498	4.57882	up	0.290596	0.504585	0.632839	-1.87184	-1.61805	-1.66702	CDC19	1118612	Ca21chr2_C_albicans_SC5314	+	1120126
gene-CAALFM_C200690WA	CAALFM_C200690WA	0	0	4.49979	2.16986	4.49979	up	0.497455	0.352913	0.310025	-1.72937	-1.85576	-1.76405	CAALFM_C200690WA	115251	Ca21chr2_C_albicans_SC5314	+	116162
gene-CAALFM_C104760CA	SYG1	0	0	4.42247	2.14485	4.42247	up	1.11988	1.19529	1.35466	-0.662308	-1.0132	-1.08922	SYG1	987525	Ca21chr1_C_albicans_SC5314	-	990488
gene-CAALFM_CR07060CA	CRZ2	0	0	4.37506	2.1293	4.37506	up	0.610761	0.855839	2.10582	-0.918236	-1.07384	-0.823413	CRZ2	1523634	Ca21chrR_C_albicans_SC5314	-	1525187
gene-CAALFM_CR09350CA	CAALFM_CR09350CA	0	0	4.28224	2.09836	4.28224	up	0.031991	0.114691	-0.174542	-3.08339	-1.54962	-1.68995	CAALFM_CR09350CA	1982021	Ca21chrR_C_albicans_SC5314	-	1982734
gene-CAALFM_CR04510WA	HXK2	0	0	4.25318	2.08854	4.25318	up	0.3734	0.628897	0.517862	-1.87293	-1.42827	-1.44427	HXK2	995376	Ca21chrR_C_albicans_SC5314	+	996830
gene-CAALFM_C106150WA	CAALFM_C106150WA	0.0320738	0.035407	4.20473	2.07201	4.20473	up	0.639543	0.766899	1.2734	0.444729	-1.32963	-2.65129	CAALFM_C106150WA	1288905	Ca21chr1_C_albicans_SC5314	+	1289630
gene-CAALFM_C701650WA	CAALFM_C701650WA	0	0	4.20147	2.0709	4.20147	up	0.344912	0.406632	0.612547	-1.90002	-1.44032	-1.50825	CAALFM_C701650WA	354542	Ca21chr7_C_albicans_SC5314	+	356139
gene-CAALFM_CR00560WA	NTH1	0	0	4.18619	2.06564	4.18619	up	0.14947	0.402332	0.38694	-1.81626	-1.65485	-1.78706	NTH1	130642	Ca21chrR_C_albicans_SC5314	+	133365
gene-CAALFM_C702270WA	LDG3	0.0220217	0.0244139	4.18587	2.06553	4.18587	up	-0.356029	-0.607184	-0.0440955	-2.64686	-1.91016	-2.64686	LDG3	493961	Ca21chr7_C_albicans_SC5314	+	494419
gene-CAALFM_C112970CA	SEC2	0	0	4.17553	2.06196	4.17553	up	1.1285	1.17161	1.24589	-0.994134	-0.882353	-0.763394	SEC2	2827148	Ca21chr1_C_albicans_SC5314	-	2829403
gene-CAALFM_C207060WA	CAALFM_C207060WA	0	0	4.17363	2.0613	4.17363	up	0.782284	0.7258	0.465264	-1.41715	-1.42255	-1.37086	CAALFM_C207060WA	1442700	Ca21chr2_C_albicans_SC5314	+	1443479
gene-CAALFM_C210690WA	TPS3	0	0	4.1652	2.05839	4.1652	up	1.29809	1.53856	1.39706	-0.834427	-0.537909	-0.569107	TPS3	2198731	Ca21chr2_C_albicans_SC5314	+	2201816
gene-CAALFM_C401010CA	DAG7	0	0	4.15094	2.05344	4.15094	up	0	0.0548515	0.113008	-1.93063	-2.14914	-1.91269	DAG7	199443	Ca21chr4_C_albicans_SC5314	-	200198
gene-CAALFM_C104770CA	ERG3	0	0	4.09151	2.03263	4.09151	up	0.747251	0.593979	0.956728	-1.44424	-1.21605	-1.13965	ERG3	991622	Ca21chr1_C_albicans_SC5314	-	992782
gene-CAALFM_C102810WA	RAD16	0	0	4.07996	2.02855	4.07996	up	0.668703	0.896098	0.947357	-1.31547	-1.11922	-1.13881	RAD16	585914	Ca21chr1_C_albicans_SC5314	+	588472
gene-CAALFM_C402110WA	CAALFM_C402110WA	0	0	4.0636	2.02276	4.0636	up	0.498441	0.542883	0.658781	-1.59315	-1.35787	-1.41714	CAALFM_C402110WA	419443	Ca21chr4_C_albicans_SC5314	+	419976
gene-CAALFM_C400440CA	OPT7	0	0	4.01624	2.00585	4.01624	up	0.0741129	0.00316143	1.05722	-1.69196	-1.59591	-1.59517	OPT7	69499	Ca21chr4_C_albicans_SC5314	-	71742
gene-CAALFM_C200760CA	CAALFM_C200760CA	0	0	4.01192	2.00429	4.01192	up	0.5379	0.464073	0.403283	-2.30751	-1.22522	-1.07489	CAALFM_C200760CA	131108	Ca21chr2_C_albicans_SC5314	-	131473
gene-CAALFM_C206970WA	AAH1	0	0	4.00581	2.00209	4.00581	up	0.779835	0.695512	1.1424	-0.883726	-1.30921	-1.1956	AAH1	1429227	Ca21chr2_C_albicans_SC5314	+	1430270
gene-CAALFM_C600290WA	CAALFM_C600290WA	0	0	4.00441	2.00159	4.00441	up	0.928523	0.840274	1.19067	-0.944506	-1.05457	-1.04622	CAALFM_C600290WA	39723	Ca21chr6_C_albicans_SC5314	+	41777
gene-CAALFM_C103750WA	CAALFM_C103750WA	0	0	3.92845	1.97396	3.92845	up	0.482532	0.43851	0.597371	-1.90938	-1.1879	-1.30619	CAALFM_C103750WA	784461	Ca21chr1_C_albicans_SC5314	+	785012
gene-CAALFM_C208260WA	CAALFM_C208260WA	0.000821167	0.000939207	3.90956	1.96701	3.90956	up	-1.36003	-0.93311	0.10391	-3.72476	-3.08408	-1.2814	CAALFM_C208260WA	1670481	Ca21chr2_C_albicans_SC5314	+	1670792
gene-CAALFM_C402100CA	CAALFM_C402100CA	0	0	3.90557	1.96553	3.90557	up	0	0.156978	0.284685	-2.0514	-1.76632	-1.63722	CAALFM_C402100CA	418036	Ca21chr4_C_albicans_SC5314	-	419232
gene-CAALFM_CR04210CA	QDR1	0	0	3.85909	1.94826	3.85909	up	0.962604	1.08379	1.29164	-0.863553	-0.830915	-0.812286	QDR1	941149	Ca21chrR_C_albicans_SC5314	-	942678
gene-CAALFM_CR10840CA	XYL2	0	0	3.7942	1.92379	3.7942	up	0	0.355224	0.562618	-2.19188	-1.36246	-1.2992	XYL2	2283372	Ca21chrR_C_albicans_SC5314	-	2284454
gene-CAALFM_C210650WA	CAALFM_C210650WA	1.13071e-06	1.36288e-06	3.74378	1.9045	3.74378	up	-0.0584993	0.511375	0.423359	-1.13784	-1.49715	-2.20226	CAALFM_C210650WA	2193331	Ca21chr2_C_albicans_SC5314	+	2193519
gene-CAALFM_C306140WA	CAALFM_C306140WA	0	0	3.73225	1.90004	3.73225	up	0.801616	0.674181	0.596808	-1.59419	-1.0641	-0.969235	CAALFM_C306140WA	1397002	Ca21chr3_C_albicans_SC5314	+	1398207
gene-CAALFM_C601650CA	FMP27	0	0	3.67512	1.87779	3.67512	up	0.845434	0.959296	0.758712	-1.02129	-1.05754	-0.991107	FMP27	340292	Ca21chr6_C_albicans_SC5314	-	347998
gene-CAALFM_C306850WA	FCR1	0	0	3.64445	1.8657	3.64445	up	0.459473	0.999867	1.60232	-0.834106	-0.954307	-0.747026	FCR1	1568451	Ca21chr3_C_albicans_SC5314	+	1570004
gene-CAALFM_C401250WA	NAT4	0	0	3.63497	1.86194	3.63497	up	0.744385	0.946696	1.13408	-0.945602	-0.89751	-0.917554	NAT4	250907	Ca21chr4_C_albicans_SC5314	+	251518
gene-CAALFM_C307340WA	GCY1	0	0	3.61484	1.85393	3.61484	up	-0.107192	0.17965	0.630771	-1.7656	-1.5208	-1.57216	GCY1	1688903	Ca21chr3_C_albicans_SC5314	+	1689790
gene-CAALFM_C108330CA	ADH2	0	0	3.59804	1.84721	3.59804	up	1.07953	0.794933	1.78435	-0.842951	-0.226254	-0.813619	ADH2	1829194	Ca21chr1_C_albicans_SC5314	-	1830240
gene-CAALFM_CR00780CA	GSY1	0	0	3.5635	1.8333	3.5635	up	0.538829	0.728574	0.805757	-1.47443	-1.05583	-0.896464	GSY1	182254	Ca21chrR_C_albicans_SC5314	-	184239
gene-CAALFM_C500660CA	ERG11	0	0	3.55846	1.83125	3.55846	up	0.591725	0.751426	1.51782	-0.912178	-0.932761	-0.787848	ERG11	148115	Ca21chr5_C_albicans_SC5314	-	149701
gene-CAALFM_C306870WA	TDH3	0	0	3.53631	1.82225	3.53631	up	0.0927372	0.277113	0.391138	-1.74442	-1.47463	-1.4867	TDH3	1574865	Ca21chr3_C_albicans_SC5314	+	1575872
gene-CAALFM_C206940CA	ARE2	0	0	3.51669	1.81422	3.51669	up	1.08623	1.17672	1.07841	-1.01747	-0.50465	-0.579173	ARE2	1422371	Ca21chr2_C_albicans_SC5314	-	1424200
gene-CAALFM_C403000CA	CAALFM_C403000CA	0	0	3.49256	1.80428	3.49256	up	1.31686	1.42095	1.45518	-1.01513	-0.173277	-0.0314493	CAALFM_C403000CA	624273	Ca21chr4_C_albicans_SC5314	-	624995
gene-CAALFM_C108460CA	UPC2	0	0	3.47956	1.79891	3.47956	up	0.933639	0.935064	0.727866	-1.08826	-0.780068	-0.931819	UPC2	1858136	Ca21chr1_C_albicans_SC5314	-	1860274
gene-CAALFM_CR06270WA	CAALFM_CR06270WA	0	0	3.45985	1.79071	3.45985	up	0.520717	0.876016	0.969467	-1.17471	-1.19299	-0.638233	CAALFM_CR06270WA	1334033	Ca21chrR_C_albicans_SC5314	+	1334527
gene-CAALFM_C104320WA	GPM2	0	0	3.45745	1.78971	3.45745	up	0.500339	0.526985	0.565628	-1.66097	-0.918019	-1.19719	GPM2	895092	Ca21chr1_C_albicans_SC5314	+	895877
gene-CAALFM_C210240WA	GPD1	0	0	3.44831	1.78589	3.44831	up	1.10169	0.872692	1.2579	-1.01062	-0.490278	-0.624482	GPD1	2107703	Ca21chr2_C_albicans_SC5314	+	2108914
gene-CAALFM_C114630CA	CAALFM_C114630CA	0	0	3.44809	1.7858	3.44809	up	1.17105	1.43579	1.57065	-0.376737	-0.148684	-0.654487	CAALFM_C114630CA	3187660	Ca21chr1_C_albicans_SC5314	-	3188341
gene-CAALFM_CR05340CA	IFE2	0	0	3.41569	1.77218	3.41569	up	0.229049	0.433062	0.570971	-1.98004	-1.08603	-1.01737	IFE2	1148612	Ca21chrR_C_albicans_SC5314	-	1149919
gene-CAALFM_C203160CA	RNR1	0	0	3.37594	1.75529	3.37594	up	0.0414696	0.418827	0.652964	-1.10526	-1.53089	-1.51645	RNR1	639344	Ca21chr2_C_albicans_SC5314	-	641908
gene-CAALFM_C405460CA	OFD1	0	0	3.36144	1.74908	3.36144	up	0.588852	0.701058	0.844738	-1.1455	-0.989635	-0.977455	OFD1	1190491	Ca21chr4_C_albicans_SC5314	-	1192344
gene-CAALFM_CR04960CA	CRG1	0	0	3.35433	1.74602	3.35433	up	0.164621	0.0756006	0.189956	-2.12485	-1.23001	-1.45303	CRG1	1073848	Ca21chrR_C_albicans_SC5314	-	1074759
gene-CAALFM_C503480CA	CAALFM_C503480CA	0	0	3.34581	1.74235	3.34581	up	0.124088	0.421105	0.6298	-1.47761	-1.3237	-1.25076	CAALFM_C503480CA	780649	Ca21chr5_C_albicans_SC5314	-	782214
gene-CAALFM_C505200CA	CAALFM_C505200CA	0	0	3.33278	1.73673	3.33278	up	0.499576	0.430232	1.19917	-1.24789	-0.991539	-0.841776	CAALFM_C505200CA	1140239	Ca21chr5_C_albicans_SC5314	-	1141543
gene-CAALFM_C113620WA	ROB1	0	0	3.29473	1.72016	3.29473	up	1.22968	1.20705	1.33581	-0.391165	-0.439831	-0.556944	ROB1	2993143	Ca21chr1_C_albicans_SC5314	+	2996184
gene-CAALFM_C503510CA	CAALFM_C503510CA	0	0	3.28297	1.715	3.28297	up	1.33916	1.47737	2.08532	-0.387269	0	0.144112	CAALFM_C503510CA	787678	Ca21chr5_C_albicans_SC5314	-	789219
gene-CAALFM_C105030CA	PSF2	0	0	3.28099	1.71413	3.28099	up	0.577346	0.623842	0.576223	-1.15081	-0.995556	-1.21862	PSF2	1054104	Ca21chr1_C_albicans_SC5314	-	1054799
gene-CAALFM_C305400CA	CAALFM_C305400CA	5.45862e-28	7.58837e-28	3.26269	1.70606	3.26269	up	0.583105	0.795719	0.601593	-0.872974	-1.14983	-1.11497	CAALFM_C305400CA	1199156	Ca21chr3_C_albicans_SC5314	-	1199485
gene-CAALFM_C702430CA	CAALFM_C702430CA	9.61831e-24	1.33118e-23	3.23909	1.69559	3.23909	up	-0.616215	0.751323	1.02692	-1.0373	-1.21765	-1.66978	CAALFM_C702430CA	526542	Ca21chr7_C_albicans_SC5314	-	527896
gene-CAALFM_C702610CA	CAALFM_C702610CA	0	0	3.22795	1.69062	3.22795	up	0.594296	0.835565	0.965262	-1.09496	-0.704268	-0.877506	CAALFM_C702610CA	558964	Ca21chr7_C_albicans_SC5314	-	559916
gene-CAALFM_C500880CA	GIT3	0	0	3.20851	1.6819	3.20851	up	-0.242922	0.160263	1.62446	-1.18342	-0.942472	-1.37802	GIT3	202590	Ca21chr5_C_albicans_SC5314	-	204197
gene-CAALFM_C108070WA	CDR4	0	0	3.18978	1.67346	3.18978	up	0.558004	0.982048	0.762064	-1.22556	-0.772436	-0.72026	CDR4	1757979	Ca21chr1_C_albicans_SC5314	+	1762451
gene-CAALFM_C404770CA	MNN22	0	0	3.18568	1.6716	3.18568	up	-0.261855	-0.0848999	0.329699	-1.78691	-1.65966	-1.5853	MNN22	1018785	Ca21chr4_C_albicans_SC5314	-	1020554
gene-CAALFM_C206190WA	ILV1	0	0	3.16789	1.66352	3.16789	up	0.701628	0.719725	0.832222	-0.964802	-0.881188	-0.891001	ILV1	1262842	Ca21chr2_C_albicans_SC5314	+	1264551
gene-CAALFM_C401760WA	CAALFM_C401760WA	0	0	3.15721	1.65865	3.15721	up	0.396418	0.328962	0.325057	-1.5324	-1.15174	-1.24138	CAALFM_C401760WA	348098	Ca21chr4_C_albicans_SC5314	+	348634
gene-CAALFM_C406660WA	CAALFM_C406660WA	0	0	3.14364	1.65243	3.14364	up	-0.0377922	0.154504	0.166668	-1.81362	-1.53311	-1.3272	CAALFM_C406660WA	1486939	Ca21chr4_C_albicans_SC5314	+	1488489
gene-CAALFM_C703860WA	CAALFM_C703860WA	0	0	3.13667	1.64924	3.13667	up	-0.0855932	0.122578	0.391615	-1.90894	-1.33987	-1.27029	CAALFM_C703860WA	853117	Ca21chr7_C_albicans_SC5314	+	854598
gene-CAALFM_C302680CA	SLD1	0	0	3.13513	1.64853	3.13513	up	0.883706	0.832899	1.37704	-0.893948	-0.482569	-0.475419	SLD1	578561	Ca21chr3_C_albicans_SC5314	-	580315
gene-CAALFM_CR02460WA	CAALFM_CR02460WA	0	0	3.11282	1.63822	3.11282	up	0.380188	0.43914	0.566981	-1.15825	-1.1329	-1.23721	CAALFM_CR02460WA	544683	Ca21chrR_C_albicans_SC5314	+	546848
gene-CAALFM_C111990WA	CAALFM_C111990WA	0	0	3.09978	1.63217	3.09978	up	0.841283	0.912205	1.03547	-0.799293	-0.660991	-0.647256	CAALFM_C111990WA	2623918	Ca21chr1_C_albicans_SC5314	+	2624403
gene-CAALFM_C600750CA	PGK1	0	0	3.08036	1.6231	3.08036	up	0.328119	0.420147	0.545443	-1.41285	-1.08853	-1.07421	PGK1	131977	Ca21chr6_C_albicans_SC5314	-	133230
gene-CAALFM_C502240WA	PTH2	2.01071e-18	2.76444e-18	3.07518	1.62067	3.07518	up	-0.0111041	0.638205	1.06636	-1.05391	-0.753309	-1.36132	PTH2	498691	Ca21chr5_C_albicans_SC5314	+	499884
gene-CAALFM_C210540WA	CAALFM_C210540WA	0	0	3.07462	1.62041	3.07462	up	0.518084	0.472075	0.248538	-1.43809	-1.38473	-0.799709	CAALFM_C210540WA	2171151	Ca21chr2_C_albicans_SC5314	+	2171960
gene-CAALFM_CR08880CA	CAALFM_CR08880CA	5.72663e-08	7.01619e-08	3.06343	1.61515	3.06343	up	-1.02048	0.565631	1.21745	-2.31483	-1.08919	-0.678821	CAALFM_CR08880CA	1906305	Ca21chrR_C_albicans_SC5314	-	1906673
gene-CAALFM_CR09170CA	SSU1	0	0	3.05424	1.61081	3.05424	up	1.50912	0.927147	2.03758	-0.339832	-0.0350857	0.0163212	SSU1	1953918	Ca21chrR_C_albicans_SC5314	-	1955363
gene-CAALFM_C210450WA	NCE4	0	0	3.03635	1.60234	3.03635	up	0.898171	0.637495	0.393052	-0.928033	-0.898407	-1.05185	NCE4	2162387	Ca21chr2_C_albicans_SC5314	+	2162893
gene-CAALFM_C203370WA	THI20	0	0	3.02396	1.59644	3.02396	up	0.235921	0.53001	-0.777484	-1.83962	-1.60564	-1.35561	THI20	700790	Ca21chr2_C_albicans_SC5314	+	702436
gene-CAALFM_C603410CA	APA2	0	0	3.01253	1.59097	3.01253	up	0.364934	0.397715	0.456381	-1.32427	-1.06295	-1.16668	APA2	716494	Ca21chr6_C_albicans_SC5314	-	717594
gene-CAALFM_C203270WA	GPM1	0	0	3.0122	1.59082	3.0122	up	0.413059	0.589426	0.741598	-1.26753	-0.892324	-0.868517	GPM1	675806	Ca21chr2_C_albicans_SC5314	+	676552
gene-CAALFM_C302300WA	FGR23	0	0	3.00443	1.58709	3.00443	up	0.510766	0.835885	0.544446	-1.01107	-0.980366	-0.878738	FGR23	499465	Ca21chr3_C_albicans_SC5314	+	502809
gene-CAALFM_C304550CA	CMK1	0	0	3.00316	1.58648	3.00316	up	0.282384	0.323601	0.246263	-1.60759	-1.15777	-1.14185	CMK1	960570	Ca21chr3_C_albicans_SC5314	-	961817
gene-CAALFM_C108790WA	TPO3	0	0	3.00172	1.58579	3.00172	up	1.05118	1.21026	1.26558	-0.459668	-0.438915	-0.331767	TPO3	1914832	Ca21chr1_C_albicans_SC5314	+	1916589
gene-CAALFM_C108830CA	CAALFM_C108830CA	3.22664e-17	4.42159e-17	2.98804	1.5792	2.98804	up	0.508231	0.477346	0.707895	-1.4069	-0.708105	-0.929123	CAALFM_C108830CA	1921987	Ca21chr1_C_albicans_SC5314	-	1922570
gene-CAALFM_C109150WA	AOX2	0	0	2.9874	1.57889	2.9874	up	0.973139	0.235188	2.18872	-1.04237	-0.250803	-0.0464449	AOX2	2004765	Ca21chr1_C_albicans_SC5314	+	2005862
gene-CAALFM_C106190CA	CAALFM_C106190CA	0	0	2.97764	1.57417	2.97764	up	11.8056	11.5942	11.7763	10.1118	10.3925	9.94919	CAALFM_C106190CA	1293014	Ca21chr1_C_albicans_SC5314	-	1293619
gene-CAALFM_C110820CA	CAALFM_C110820CA	0	0	2.96225	1.5667	2.96225	up	0.302403	0.519589	0.720143	-1.29232	-0.911819	-0.953814	CAALFM_C110820CA	2396747	Ca21chr1_C_albicans_SC5314	-	2398237
gene-CAALFM_CR04060CA	DAP1	0	0	2.94243	1.55701	2.94243	up	0.64075	0.419858	0.497819	-1.38932	-0.834092	-0.889182	DAP1	913389	Ca21chrR_C_albicans_SC5314	-	913856
gene-CAALFM_C112360CA	RIB3	0	0	2.93061	1.5512	2.93061	up	0.413684	0.439254	0.618436	-1.39001	-0.899883	-0.892334	RIB3	2693848	Ca21chr1_C_albicans_SC5314	-	2694471
gene-CAALFM_C202930CA	CAALFM_C202930CA	0	0	2.92914	1.55048	2.92914	up	1.07738	1.08654	1.10022	-0.602425	-0.387389	-0.39748	CAALFM_C202930CA	584177	Ca21chr2_C_albicans_SC5314	-	585442
gene-CAALFM_C300550CA	HRK1	0	0	2.92417	1.54803	2.92417	up	1.00316	1.18574	1.11682	-0.570249	-0.365806	-0.402315	HRK1	78180	Ca21chr3_C_albicans_SC5314	-	80270
gene-CAALFM_C207420WA	CAALFM_C207420WA	0	0	2.92065	1.54629	2.92065	up	0.976515	1.06878	1.05692	-0.640646	-0.438201	-0.4578	CAALFM_C207420WA	1516379	Ca21chr2_C_albicans_SC5314	+	1517101
gene-CAALFM_C208590WA	YWP1	0	0	2.91647	1.54422	2.91647	up	0.0496063	0.539511	0.685676	-1.25619	-1.02613	-1.07555	YWP1	1746839	Ca21chr2_C_albicans_SC5314	+	1748440
gene-CAALFM_C702810WA	PRX1	0	0	2.9149	1.54345	2.9149	up	2.16272	1.99362	2.20452	0.514556	0.7043	0.511654	PRX1	605320	Ca21chr7_C_albicans_SC5314	+	606051
gene-CAALFM_C109720WA	URA1	0	0	2.91434	1.54317	2.91434	up	0.297775	0.515058	0.734287	-1.27001	-0.949677	-0.862701	URA1	2136910	Ca21chr1_C_albicans_SC5314	+	2138244
gene-CAALFM_C200250WA	STF2	0	0	2.91162	1.54182	2.91162	up	0.329133	0.28364	0.36752	-1.70254	-0.800879	-1.14176	STF2	33340	Ca21chr2_C_albicans_SC5314	+	33609
gene-CAALFM_C110930CA	UBA4	0	0	2.90956	1.5408	2.90956	up	0.755393	0.520066	0.424619	-1.09589	-0.965274	-0.861154	UBA4	2414144	Ca21chr1_C_albicans_SC5314	-	2415460
gene-CAALFM_C204010CA	HSP21	0	0	2.88415	1.52814	2.88415	up	0	0.171496	0.955924	-1.46347	-0.805314	-1.18823	HSP21	838065	Ca21chr2_C_albicans_SC5314	-	838634
gene-CAALFM_C106940CA	ATC1	0	0	2.86711	1.5196	2.86711	up	0.582939	0.801277	0.487283	-1.21209	-0.824945	-0.650253	ATC1	1479745	Ca21chr1_C_albicans_SC5314	-	1482981
gene-CAALFM_C404620CA	CAALFM_C404620CA	0	0	2.85025	1.51109	2.85025	up	0.647501	0.841016	0.799998	-1.05599	-0.613201	-0.575563	CAALFM_C404620CA	996059	Ca21chr4_C_albicans_SC5314	-	997609
gene-CAALFM_C108430WA	CAF16	0	0	2.84374	1.50779	2.84374	up	0.552156	0.619764	0.760009	-1.13417	-0.672543	-0.78472	CAF16	1854820	Ca21chr1_C_albicans_SC5314	+	1855782
gene-CAALFM_C500650CA	THR1	0	0	2.84296	1.50739	2.84296	up	0.246063	0.135682	0.582027	-1.20733	-1.22475	-1.12632	THR1	146706	Ca21chr5_C_albicans_SC5314	-	147779
gene-CAALFM_C100150CA	RIM8	0	0	2.83668	1.5042	2.83668	up	0.590428	0.820411	1.525	-0.55082	-0.425346	-0.600602	RIM8	25381	Ca21chr1_C_albicans_SC5314	-	27249
gene-CAALFM_C107650WA	CAALFM_C107650WA	7.88974e-15	1.0575e-14	2.81589	1.49359	2.81589	up	0.113905	0.835565	1.1628	-1.02432	-0.624651	-0.719518	CAALFM_C107650WA	1658863	Ca21chr1_C_albicans_SC5314	+	1659375
gene-CAALFM_C108840WA	CAALFM_C108840WA	0	0	2.80911	1.49011	2.80911	up	0	0.582613	0.500462	-1.00629	-1.56652	-0.814456	CAALFM_C108840WA	1922753	Ca21chr1_C_albicans_SC5314	+	1923817
gene-CAALFM_C206570CA	CAALFM_C206570CA	0	0	2.80588	1.48845	2.80588	up	1.22763	1.10243	1.49082	0.12761	-0.0628328	-0.709258	CAALFM_C206570CA	1332506	Ca21chr2_C_albicans_SC5314	-	1332811
gene-CAALFM_C405540WA	HOM3	0	0	2.80461	1.4878	2.80461	up	0.570774	0.209084	0.177677	-1.34309	-1.0771	-1.08569	HOM3	1210137	Ca21chr4_C_albicans_SC5314	+	1211771
gene-CAALFM_C306490WA	CAALFM_C306490WA	0	0	2.79264	1.48163	2.79264	up	0.304733	0.30196	0.502654	-1.30712	-0.9036	-1.12483	CAALFM_C306490WA	1481888	Ca21chr3_C_albicans_SC5314	+	1482811
gene-CAALFM_C301780CA	CAALFM_C301780CA	0	0	2.78788	1.47917	2.78788	up	1.4317	1.0815	1.67568	-0.18633	0.0823832	-0.144678	CAALFM_C301780CA	390197	Ca21chr3_C_albicans_SC5314	-	390463
gene-CAALFM_C108240CA	CAALFM_C108240CA	0	0	2.77685	1.47345	2.77685	up	0.791387	0.976746	0.899344	-0.68296	-0.517602	-0.552301	CAALFM_C108240CA	1806847	Ca21chr1_C_albicans_SC5314	-	1807839
gene-CAALFM_C113480WA	HSP70	0	0	2.75595	1.46255	2.75595	up	1.18108	1.41893	1.35248	-0.181075	0.00622845	-0.260306	HSP70	2955558	Ca21chr1_C_albicans_SC5314	+	2957528
gene-CAALFM_C200580CA	SMF3	0	0	2.74644	1.45756	2.74644	up	0.548872	0.622074	0.684213	-0.9764	-0.729886	-0.811246	SMF3	92547	Ca21chr2_C_albicans_SC5314	-	94091
gene-CAALFM_C306860CA	CAALFM_C306860CA	0	0	2.72898	1.44836	2.72898	up	0.30302	0.143971	0.181172	-1.57023	-1.01129	-1.1354	CAALFM_C306860CA	1572462	Ca21chr3_C_albicans_SC5314	-	1573310
gene-CAALFM_C504110WA	SCW11	0	0	2.72514	1.44633	2.72514	up	0.283025	0.330897	0.736157	-1.07323	-0.9443	-0.971378	SCW11	916837	Ca21chr5_C_albicans_SC5314	+	918357
gene-CAALFM_C102980WA	GOR1	0	0	2.72437	1.44592	2.72437	up	0.713388	1.054	1.10058	-0.939227	-0.178307	-0.352266	GOR1	620103	Ca21chr1_C_albicans_SC5314	+	621131
gene-CAALFM_C106180WA	TLO34	0	0	2.72374	1.44559	2.72374	up	0.726598	0.497016	0.674315	-0.835373	-0.628395	-0.975072	TLO34	1292811	Ca21chr1_C_albicans_SC5314	+	1293806
gene-CAALFM_C502940CA	MIG1	0	0	2.72207	1.4447	2.72207	up	0.356478	0.0102921	0.431734	-1.24024	-1.08604	-1.20932	MIG1	651905	Ca21chr5_C_albicans_SC5314	-	653617
gene-CAALFM_CR06570CA	CAALFM_CR06570CA	0	0	2.71891	1.44303	2.71891	up	0.730918	0.663553	0.395868	-1.18906	-0.690886	-0.658801	CAALFM_CR06570CA	1401467	Ca21chrR_C_albicans_SC5314	-	1403584
gene-CAALFM_C404230WA	CAALFM_C404230WA	0	0	2.71771	1.44239	2.71771	up	0.198704	0.62562	0.577245	-0.826959	-1.14241	-0.956233	CAALFM_C404230WA	903067	Ca21chr4_C_albicans_SC5314	+	904563
gene-CAALFM_C206100WA	PMT4	0	0	2.70598	1.43615	2.70598	up	0.573715	0.62068	0.718722	-0.732644	-0.890279	-0.772411	PMT4	1246014	Ca21chr2_C_albicans_SC5314	+	1248281
gene-CAALFM_C101750WA	CAALFM_C101750WA	0	0	2.69224	1.42881	2.69224	up	0.0808878	0.0928755	-0.0312977	-1.63708	-1.22193	-1.28494	CAALFM_C101750WA	361029	Ca21chr1_C_albicans_SC5314	+	362930
gene-CAALFM_C107330WA	RME1	0	0	2.6919	1.42862	2.6919	up	0.577144	1.1651	1.44169	-0.647835	-0.446645	-0.00745106	RME1	1578886	Ca21chr1_C_albicans_SC5314	+	1580409
gene-CAALFM_C503940CA	CAALFM_C503940CA	0	0	2.68151	1.42305	2.68151	up	0.0230284	0.265479	1.00471	-0.969172	-0.942532	-1.06422	CAALFM_C503940CA	863687	Ca21chr5_C_albicans_SC5314	-	865150
gene-CAALFM_C107900WA	COI1	0	0	2.66457	1.4139	2.66457	up	0.324874	0.16354	0.363006	-1.20249	-1.08692	-1.10087	COI1	1722824	Ca21chr1_C_albicans_SC5314	+	1723399
gene-CAALFM_C201000WA	HGT7	0	0	2.66211	1.41257	2.66211	up	0.0872746	0.0856895	-0.213985	-1.69204	-1.35233	-1.23436	HGT7	164439	Ca21chr2_C_albicans_SC5314	+	166079
gene-CAALFM_C108500CA	ENO1	0	0	2.65917	1.41098	2.65917	up	0.184509	0.215441	0.340708	-1.35852	-1.04635	-1.0874	ENO1	1864127	Ca21chr1_C_albicans_SC5314	-	1865449
gene-CAALFM_C208490WA	DSE1	0	0	2.6585	1.41061	2.6585	up	0.458282	0.634601	0.376427	-0.944578	-0.867872	-0.950075	DSE1	1715956	Ca21chr2_C_albicans_SC5314	+	1718130
gene-CAALFM_C108760WA	CAALFM_C108760WA	0	0	2.6541	1.40822	2.6541	up	0.67262	0.328562	0.310612	-1.06512	-0.908918	-0.93884	CAALFM_C108760WA	1908828	Ca21chr1_C_albicans_SC5314	+	1909877
gene-CAALFM_C112220WA	CDC6	0	0	2.65284	1.40754	2.65284	up	0	0.283552	0.463547	-1.22635	-1.37815	-0.871014	CDC6	2666903	Ca21chr1_C_albicans_SC5314	+	2668348
gene-CAALFM_C210480WA	MDH1-3	0	0	2.65074	1.40639	2.65074	up	0.319586	0.118548	0.13964	-1.38328	-1.11159	-1.14653	MDH1-3	2166474	Ca21chr2_C_albicans_SC5314	+	2167502
gene-CAALFM_C505480WA	DES1	0	0	2.65031	1.40616	2.65031	up	0.315734	0.4174	1.11492	-1.04371	-0.751379	-0.575339	DES1	1178288	Ca21chr5_C_albicans_SC5314	+	1179400
gene-CAALFM_C108950WA	PFK26	0	0	2.63703	1.39891	2.63703	up	0.957972	1.2414	1.08631	-0.261877	-0.222775	-0.426405	PFK26	1948142	Ca21chr1_C_albicans_SC5314	+	1951585
gene-CAALFM_C401530CA	ERG251	0	0	2.63254	1.39645	2.63254	up	-0.0318918	-0.245336	0.110023	-1.55549	-1.39854	-1.40254	ERG251	317140	Ca21chr4_C_albicans_SC5314	-	318105
gene-CAALFM_C701920WA	CDC34	0	0	2.63072	1.39546	2.63072	up	0.184217	0.16443	0.0981464	-1.35948	-1.16868	-1.21142	CDC34	411053	Ca21chr7_C_albicans_SC5314	+	411787
gene-CAALFM_C600390WA	CAALFM_C600390WA	0	0	2.61717	1.38801	2.61717	up	0.743519	0.563724	0.487114	-0.884279	-0.679803	-0.805587	CAALFM_C600390WA	67494	Ca21chr6_C_albicans_SC5314	+	68984
gene-CAALFM_CR03790CA	KRE1	1.082e-19	1.49089e-19	2.60638	1.38205	2.60638	up	0.795804	0.735938	0.361712	-0.263355	-1.13549	-0.853851	KRE1	844006	Ca21chrR_C_albicans_SC5314	-	844398
gene-CAALFM_C603800CA	CAALFM_C603800CA	0	0	2.60211	1.37968	2.60211	up	0.750117	0.949059	1.08768	-0.428119	-0.469619	-0.454454	CAALFM_C603800CA	822645	Ca21chr6_C_albicans_SC5314	-	824495
gene-CAALFM_CR02580WA	PAN6	0	0	2.5941	1.37523	2.5941	up	0.732369	0.725566	0.941485	-0.5615	-0.604159	-0.560622	PAN6	576979	Ca21chrR_C_albicans_SC5314	+	577929
gene-CAALFM_C102130CA	GAL1	0	0	2.5862	1.37083	2.5862	up	0.0494652	-0.028554	-0.651936	-1.63903	-1.53417	-1.57033	GAL1	449253	Ca21chr1_C_albicans_SC5314	-	450800
gene-CAALFM_C602560WA	CAALFM_C602560WA	0	0	2.58061	1.36771	2.58061	up	0.336684	0.531082	0.702188	-1.17683	-0.670742	-0.685618	CAALFM_C602560WA	524474	Ca21chr6_C_albicans_SC5314	+	525520
gene-CAALFM_C501800CA	HIP1	0	0	2.56286	1.35775	2.56286	up	0.206268	0.0456839	0.0985327	-1.06246	-1.35489	-1.30542	HIP1	402802	Ca21chr5_C_albicans_SC5314	-	404601
gene-CAALFM_C601300WA	CAALFM_C601300WA	0	0	2.55063	1.35085	2.55063	up	0.534989	0.479436	0.439889	-1.12039	-0.705667	-0.772192	CAALFM_C601300WA	251632	Ca21chr6_C_albicans_SC5314	+	252873
gene-CAALFM_CR02280WA	PGA23	0	0	2.54869	1.34975	2.54869	up	-0.271015	-0.107134	0.0296536	-1.77976	-1.61102	-1.00697	PGA23	510499	Ca21chrR_C_albicans_SC5314	+	511347
gene-CAALFM_C602580WA	CAALFM_C602580WA	0	0	2.54571	1.34807	2.54571	up	0.940763	0.82996	0.92037	-0.6034	-0.336031	-0.413679	CAALFM_C602580WA	526774	Ca21chr6_C_albicans_SC5314	+	528267
gene-CAALFM_C702420CA	CAALFM_C702420CA	1.18987e-21	1.64351e-21	2.54131	1.34557	2.54131	up	0.788088	1.26364	1.36306	-0.171436	-0.22857	-0.221924	CAALFM_C702420CA	523711	Ca21chr7_C_albicans_SC5314	-	526224
gene-CAALFM_C301940CA	CAALFM_C301940CA	0	0	2.54109	1.34545	2.54109	up	0.331573	-0.0268669	0.191617	-1.28437	-1.14195	-1.1137	CAALFM_C301940CA	427510	Ca21chr3_C_albicans_SC5314	-	428097
gene-CAALFM_C601990WA	PLB1	0	0	2.52975	1.339	2.52975	up	1.02615	1.63207	1.38192	-0.410313	0.433461	0	PLB1	405913	Ca21chr6_C_albicans_SC5314	+	407730
gene-CAALFM_C100040WA	CTA2	3.35352e-27	4.65779e-27	2.52424	1.33585	2.52424	up	2.00134	1.59784	1.90984	0.807132	0.727807	-0.0334563	CTA2	10718	Ca21chr1_C_albicans_SC5314	+	11485
gene-CAALFM_C208860WA	CAALFM_C208860WA	0	0	2.50716	1.32606	2.50716	up	0.910702	0.99005	1.01895	-0.58722	-0.389197	-0.0820551	CAALFM_C208860WA	1797497	Ca21chr2_C_albicans_SC5314	+	1799881
gene-CAALFM_C307440WA	TPI1	0	0	2.49595	1.31959	2.49595	up	0.15287	0.300793	0.460934	-1.20285	-0.89254	-0.948793	TPI1	1701963	Ca21chr3_C_albicans_SC5314	+	1702709
gene-CAALFM_C701680CA	CAALFM_C701680CA	5.6328e-28	7.82877e-28	2.49527	1.31919	2.49527	up	0.803647	1.03936	1.45954	-0.0916061	-0.202997	-0.360436	CAALFM_C701680CA	363741	Ca21chr7_C_albicans_SC5314	-	364475
gene-CAALFM_CR05330WA	CAALFM_CR05330WA	3.72383e-13	4.89252e-13	2.49142	1.31697	2.49142	up	-0.242165	0.0233569	-0.0282636	-1.75365	-1.09991	-1.34441	CAALFM_CR05330WA	1147599	Ca21chrR_C_albicans_SC5314	+	1147784
gene-CAALFM_C208390WA	CAALFM_C208390WA	0	0	2.48862	1.31535	2.48862	up	0.234941	0.476851	0.390257	-1.40524	-0.705036	-0.733713	CAALFM_C208390WA	1695306	Ca21chr2_C_albicans_SC5314	+	1696499
gene-CAALFM_C108880WA	HEM14	0	0	2.4854	1.31348	2.4854	up	1.10877	1.20286	1.08161	-0.245986	-0.178288	-0.122913	HEM14	1931304	Ca21chr1_C_albicans_SC5314	+	1932899
gene-CAALFM_C504560CA	CUP1	0.000434482	0.000500789	2.48491	1.31319	2.48491	up	4.51551	4.54107	4.90762	4.09831	3.63945	2.28686	CUP1	992382	Ca21chr5_C_albicans_SC5314	-	992483
gene-CAALFM_C106520CA	BPH1	0	0	2.48098	1.31091	2.48098	up	0.884756	1.00325	1.09771	-0.436653	-0.209953	-0.300415	BPH1	1382826	Ca21chr1_C_albicans_SC5314	-	1389647
gene-CAALFM_CR03630WA	IFF3	0	0	2.48074	1.31077	2.48074	up	0.708389	1.12225	1.2028	-0.277317	-0.328826	-0.292712	IFF3	804770	Ca21chrR_C_albicans_SC5314	+	807595
gene-CAALFM_C501020CA	CAALFM_C501020CA	1.28306e-12	1.67446e-12	2.48035	1.31054	2.48035	up	0.158081	0.596402	0.622017	-0.728611	-0.618444	-1.20808	CAALFM_C501020CA	222660	Ca21chr5_C_albicans_SC5314	-	222935
gene-CAALFM_C103680WA	ENG1	0	0	2.47178	1.30555	2.47178	up	-0.025939	0.246211	0.347313	-1.23108	-1.06777	-1.05022	ENG1	761416	Ca21chr1_C_albicans_SC5314	+	764853
gene-CAALFM_C403600CA	CAALFM_C403600CA	0	0	2.46695	1.30273	2.46695	up	0.0751839	0.0233097	-0.00682545	-1.59264	-1.11738	-1.10649	CAALFM_C403600CA	770572	Ca21chr4_C_albicans_SC5314	-	771981
gene-CAALFM_C501080CA	GDS1	0	0	2.46462	1.30137	2.46462	up	0.631569	0.686007	1.26002	-0.633863	-0.310713	-0.381924	GDS1	229537	Ca21chr5_C_albicans_SC5314	-	231060
gene-CAALFM_C601730WA	FGR37	0.0411593	0.0453086	2.45865	1.29787	2.45865	up	1.72263	-0.568206	1.03456	-0.568206	-0.568206	-0.568206	FGR37	365969	Ca21chr6_C_albicans_SC5314	+	366277
gene-CAALFM_C601420CA	CAALFM_C601420CA	0	0	2.45688	1.29682	2.45688	up	0.303434	0.442818	0.415138	-1.16131	-0.737739	-0.830038	CAALFM_C601420CA	282711	Ca21chr6_C_albicans_SC5314	-	283952
gene-CAALFM_C406910WA	CAALFM_C406910WA	2.86526e-06	3.42909e-06	2.45617	1.29641	2.45617	up	1.1119	1.66714	2.52113	0.0757837	0.886391	0.448762	CAALFM_C406910WA	1538056	Ca21chr4_C_albicans_SC5314	+	1539795
gene-CAALFM_CR03880WA	IFF9	0	0	2.44884	1.2921	2.44884	up	0.0748043	0.684697	0.685512	-0.727167	-0.788724	-0.915383	IFF9	866454	Ca21chrR_C_albicans_SC5314	+	869279
gene-CAALFM_CR04590CA	PDX3	0	0	2.44105	1.2875	2.44105	up	0.57677	0.543011	0.696805	-0.99202	-0.455405	-0.598501	PDX3	1004818	Ca21chrR_C_albicans_SC5314	-	1005627
gene-CAALFM_CR08890CA	ASR2	0	0	2.42252	1.27651	2.42252	up	0.790438	0.994362	0.479745	-0.906324	-0.277822	-0.380836	ASR2	1907038	Ca21chrR_C_albicans_SC5314	-	1907814
gene-CAALFM_C110450WA	GLY1	0	0	2.41654	1.27294	2.41654	up	0.214839	0.0826464	0.230781	-1.11835	-1.08758	-1.08463	GLY1	2315103	Ca21chr1_C_albicans_SC5314	+	2316224
gene-CAALFM_C113510CA	TGL99	0	0	2.41567	1.27242	2.41567	up	0.5	0.420671	0.51328	-0.90241	-0.750475	-0.730425	TGL99	2960894	Ca21chr1_C_albicans_SC5314	-	2962522
gene-CAALFM_C402440CA	PGA38	0	0	2.40619	1.26675	2.40619	up	0.434072	0.483514	0.362552	-0.961771	-0.746016	-0.812332	PGA38	493509	Ca21chr4_C_albicans_SC5314	-	495056
gene-CAALFM_C204230WA	BAT21	0	0	2.40028	1.2632	2.40028	up	0.299115	0.305258	0.305207	-0.986361	-0.832211	-1.06146	BAT21	887776	Ca21chr2_C_albicans_SC5314	+	888957
gene-CAALFM_CR02670CA	CAALFM_CR02670CA	0	0	2.3939	1.25936	2.3939	up	1.03872	1.09105	1.07498	0	-0.18294	-0.390386	CAALFM_CR02670CA	613118	Ca21chrR_C_albicans_SC5314	-	614518
gene-CAALFM_C303800WA	PTR22	0	0	2.38956	1.25674	2.38956	up	0.0438938	0.0286131	0	-1.3534	-1.21216	-1.13217	PTR22	797737	Ca21chr3_C_albicans_SC5314	+	799467
gene-CAALFM_C105300CA	PRD1	0	0	2.38916	1.2565	2.38916	up	0.195565	0.42006	0.713077	-1.1163	-0.68204	-0.642456	PRD1	1113320	Ca21chr1_C_albicans_SC5314	-	1115428
gene-CAALFM_C303490WA	RSN1	0	0	2.38783	1.2557	2.38783	up	0.299267	0.499049	0.177104	-1.14546	-0.748495	-0.897722	RSN1	743259	Ca21chr3_C_albicans_SC5314	+	744101
gene-CAALFM_C102020WA	CAALFM_C102020WA	0	0	2.38441	1.25363	2.38441	up	0.673226	0.186052	0.136141	-0.965569	-0.818441	-0.981467	CAALFM_C102020WA	416452	Ca21chr1_C_albicans_SC5314	+	417075
gene-CAALFM_C502270WA	THR4	0	0	2.38265	1.25257	2.38265	up	0.108945	0.153427	0.666543	-0.89786	-0.960691	-0.970238	THR4	503291	Ca21chr5_C_albicans_SC5314	+	504823
gene-CAALFM_C209750WA	LEU42	0	0	2.37626	1.24869	2.37626	up	0.265805	0.377958	0.454062	-0.968096	-0.739606	-0.940543	LEU42	1992136	Ca21chr2_C_albicans_SC5314	+	1993851
gene-CAALFM_C106820WA	CAALFM_C106820WA	0	0	2.37285	1.24662	2.37285	up	1.03044	1.00146	1.0732	0.0876512	-0.252524	-0.469899	CAALFM_C106820WA	1455538	Ca21chr1_C_albicans_SC5314	+	1456530
gene-CAALFM_C107350CA	GPX3	0	0	2.35783	1.23746	2.35783	up	0.704981	0.613571	0.483481	-0.666825	-0.776266	-0.46726	GPX3	1584338	Ca21chr1_C_albicans_SC5314	-	1584853
gene-CAALFM_C105940WA	PHO87	0	0	2.35625	1.23649	2.35625	up	0	0.177988	0.273261	-1.09213	-1.01132	-1.15478	PHO87	1244647	Ca21chr1_C_albicans_SC5314	+	1247667
gene-CAALFM_C306700CA	CAALFM_C306700CA	0	0	2.35275	1.23435	2.35275	up	0.721549	0.575871	0.598465	-0.685254	-0.543305	-0.578592	CAALFM_C306700CA	1527476	Ca21chr3_C_albicans_SC5314	-	1529317
gene-CAALFM_C100220WA	PHR2	0	0	2.33071	1.22077	2.33071	up	-0.104754	-0.0152798	0.335169	-1.19714	-1.11356	-1.13648	PHR2	37851	Ca21chr1_C_albicans_SC5314	+	39485
gene-CAALFM_C404300CA	CAALFM_C404300CA	4.51137e-30	6.28412e-30	2.32212	1.21544	2.32212	up	1.04903	0.633896	1.19431	-0.375351	-0.00949478	-0.384243	CAALFM_C404300CA	918145	Ca21chr4_C_albicans_SC5314	-	918480
gene-CAALFM_C402370CA	PGA59	0	0	2.32116	1.21484	2.32116	up	0.368366	0.364302	0.357222	-0.879413	-0.995365	-0.679863	PGA59	471021	Ca21chr4_C_albicans_SC5314	-	471362
gene-CAALFM_CR01400WA	LYS12	0	0	2.31626	1.2118	2.31626	up	0.279369	0.166193	0.339102	-1.27519	-0.80187	-0.773666	LYS12	332022	Ca21chrR_C_albicans_SC5314	+	333152
gene-CAALFM_C702670WA	CAALFM_C702670WA	0	0	2.30155	1.20261	2.30155	up	-0.0419893	0.22906	0.168136	-1.14391	-1.03829	-1.07041	CAALFM_C702670WA	568036	Ca21chr7_C_albicans_SC5314	+	571017
gene-CAALFM_C104960CA	CAALFM_C104960CA	0	0	2.30005	1.20166	2.30005	up	0.642075	0.777282	0.690017	-0.582702	-0.543485	-0.369431	CAALFM_C104960CA	1033844	Ca21chr1_C_albicans_SC5314	-	1035829
gene-CAALFM_C208100WA	CAALFM_C208100WA	0	0	2.29784	1.20028	2.29784	up	-0.152361	0.0463963	-0.0930328	-1.53558	-1.19994	-1.06431	CAALFM_C208100WA	1642751	Ca21chr2_C_albicans_SC5314	+	1643854
gene-CAALFM_C301770CA	CAALFM_C301770CA	0	0	2.29739	1.2	2.29739	up	1.01906	0.775518	1.04012	-0.336489	-0.120038	-0.308779	CAALFM_C301770CA	388103	Ca21chr3_C_albicans_SC5314	-	389974
gene-CAALFM_CR05720WA	TPS1	0	0	2.29575	1.19896	2.29575	up	0.392046	0.579608	0.588889	-0.981873	-0.556713	-0.497758	TPS1	1213671	Ca21chrR_C_albicans_SC5314	+	1215107
gene-CAALFM_C209140CA	MET10	0	0	2.29127	1.19615	2.29127	up	0.887989	0.346414	0.562694	-0.425728	-0.757443	-0.608179	MET10	1872612	Ca21chr2_C_albicans_SC5314	-	1875896
gene-CAALFM_C306560WA	CAALFM_C306560WA	0	0	2.28683	1.19335	2.28683	up	0.0353451	-0.119032	-0.262388	-1.55639	-1.16249	-1.20725	CAALFM_C306560WA	1496301	Ca21chr3_C_albicans_SC5314	+	1497788
gene-CAALFM_C502510CA	CAALFM_C502510CA	9.98193e-35	1.39823e-34	2.27134	1.18354	2.27134	up	-0.0436296	0.32361	0.978057	-0.765227	-0.753033	-0.774325	CAALFM_C502510CA	559298	Ca21chr5_C_albicans_SC5314	-	560461
gene-CAALFM_CR10110WA	CHT3	0	0	2.26247	1.1779	2.26247	up	0.183275	0.603549	0.745262	-0.807342	-0.54759	-0.646668	CHT3	2161683	Ca21chrR_C_albicans_SC5314	+	2163386
gene-CAALFM_C504600CA	GRR1	0	0	2.25706	1.17445	2.25706	up	0.554953	0.553056	1.1287	-0.367067	-0.378635	-0.54093	GRR1	998235	Ca21chr5_C_albicans_SC5314	-	1000577
gene-CAALFM_C305450CA	CAALFM_C305450CA	0	0	2.25032	1.17013	2.25032	up	-0.16575	-0.0102568	-0.159286	-1.46721	-1.21861	-1.15987	CAALFM_C305450CA	1216080	Ca21chr3_C_albicans_SC5314	-	1217252
gene-CAALFM_CR08300CA	CAALFM_CR08300CA	0	0	2.24821	1.16878	2.24821	up	0.769287	0.946924	0.8539	-0.411141	-0.215233	-0.309846	CAALFM_CR08300CA	1796429	Ca21chrR_C_albicans_SC5314	-	1800589
gene-CAALFM_C505210WA	CAALFM_C505210WA	0	0	2.23972	1.16332	2.23972	up	0.246684	0.322108	1.12394	-0.632465	-0.511257	-0.653495	CAALFM_C505210WA	1141882	Ca21chr5_C_albicans_SC5314	+	1143330
gene-CAALFM_C405590WA	CAALFM_C405590WA	0	0	2.2385	1.16253	2.2385	up	0.806951	1.16399	1.22167	-0.0447044	-0.103417	-0.146872	CAALFM_C405590WA	1221251	Ca21chr4_C_albicans_SC5314	+	1229458
gene-CAALFM_C504050WA	CAALFM_C504050WA	0	0	2.23369	1.15943	2.23369	up	0.434839	0.629561	1.33074	-0.409869	-0.322106	-0.351176	CAALFM_C504050WA	899279	Ca21chr5_C_albicans_SC5314	+	902074
gene-CAALFM_C604480CA	CAALFM_C604480CA	0	0	2.22951	1.15673	2.22951	up	0.0919189	0.166753	0.444976	-1.24215	-0.765082	-0.759301	CAALFM_C604480CA	995286	Ca21chr6_C_albicans_SC5314	-	995987
gene-CAALFM_C114040WA	CAALFM_C114040WA	0	0	2.22217	1.15197	2.22217	up	0.745663	0.958495	1.0676	-0.239246	-0.194238	-0.250666	CAALFM_C114040WA	3091015	Ca21chr1_C_albicans_SC5314	+	3093318
gene-CAALFM_C108800WA	CAALFM_C108800WA	0	0	2.20039	1.13776	2.20039	up	0.566866	0.654139	0.514171	-0.736802	-0.407413	-0.533895	CAALFM_C108800WA	1916963	Ca21chr1_C_albicans_SC5314	+	1918639
gene-CAALFM_C300050CA	CAALFM_C300050CA	9.01107e-07	1.08802e-06	2.19257	1.13262	2.19257	up	-0.0351057	0.381662	0.319777	-0.625612	-0.665369	-1.44056	CAALFM_C300050CA	12190	Ca21chr3_C_albicans_SC5314	-	12501
gene-CAALFM_C603290WA	CAALFM_C603290WA	0	0	2.18734	1.12917	2.18734	up	1.26398	0.974535	1.07068	-0.057888	0.0780563	-0.0984974	CAALFM_C603290WA	689317	Ca21chr6_C_albicans_SC5314	+	690756
gene-CAALFM_C307490WA	CAALFM_C307490WA	0	0	2.18651	1.12863	2.18651	up	0.487096	0.72791	0.762747	-0.601162	-0.418856	-0.388124	CAALFM_C307490WA	1710784	Ca21chr3_C_albicans_SC5314	+	1712634
gene-CAALFM_C700340CA	CAALFM_C700340CA	0	0	2.18284	1.12621	2.18284	up	0.223848	0.373388	0.517384	-0.861306	-0.680739	-0.721957	CAALFM_C700340CA	52951	Ca21chr7_C_albicans_SC5314	-	55866
gene-CAALFM_C604050WA	CAALFM_C604050WA	2.32872e-08	2.87738e-08	2.18116	1.1251	2.18116	up	0.00930262	0.97155	0.720506	-0.124111	-0.845999	-0.703826	CAALFM_C604050WA	879657	Ca21chr6_C_albicans_SC5314	+	880859
gene-CAALFM_C305620WA	ATO5	7.63324e-05	8.92665e-05	2.17832	1.12321	2.17832	up	0	0.380122	0.00527191	-0.891421	-1.30137	-0.791462	ATO5	1257308	Ca21chr3_C_albicans_SC5314	+	1258150
gene-CAALFM_C113010WA	CAALFM_C113010WA	0	0	2.17641	1.12195	2.17641	up	1.41227	1.21455	1.21801	0.430643	0.0573406	-0.00900078	CAALFM_C113010WA	2831895	Ca21chr1_C_albicans_SC5314	+	2835419
gene-CAALFM_C205810WA	CAALFM_C205810WA	1.98175e-39	2.78408e-39	2.17458	1.12074	2.17458	up	0.181853	0.336115	0.408502	-0.982768	-0.771422	-0.681545	CAALFM_C205810WA	1189182	Ca21chr2_C_albicans_SC5314	+	1190819
gene-CAALFM_C205690CA	YTH1	0	0	2.1735	1.12002	2.1735	up	0.309022	-0.00784206	0.104732	-1.24342	-0.982526	-0.728195	YTH1	1164030	Ca21chr2_C_albicans_SC5314	-	1164677
gene-CAALFM_C106620CA	CAALFM_C106620CA	0.000885999	0.00101225	2.17023	1.11785	2.17023	up	-1.36355	-0.521596	0.755739	-1.26886	-1.44375	-1.77035	CAALFM_C106620CA	1417195	Ca21chr1_C_albicans_SC5314	-	1417896
gene-CAALFM_C700880CA	CAALFM_C700880CA	0	0	2.16626	1.11521	2.16626	up	0	0.632139	1.08693	-0.609519	-0.379457	-0.637578	CAALFM_C700880CA	176562	Ca21chr7_C_albicans_SC5314	-	179318
gene-CAALFM_CR07480WA	CAALFM_CR07480WA	0	0	2.16084	1.11159	2.16084	up	0.059474	0.146691	0.21923	-1.13293	-0.891114	-0.885339	CAALFM_CR07480WA	1622533	Ca21chrR_C_albicans_SC5314	+	1623873
gene-CAALFM_C504850WA	CAALFM_C504850WA	5.25861e-07	6.3666e-07	2.15746	1.10933	2.15746	up	0.765651	0.680853	1.80853	0.208267	0.289522	-0.570758	CAALFM_C504850WA	1059037	Ca21chr5_C_albicans_SC5314	+	1059795
gene-CAALFM_CR02810WA	CIRT4B	0	0	2.15699	1.10902	2.15699	up	0.831159	0.908047	0.786546	-0.680991	-0.00562859	-0.114687	CIRT4B	641816	Ca21chrR_C_albicans_SC5314	+	643483
gene-CAALFM_C202940WA	MET1	0	0	2.15598	1.10834	2.15598	up	1.17267	0.354255	1.29447	-0.147676	-0.0825911	-0.273365	MET1	586142	Ca21chr2_C_albicans_SC5314	+	587827
gene-CAALFM_C702600CA	CAALFM_C702600CA	0	0	2.15585	1.10825	2.15585	up	0.738041	1.30462	1.05513	-0.0868416	0.00335884	-0.143481	CAALFM_C702600CA	554233	Ca21chr7_C_albicans_SC5314	-	558933
gene-CAALFM_C600990WA	RIM9	0	0	2.15455	1.10739	2.15455	up	0.706074	0.608289	-0.265258	-0.949	-0.704246	-0.619808	RIM9	195918	Ca21chr6_C_albicans_SC5314	+	196958
gene-CAALFM_C102010CA	ZCF24	0	0	2.15319	1.10647	2.15319	up	0.347401	0.699136	0.452087	-0.768595	-0.551681	-0.500525	ZCF24	414090	Ca21chr1_C_albicans_SC5314	-	416273
gene-CAALFM_C209530WA	EAP1	0	0	2.14964	1.1041	2.14964	up	0.141927	0.384174	0.420027	-0.55057	-0.863618	-0.951975	EAP1	1951210	Ca21chr2_C_albicans_SC5314	+	1953171
gene-CAALFM_C108350CA	CAALFM_C108350CA	0	0	2.14568	1.10144	2.14568	up	0.179277	0.0301819	-0.100122	-1.21752	-1.12837	-0.849082	CAALFM_C108350CA	1832850	Ca21chr1_C_albicans_SC5314	-	1833041
gene-CAALFM_C114360CA	WSC4	0	0	2.14533	1.1012	2.14533	up	0.490281	0.279577	0	-0.923781	-0.740722	-0.869239	WSC4	3162712	Ca21chr1_C_albicans_SC5314	-	3164187
gene-CAALFM_C405970WA	CAALFM_C405970WA	0	0	2.14474	1.1008	2.14474	up	0.728101	0.914422	0.796754	-0.233656	-0.224663	-0.404805	CAALFM_C405970WA	1326856	Ca21chr4_C_albicans_SC5314	+	1328934
gene-CAALFM_C603250WA	BMT4	0	0	2.14443	1.1006	2.14443	up	0.0853071	0.569565	1.09856	-0.81093	-0.243994	-0.493431	BMT4	682709	Ca21chr6_C_albicans_SC5314	+	685054
gene-CAALFM_C504920CA	CAALFM_C504920CA	0	0	2.14365	1.10007	2.14365	up	0.585277	0.814818	1.38205	-0.141507	-0.100918	-0.275629	CAALFM_C504920CA	1067875	Ca21chr5_C_albicans_SC5314	-	1073664
gene-CAALFM_C300480CA	DOT5	0	0	2.14277	1.09948	2.14277	up	0.272456	0.420117	0.528908	-0.912766	-0.531825	-0.632369	DOT5	68046	Ca21chr3_C_albicans_SC5314	-	68837
gene-CAALFM_C600380CA	CAALFM_C600380CA	0	0	2.14064	1.09804	2.14064	up	0.414285	0.416263	0.232197	-0.826433	-0.711627	-0.693323	CAALFM_C600380CA	66443	Ca21chr6_C_albicans_SC5314	-	67438
gene-CAALFM_C305390CA	GPI1	3.37133e-33	4.71398e-33	2.13939	1.0972	2.13939	up	-0.23322	0	0.113365	-1.3673	-0.91113	-1.13303	GPI1	1197250	Ca21chr3_C_albicans_SC5314	-	1199196
gene-CAALFM_C114550CA	CAALFM_C114550CA	1.21257e-16	1.65945e-16	2.13392	1.0935	2.13392	up	0.241034	0.46864	0.0970211	-0.495195	-0.827672	-1.15095	CAALFM_C114550CA	3182585	Ca21chr1_C_albicans_SC5314	-	3182917
gene-CAALFM_C210640CA	MTR2	0	0	2.13271	1.09269	2.13271	up	0.535499	0.295712	0.376757	-0.716432	-0.693828	-0.659843	MTR2	2192388	Ca21chr2_C_albicans_SC5314	-	2192990
gene-CAALFM_C209710CA	CAALFM_C209710CA	0	0	2.12837	1.08975	2.12837	up	0.0448313	0.0510292	0.121947	-1.52768	-0.751302	-0.772454	CAALFM_C209710CA	1983621	Ca21chr2_C_albicans_SC5314	-	1985015
gene-CAALFM_C601910WA	ADK1	0	0	2.12756	1.0892	2.12756	up	0.706738	0.554186	0.497071	-0.580579	-0.455734	-0.473283	ADK1	393707	Ca21chr6_C_albicans_SC5314	+	394456
gene-CAALFM_CR05210WA	CAALFM_CR05210WA	0	0	2.12653	1.0885	2.12653	up	0.767093	0.340992	0.0964479	-0.722654	-0.626517	-0.711804	CAALFM_CR05210WA	1125688	Ca21chrR_C_albicans_SC5314	+	1126713
gene-CAALFM_C106850WA	PCL7	0	0	2.12032	1.08429	2.12032	up	0.0817585	0.00490189	0.0512295	-1.27928	-0.818342	-1.01735	PCL7	1459268	Ca21chr1_C_albicans_SC5314	+	1461322
gene-CAALFM_CR07000CA	POL2	0	0	2.11005	1.07728	2.11005	up	0.564323	0.814036	0.846312	-0.0903902	-0.454401	-0.462365	POL2	1499481	Ca21chrR_C_albicans_SC5314	-	1506116
gene-CAALFM_C108610CA	CAALFM_C108610CA	0	0	2.10581	1.07437	2.10581	up	1.28443	1.03721	1.48124	0	0.351321	0.22843	CAALFM_C108610CA	1885503	Ca21chr1_C_albicans_SC5314	-	1886144
gene-CAALFM_C703230CA	CAALFM_C703230CA	0.000731603	0.000838304	2.10494	1.07378	2.10494	up	-0.0707727	0	0.633478	-1.32699	-1.40251	0.0708661	CAALFM_C703230CA	700560	Ca21chr7_C_albicans_SC5314	-	700940
gene-CAALFM_C703200CA	CAALFM_C703200CA	0	0	2.1042	1.07327	2.1042	up	0.447281	0.193987	0.107778	-1.00988	-0.780518	-0.680374	CAALFM_C703200CA	693435	Ca21chr7_C_albicans_SC5314	-	694121
gene-CAALFM_C200100CA	PGA52	0	0	2.10334	1.07268	2.10334	up	0.65875	0.823047	0.525138	-0.608989	-0.340927	-0.261205	PGA52	13261	Ca21chr2_C_albicans_SC5314	-	14415
gene-CAALFM_C204930CA	CRK1	0	0	2.10237	1.07201	2.10237	up	0.749203	0.823361	0.802084	-0.30658	-0.131065	-0.403748	CRK1	1027317	Ca21chr2_C_albicans_SC5314	-	1029554
gene-CAALFM_C400170WA	CAALFM_C400170WA	0	0	2.09802	1.06902	2.09802	up	0.303199	0.113848	0.289218	-0.959578	-0.721167	-0.820066	CAALFM_C400170WA	27530	Ca21chr4_C_albicans_SC5314	+	27943
gene-CAALFM_C601290CA	QDR3	3.89019e-29	5.41643e-29	2.09337	1.06583	2.09337	up	0.461005	0.233498	0.526737	-0.63531	-0.485876	-0.855062	QDR3	247958	Ca21chr6_C_albicans_SC5314	-	250051
gene-CAALFM_C402360WA	AMS1	0	0	2.08872	1.06262	2.08872	up	0.377938	0.87885	0.838712	-0.620385	-0.294669	-0.177313	AMS1	464869	Ca21chr4_C_albicans_SC5314	+	468336
gene-CAALFM_C503440WA	CAALFM_C503440WA	4.41557e-31	6.16305e-31	2.08827	1.06231	2.08827	up	0.406723	0.24023	1.10416	-0.703428	-0.310908	-0.421468	CAALFM_C503440WA	775455	Ca21chr5_C_albicans_SC5314	+	775670
gene-CAALFM_C114120CA	RBE1	0	0	2.08622	1.06089	2.08622	up	0.109608	0.293036	0.691209	-0.920758	-0.682513	-0.485549	RBE1	3108041	Ca21chr1_C_albicans_SC5314	-	3108856
gene-CAALFM_C603610WA	FGR17	0	0	2.08546	1.06036	2.08546	up	0.466774	0.415664	0.234386	-0.969798	-0.589368	-0.505103	FGR17	767669	Ca21chr6_C_albicans_SC5314	+	769633
gene-CAALFM_C210660WA	ASH1	0	0	2.08513	1.06013	2.08513	up	0.242757	0.447234	0.363173	-0.626299	-0.638884	-0.862058	ASH1	2194521	Ca21chr2_C_albicans_SC5314	+	2195870
gene-CAALFM_C108700WA	CAALFM_C108700WA	0	0	2.08079	1.05713	2.08079	up	0.906242	1.04843	1.15691	0.0705061	0	-0.130327	CAALFM_C108700WA	1897121	Ca21chr1_C_albicans_SC5314	+	1901266
gene-CAALFM_C103380WA	TPS2	0	0	2.07658	1.05421	2.07658	up	0.272968	0.484262	0.368716	-0.936287	-0.559433	-0.540956	TPS2	709461	Ca21chr1_C_albicans_SC5314	+	712127
gene-CAALFM_C109170WA	CTA8	0	0	2.0746	1.05284	2.0746	up	0.610381	0.887043	0.884767	0.0494185	-0.338851	-0.486884	CTA8	2010260	Ca21chr1_C_albicans_SC5314	+	2012542
gene-CAALFM_CR07150WA	GLK1	0	0	2.07412	1.0525	2.07412	up	0.0303354	0.257722	0.207623	-1.3498	-0.67406	-0.637946	GLK1	1559026	Ca21chrR_C_albicans_SC5314	+	1560444
gene-CAALFM_C504310WA	CAALFM_C504310WA	0	0	2.07289	1.05164	2.07289	up	-0.109653	0.316488	1.29902	-0.414008	-0.544731	-0.690336	CAALFM_C504310WA	956328	Ca21chr5_C_albicans_SC5314	+	957911
gene-CAALFM_C110830WA	BIG1	0	0	2.072	1.05103	2.072	up	0.106622	0.29867	0.358871	-0.837854	-0.826654	-0.724407	BIG1	2398464	Ca21chr1_C_albicans_SC5314	+	2399432
gene-CAALFM_C504300CA	CAALFM_C504300CA	0	0	2.07069	1.05011	2.07069	up	0.00213718	0.196038	1.19586	-0.740591	-0.486996	-0.528714	CAALFM_C504300CA	954129	Ca21chr5_C_albicans_SC5314	-	955433
gene-CAALFM_CR02020CA	OPT1	0	0	2.06868	1.04871	2.06868	up	-0.838792	-0.214838	0.903109	-1.48144	-0.876489	-0.938725	OPT1	440887	Ca21chrR_C_albicans_SC5314	-	443238
gene-CAALFM_C111510CA	CAALFM_C111510CA	0	0	2.06699	1.04753	2.06699	up	0.941774	0.916556	1.69141	-0.219546	0.410057	0.216638	CAALFM_C111510CA	2529466	Ca21chr1_C_albicans_SC5314	-	2530416
gene-CAALFM_CR07840CA	CAALFM_CR07840CA	6.24643e-35	8.75173e-35	2.06537	1.0464	2.06537	up	0.483641	0.0381918	0.7152	-0.755271	-0.728333	-0.418569	CAALFM_CR07840CA	1703463	Ca21chrR_C_albicans_SC5314	-	1704053
gene-CAALFM_CR10590WA	CAALFM_CR10590WA	0	0	2.06414	1.04554	2.06414	up	0.42912	0.598274	0.544724	-0.444427	-0.502468	-0.617619	CAALFM_CR10590WA	2247055	Ca21chrR_C_albicans_SC5314	+	2249460
gene-CAALFM_CR02560CA	ASG1	0	0	2.06267	1.04451	2.06267	up	0.667831	0.464761	0.292592	-0.366053	-0.675144	-0.667148	ASG1	570071	Ca21chrR_C_albicans_SC5314	-	573043
gene-CAALFM_C501010WA	CCW14	2.613e-42	3.678e-42	2.05863	1.04168	2.05863	up	0.295945	0.399007	1.01067	-0.237255	-0.36609	-0.816082	CCW14	221837	Ca21chr5_C_albicans_SC5314	+	222652
gene-CAALFM_C109770WA	CAALFM_C109770WA	9.24253e-14	1.22281e-13	2.05762	1.04098	2.05762	up	1.15885	0.906377	1.88335	0.0961399	0.675422	0.054081	CAALFM_C109770WA	2142201	Ca21chr1_C_albicans_SC5314	+	2142542
gene-CAALFM_C401970WA	CAALFM_C401970WA	0	0	2.05667	1.04031	2.05667	up	0.184961	0.237926	0.23798	-1.00607	-0.751054	-0.702943	CAALFM_C401970WA	385301	Ca21chr4_C_albicans_SC5314	+	386614
gene-CAALFM_C105670WA	CAALFM_C105670WA	0	0	2.05425	1.03861	2.05425	up	0.218697	0.266888	0.399491	-0.946556	-0.677774	-0.606434	CAALFM_C105670WA	1188181	Ca21chr1_C_albicans_SC5314	+	1189434
gene-CAALFM_C303670WA	CAALFM_C303670WA	0	0	2.04575	1.03263	2.04575	up	0.537186	0.69507	0.734069	-0.468265	-0.231003	-0.43229	CAALFM_C303670WA	774527	Ca21chr3_C_albicans_SC5314	+	776536
gene-CAALFM_C703420CA	SNG3	0	0	2.04151	1.02964	2.04151	up	0.190103	0.520294	0.579909	-0.571326	-0.661949	-0.565334	SNG3	753811	Ca21chr7_C_albicans_SC5314	-	755640
gene-CAALFM_C105960WA	PGA45	0	0	2.04131	1.02949	2.04131	up	0.753603	1.07842	0.904421	-0.266029	-0.0448332	-0.0411682	PGA45	1251550	Ca21chr1_C_albicans_SC5314	+	1252941
gene-CAALFM_C306920WA	CAALFM_C306920WA	0	0	2.03981	1.02843	2.03981	up	0.295362	0.442018	0.656693	-0.765966	-0.501108	-0.424153	CAALFM_C306920WA	1584075	Ca21chr3_C_albicans_SC5314	+	1585043
gene-CAALFM_C404830WA	DCR1	0	0	2.03938	1.02813	2.03938	up	0.504768	0.541874	0.538232	-0.422013	-0.514491	-0.563015	DCR1	1037422	Ca21chr4_C_albicans_SC5314	+	1039257
gene-CAALFM_C302900WA	CAALFM_C302900WA	2.47277e-19	3.40572e-19	2.03578	1.02558	2.03578	up	-0.639899	-0.0725012	-0.412357	-1.33995	-1.37335	-1.48821	CAALFM_C302900WA	622956	Ca21chr3_C_albicans_SC5314	+	624053
gene-CAALFM_C101930WA	CAALFM_C101930WA	0	0	2.03199	1.02289	2.03199	up	0	0.59223	0.929108	-0.898105	-0.39136	-0.257881	CAALFM_C101930WA	400591	Ca21chr1_C_albicans_SC5314	+	401977
gene-CAALFM_C602950CA	CAALFM_C602950CA	2.82874e-11	3.63545e-11	2.03133	1.02242	2.03133	up	-0.318477	0.236596	0.225949	-1.50543	-0.766257	-0.651511	CAALFM_C602950CA	608693	Ca21chr6_C_albicans_SC5314	-	609775
gene-CAALFM_C503960WA	CAALFM_C503960WA	0	0	2.02338	1.01677	2.02338	up	0.778611	0.594852	1.18738	-0.203444	-0.0676022	-0.218411	CAALFM_C503960WA	872141	Ca21chr5_C_albicans_SC5314	+	872530
gene-CAALFM_C302530WA	CAALFM_C302530WA	3.35939e-08	4.13453e-08	2.02335	1.01675	2.02335	up	1.48224	1.22137	1.15997	0.486111	0.535489	-0.208266	CAALFM_C302530WA	551544	Ca21chr3_C_albicans_SC5314	+	551732
gene-CAALFM_CR07830CA	CAALFM_CR07830CA	0	0	2.01932	1.01387	2.01932	up	0.10588	0.192545	-0.0356483	-0.932637	-0.886598	-0.959589	CAALFM_CR07830CA	1702917	Ca21chrR_C_albicans_SC5314	-	1703366
gene-CAALFM_CR01260WA	CAALFM_CR01260WA	0	0	2.01522	1.01094	2.01522	up	-0.0892315	0.226631	0.364371	-0.842942	-0.795491	-0.892606	CAALFM_CR01260WA	300879	Ca21chrR_C_albicans_SC5314	+	303074
gene-CAALFM_C400260WA	CAALFM_C400260WA	0	0	2.01342	1.00965	2.01342	up	0.197231	0.407279	0.579569	-0.685286	-0.579745	-0.579842	CAALFM_C400260WA	36910	Ca21chr4_C_albicans_SC5314	+	39081
gene-CAALFM_CR03870WA	CAALFM_CR03870WA	0	0	2.0094	1.00677	2.0094	up	1.00514	0.760529	0.745373	-0.159924	-0.0435991	-0.305731	CAALFM_CR03870WA	864747	Ca21chrR_C_albicans_SC5314	+	865049
gene-CAALFM_C404310WA	COX11	0	0	2.00938	1.00675	2.00938	up	1.06893	0.886045	1.29031	0	0.16583	0.0591917	COX11	918716	Ca21chr4_C_albicans_SC5314	+	919537
gene-CAALFM_C206840WA	SPR1	0.00156335	0.00177928	2.0081	1.00583	2.0081	up	-0.0834417	0.938421	1.10296	-0.733935	0.316623	-0.642243	SPR1	1402344	Ca21chr2_C_albicans_SC5314	+	1403921
gene-CAALFM_CR09140CA	CAALFM_CR09140CA	0	0	1.99655	0.997506	1.99655	up	0.123496	0.259503	0.00638771	-1.30206	-0.792706	-0.50836	CAALFM_CR09140CA	1947500	Ca21chrR_C_albicans_SC5314	-	1949866
gene-CAALFM_C501090CA	CAALFM_C501090CA	0	0	1.99332	0.995174	1.99332	up	0.181541	0.2424	0.915308	-0.550629	-0.522046	-0.573597	CAALFM_C501090CA	234850	Ca21chr5_C_albicans_SC5314	-	236442
gene-CAALFM_C202590WA	ZRT2	0	0	1.99298	0.994929	1.99298	up	0.198124	0.0721569	-0.0802212	-0.917426	-0.924799	-0.952502	ZRT2	524004	Ca21chr2_C_albicans_SC5314	+	525116
gene-CAALFM_C701490WA	CAALFM_C701490WA	0	0	1.98479	0.988986	1.98479	up	0.511989	0.274321	0.41947	-0.353444	-0.596613	-0.811123	CAALFM_C701490WA	312570	Ca21chr7_C_albicans_SC5314	+	313262
gene-CAALFM_CR02960WA	CAALFM_CR02960WA	3.17265e-37	4.45112e-37	1.98342	0.987991	1.98342	up	0.144079	0.366122	0.51478	-0.853362	-0.545664	-0.539966	CAALFM_CR02960WA	681670	Ca21chrR_C_albicans_SC5314	+	682533
gene-CAALFM_C405730WA	CAALFM_C405730WA	1.89643e-20	2.61597e-20	1.9817	0.986741	1.9817	up	0.281283	0.432565	0.216011	-0.736653	-0.49263	-0.80108	CAALFM_C405730WA	1263841	Ca21chr4_C_albicans_SC5314	+	1264554
gene-CAALFM_CR04480CA	LAP3	0	0	1.98051	0.985875	1.98051	up	0.0874062	0.558308	0.561001	-1.07904	-0.280786	-0.391088	LAP3	988875	Ca21chrR_C_albicans_SC5314	-	990404
gene-CAALFM_C111080WA	CAALFM_C111080WA	0	0	1.98024	0.985677	1.98024	up	-0.15994	-0.332341	0.0787449	-1.30446	-0.948117	-1.11799	CAALFM_C111080WA	2441889	Ca21chr1_C_albicans_SC5314	+	2442974
gene-CAALFM_C307430WA	CAALFM_C307430WA	0	0	1.96474	0.974338	1.96474	up	0.953187	0.795033	1.17165	-0.168674	0.181466	-0.015934	CAALFM_C307430WA	1700498	Ca21chr3_C_albicans_SC5314	+	1701494
gene-CAALFM_C203760CA	CAALFM_C203760CA	0	0	1.96429	0.974009	1.96429	up	-0.0779944	-0.086133	-0.324816	-1.30241	-1.07498	-1.03358	CAALFM_C203760CA	792275	Ca21chr2_C_albicans_SC5314	-	795163
gene-CAALFM_C207090CA	OLE2	0	0	1.95637	0.968183	1.95637	up	0.518956	0.402431	0.24158	-0.657819	-0.554379	-0.529382	OLE2	1445733	Ca21chr2_C_albicans_SC5314	-	1447313
gene-CAALFM_C400010WA	TLO9	2.34079e-15	3.15507e-15	1.95634	0.968159	1.95634	up	0.836615	0.554505	0.570011	-0.291175	-0.643433	-0.00873852	TLO9	983	Ca21chr4_C_albicans_SC5314	+	1660
gene-CAALFM_CR10360CA	CTM1	0	0	1.95472	0.96696	1.95472	up	0.321291	0.443892	0.493128	-0.751275	-0.470544	-0.420749	CTM1	2211476	Ca21chrR_C_albicans_SC5314	-	2213536
gene-CAALFM_CR08650CA	CAALFM_CR08650CA	0	0	1.9547	0.966948	1.9547	up	0.256005	0.393126	0.4603	-0.815354	-0.552694	-0.423366	CAALFM_CR08650CA	1861693	Ca21chrR_C_albicans_SC5314	-	1863837
gene-CAALFM_C110040WA	ERO1	0	0	1.94998	0.963463	1.94998	up	0.353376	0.340171	0.383711	-0.629573	-0.558781	-0.624777	ERO1	2199783	Ca21chr1_C_albicans_SC5314	+	2201525
gene-CAALFM_CR00750CA	CAALFM_CR00750CA	0	0	1.94248	0.957899	1.94248	up	0	0.284898	0.491947	-0.857779	-0.551287	-0.687787	CAALFM_CR00750CA	175807	Ca21chrR_C_albicans_SC5314	-	177243
gene-CAALFM_CR02820WA	PGM2	0	0	1.94125	0.956988	1.94125	up	0.254003	0.523443	0.471122	-0.779128	-0.450912	-0.392355	PGM2	644421	Ca21chrR_C_albicans_SC5314	+	646103
gene-CAALFM_C503390CA	FUR1	0	0	1.93968	0.955819	1.93968	up	0.440198	0.302265	1.01584	-0.38441	-0.336416	-0.388329	FUR1	766244	Ca21chr5_C_albicans_SC5314	-	766900
gene-CAALFM_C111360WA	RPL37B	4.26028e-09	5.32833e-09	1.93675	0.953636	1.93675	up	5.15422	4.86056	5.33919	4.9248	4.53277	3.03549	RPL37B	2491976	Ca21chr1_C_albicans_SC5314	+	2492601
gene-CAALFM_C400040WA	CNH1	0	0	1.93648	0.953439	1.93648	up	0.572702	0.721605	0.452993	-0.388843	-0.350526	-0.373648	CNH1	5033	Ca21chr4_C_albicans_SC5314	+	7435
gene-CAALFM_CR08040WA	CAALFM_CR08040WA	0	0	1.93482	0.952198	1.93482	up	0.0704145	0.151518	0.0404139	-1.0093	-0.804882	-0.780068	CAALFM_CR08040WA	1755653	Ca21chrR_C_albicans_SC5314	+	1756840
gene-CAALFM_C109650WA	CAALFM_C109650WA	0	0	1.93288	0.950752	1.93288	up	0.103303	0.443299	0.428881	-0.815707	-0.54571	-0.515357	CAALFM_C109650WA	2124235	Ca21chr1_C_albicans_SC5314	+	2125830
gene-CAALFM_C104110WA	CAALFM_C104110WA	9.71592e-32	1.35701e-31	1.9299	0.948526	1.9299	up	0.126853	0.0408888	0.0881309	-1.28097	-0.970717	-0.338023	CAALFM_C104110WA	862034	Ca21chr1_C_albicans_SC5314	+	862951
gene-CAALFM_CR09360WA	FCY24	3.39505e-31	4.73972e-31	1.92892	0.94779	1.92892	up	-0.0423498	0.239045	0	-0.992588	-0.758262	-0.895825	FCY24	1983094	Ca21chrR_C_albicans_SC5314	+	1984680
gene-CAALFM_C205660WA	PNG2	0	0	1.92884	0.947734	1.92884	up	0.365046	0.782951	0.950674	-0.333759	-0.30784	-0.102929	PNG2	1156982	Ca21chr2_C_albicans_SC5314	+	1159933
gene-CAALFM_C207260CA	DQD1	0	0	1.92809	0.947169	1.92809	up	0.287442	0.158421	0.294586	-0.901483	-0.594438	-0.605137	DQD1	1480464	Ca21chr2_C_albicans_SC5314	-	1480904
gene-CAALFM_C100420WA	CAALFM_C100420WA	0	0	1.92322	0.943524	1.92322	up	0.166906	0.140435	0.221148	-1.06016	-0.581448	-0.660473	CAALFM_C100420WA	67843	Ca21chr1_C_albicans_SC5314	+	68814
gene-CAALFM_C107870CA	SMI1	0	0	1.92294	0.943313	1.92294	up	0	0.0611849	0.0229263	-1.10664	-0.847309	-0.791883	SMI1	1711666	Ca21chr1_C_albicans_SC5314	-	1713528
gene-CAALFM_C303360WA	FCY2	0	0	1.92212	0.942697	1.92212	up	0.101413	0.102647	0.18431	-1.05223	-0.687009	-0.700477	FCY2	704145	Ca21chr3_C_albicans_SC5314	+	705725
gene-CAALFM_C602570CA	SEC20	0	0	1.91974	0.940911	1.91974	up	0.565201	0.441626	0.43727	-0.631202	-0.320418	-0.427016	SEC20	525572	Ca21chr6_C_albicans_SC5314	-	526570
gene-CAALFM_C112730WA	RVS162	1.05863e-35	1.48422e-35	1.91648	0.938458	1.91648	up	0.245406	0.238169	0.398238	-1.03255	-0.398192	-0.502818	RVS162	2774634	Ca21chr1_C_albicans_SC5314	+	2775641
gene-CAALFM_C701230CA	CAALFM_C701230CA	0	0	1.91598	0.93808	1.91598	up	0.300529	0.321752	0.206365	-0.742909	-0.577623	-0.665062	CAALFM_C701230CA	255373	Ca21chr7_C_albicans_SC5314	-	256806
gene-CAALFM_C602990WA	CAALFM_C602990WA	1.57e-42	2.21e-42	1.91523	0.937521	1.91523	up	0.364866	0.684021	0.621406	-0.501564	-0.34631	-0.294395	CAALFM_C602990WA	617910	Ca21chr6_C_albicans_SC5314	+	619601
gene-CAALFM_C302320WA	ILV2	0	0	1.91253	0.93548	1.91253	up	0.341574	0.344424	0.0990591	-0.554474	-0.793291	-0.673617	ILV2	507101	Ca21chr3_C_albicans_SC5314	+	509152
gene-CAALFM_CR07160CA	CAALFM_CR07160CA	0	0	1.91178	0.934913	1.91178	up	0.281154	0.113173	0.273631	-0.869137	-0.611591	-0.656053	CAALFM_CR07160CA	1560577	Ca21chrR_C_albicans_SC5314	-	1561917
gene-CAALFM_CR06340CA	PGI1	0	0	1.91051	0.933957	1.91051	up	0.064064	0.264086	0.265816	-0.933423	-0.650808	-0.623674	PGI1	1343151	Ca21chrR_C_albicans_SC5314	-	1344803
gene-CAALFM_C108060WA	OFR1	0	0	1.91002	0.93359	1.91002	up	0.0587769	0.232322	0.491669	-0.912486	-0.499012	-0.606503	OFR1	1756486	Ca21chr1_C_albicans_SC5314	+	1756893
gene-CAALFM_CR01440CA	CAALFM_CR01440CA	0	0	1.90887	0.932721	1.90887	up	0	-0.360397	0.431534	-1.09357	-0.832442	-0.801011	CAALFM_CR01440CA	338122	Ca21chrR_C_albicans_SC5314	-	338310
gene-CAALFM_C111040WA	RPL29	0.0111422	0.012481	1.90833	0.932313	1.90833	up	0.81466	0.615254	0.850958	0.266209	0	-0.782277	RPL29	2433984	Ca21chr1_C_albicans_SC5314	+	2434175
gene-CAALFM_C103490WA	CAALFM_C103490WA	0	0	1.90778	0.931896	1.90778	up	0.330607	0.713883	0.595157	-0.642384	-0.276732	-0.236926	CAALFM_C103490WA	736791	Ca21chr1_C_albicans_SC5314	+	737672
gene-CAALFM_C503780CA	CAALFM_C503780CA	0	0	1.90287	0.92818	1.90287	up	0.467642	0.643075	1.2449	-0.286292	-0.112804	-0.0298243	CAALFM_C503780CA	836229	Ca21chr5_C_albicans_SC5314	-	836855
gene-CAALFM_CR10580WA	PRO1	0	0	1.90261	0.927982	1.90261	up	0.386055	0.461815	0.288526	-0.662083	-0.474615	-0.510852	PRO1	2245713	Ca21chrR_C_albicans_SC5314	+	2246984
gene-CAALFM_C106690WA	CYK3	6.53478e-10	8.25905e-10	1.90132	0.927004	1.90132	up	-0.347583	0.193247	0.274035	-0.910784	-0.809875	-0.940653	CYK3	1431951	Ca21chr1_C_albicans_SC5314	+	1432876
gene-CAALFM_C402390WA	PGA62	0	0	1.90069	0.926525	1.90069	up	-0.0336018	0.155224	0.210268	-0.855675	-0.857112	-0.734899	PGA62	480535	Ca21chr4_C_albicans_SC5314	+	481176
gene-CAALFM_C100390WA	ENA2	0	0	-2.59258	-1.37439	2.59258	down	-0.736392	-0.20994	-0.587957	0.682383	0.961015	0.945485	ENA2	59349	Ca21chr1_C_albicans_SC5314	+	62552
gene-CAALFM_C304740CA	CAALFM_C304740CA	0	0	-1.90035	-0.926264	1.90035	down	-0.301895	-0.385287	-0.297017	0.655667	0.513929	0.624997	CAALFM_C304740CA	1004284	Ca21chr3_C_albicans_SC5314	-	1006173
gene-CAALFM_C107800WA	MTO1	0	0	-1.90093	-0.926705	1.90093	down	0.25917	-0.164361	-0.415193	1.0082	0.828144	0.623386	MTO1	1700387	Ca21chr1_C_albicans_SC5314	+	1702474
gene-CAALFM_C303130CA	CAALFM_C303130CA	0	0	-1.90189	-0.927432	1.90189	down	-0.173134	-0.277396	-0.111537	0.609965	0.78225	0.828014	CAALFM_C303130CA	665661	Ca21chr3_C_albicans_SC5314	-	667181
gene-CAALFM_C502000CA	ACH1	0	0	-1.90499	-0.929782	1.90499	down	-0.402264	-0.445529	-0.348722	0.46826	0.590984	0.533588	ACH1	446964	Ca21chr5_C_albicans_SC5314	-	448538
gene-CAALFM_C701910CA	CAALFM_C701910CA	0	0	-1.9051	-0.929868	1.9051	down	-0.699509	-0.870155	-1.27887	-0.296869	0.0198107	0.218128	CAALFM_C701910CA	408386	Ca21chr7_C_albicans_SC5314	-	409249
gene-CAALFM_C303450CA	BMT7	0	0	-1.9075	-0.931683	1.9075	down	-0.572065	-0.0973964	0.00521231	0.61483	0.831574	0.684394	BMT7	728899	Ca21chr3_C_albicans_SC5314	-	730854
gene-CAALFM_C304340WA	ATF1	0	0	-1.90758	-0.931746	1.90758	down	-0.0563469	0.145995	-0.532909	0.709931	0.921495	0.720551	ATF1	901780	Ca21chr3_C_albicans_SC5314	+	903258
gene-CAALFM_CR03920CA	TPO4	0	0	-1.90768	-0.931819	1.90768	down	0	0.323432	0.862161	1.31329	1.42399	1.24376	TPO4	888806	Ca21chrR_C_albicans_SC5314	-	890914
gene-CAALFM_C105880WA	PRN4	0	0	-1.90804	-0.932089	1.90804	down	-0.225321	-0.165671	0	0.966606	0.614008	0.824661	PRN4	1221543	Ca21chr1_C_albicans_SC5314	+	1222529
gene-CAALFM_C210580WA	UBC15	0	0	-1.9103	-0.933796	1.9103	down	-0.349988	0	-0.0550699	0.54195	0.91732	0.937058	UBC15	2184896	Ca21chr2_C_albicans_SC5314	+	2185423
gene-CAALFM_C305640WA	CAALFM_C305640WA	2.22056e-06	2.66212e-06	-1.9103	-0.9338	1.9103	down	-1.26997	-0.843055	-0.221072	0.120178	0.590935	-0.243809	CAALFM_C305640WA	1260221	Ca21chr3_C_albicans_SC5314	+	1261498
gene-CAALFM_C112480WA	CAALFM_C112480WA	0	0	-1.91148	-0.934688	1.91148	down	0.510967	0.185231	-0.645738	0.987786	1.01529	0.85145	CAALFM_C112480WA	2720860	Ca21chr1_C_albicans_SC5314	+	2721362
gene-CAALFM_C209890WA	SMM1	0	0	-1.91158	-0.934769	1.91158	down	0.223935	-0.413279	-0.455198	1.23348	0.483544	0.442742	SMM1	2024080	Ca21chr2_C_albicans_SC5314	+	2025381
gene-CAALFM_C303120CA	DAL5	0	0	-1.91174	-0.934885	1.91174	down	-0.462144	-0.541688	-0.428512	0	0.543152	0.82916	DAL5	663210	Ca21chr3_C_albicans_SC5314	-	664787
gene-CAALFM_C204470WA	ADH3	0	0	-1.91271	-0.935618	1.91271	down	-1.09947	0.0597525	-0.156768	0.275084	0.521487	0.813799	ADH3	935501	Ca21chr2_C_albicans_SC5314	+	936349
gene-CAALFM_C503880CA	CAALFM_C503880CA	0	0	-1.91301	-0.935848	1.91301	down	-0.819116	-0.729863	-0.370764	0.106126	0.223588	0.558088	CAALFM_C503880CA	848550	Ca21chr5_C_albicans_SC5314	-	850904
gene-CAALFM_C204860WA	PZF1	0	0	-1.91315	-0.935952	1.91315	down	-0.558183	-0.131267	-0.461638	1.04682	0.301405	0.308547	PZF1	1015779	Ca21chr2_C_albicans_SC5314	+	1017017
gene-CAALFM_C208180CA	CAALFM_C208180CA	0	0	-1.91548	-0.937708	1.91548	down	0.0725222	-0.244222	-0.595224	1.05519	0.539131	0.451876	CAALFM_C208180CA	1658532	Ca21chr2_C_albicans_SC5314	-	1659985
gene-CAALFM_C402010CA	HSX11	0	0	-1.91637	-0.938375	1.91637	down	0.59795	0.564917	0.448031	1.36392	1.50977	1.55234	HSX11	394832	Ca21chr4_C_albicans_SC5314	-	396466
gene-CAALFM_C604330WA	NOP8	0	0	-1.91705	-0.938887	1.91705	down	-0.28376	-0.114545	-0.615869	0.923043	0.191491	0.687953	NOP8	954954	Ca21chr6_C_albicans_SC5314	+	957020
gene-CAALFM_C206850WA	CAALFM_C206850WA	0	0	-1.91711	-0.938936	1.91711	down	0.675822	0.006814	-0.40773	1.49465	0.760475	0.836586	CAALFM_C206850WA	1404233	Ca21chr2_C_albicans_SC5314	+	1404912
gene-CAALFM_C206720WA	GRE2	0	0	-1.91848	-0.939963	1.91848	down	-0.423833	-0.016428	-0.10084	0.664792	0.703426	0.910571	GRE2	1376330	Ca21chr2_C_albicans_SC5314	+	1377367
gene-CAALFM_C503710CA	CAALFM_C503710CA	0	0	-1.91983	-0.940979	1.91983	down	-0.762445	-0.530101	-0.203294	0.471199	0.364021	0.491876	CAALFM_C503710CA	822508	Ca21chr5_C_albicans_SC5314	-	823392
gene-CAALFM_C203070CA	SMP3	0	0	-1.92093	-0.941804	1.92093	down	0.0497437	-0.168603	-0.466212	0.743898	0.866206	0.630235	SMP3	618202	Ca21chr2_C_albicans_SC5314	-	619698
gene-CAALFM_C113850CA	DAL7	0	0	-1.92237	-0.942882	1.92237	down	-0.749416	-0.155721	-0.480551	0.34913	0.519882	0.573947	DAL7	3043435	Ca21chr1_C_albicans_SC5314	-	3044964
gene-CAALFM_C700660WA	GAC1	0	0	-1.92418	-0.944242	1.92418	down	-0.542749	0.13046	-0.309869	0.770483	0.670002	0.670084	GAC1	115894	Ca21chr7_C_albicans_SC5314	+	117909
gene-CAALFM_C307200CA	ZFU2	0	0	-1.92433	-0.944358	1.92433	down	0.102291	0.503408	-0.0991955	1.43851	0.827476	1.07359	ZFU2	1649675	Ca21chr3_C_albicans_SC5314	-	1651255
gene-CAALFM_C405070CA	ARG8	0	0	-1.92511	-0.944939	1.92511	down	-0.863289	-0.180493	-0.233386	0	0.696535	0.861115	ARG8	1082286	Ca21chr4_C_albicans_SC5314	-	1083653
gene-CAALFM_C401420WA	CAALFM_C401420WA	0	0	-1.92623	-0.945778	1.92623	down	0.212983	-0.0257988	-0.10072	0.95937	0.92245	1.04198	CAALFM_C401420WA	294718	Ca21chr4_C_albicans_SC5314	+	301869
gene-CAALFM_C110430WA	PHO8	0	0	-1.92631	-0.945841	1.92631	down	-0.923175	-0.226799	-0.637237	0.369277	0.269927	0.411108	PHO8	2308995	Ca21chr1_C_albicans_SC5314	+	2310503
gene-CAALFM_CR05630WA	DBP8	0	0	-1.9273	-0.946581	1.9273	down	-0.159377	-0.470768	-1.23943	0.760461	-0.082799	0.292509	DBP8	1201081	Ca21chrR_C_albicans_SC5314	+	1202403
gene-CAALFM_C402640CA	SEN2	0	0	-1.9295	-0.948228	1.9295	down	-0.583131	-0.433279	-0.263462	0.825004	0.286474	0.453335	SEN2	547908	Ca21chr4_C_albicans_SC5314	-	549077
gene-CAALFM_C113180WA	CAALFM_C113180WA	1.72457e-10	2.19605e-10	-1.93065	-0.949088	1.93065	down	-0.433214	-0.438014	-1.65733	0.0685806	0.242136	0.00798559	CAALFM_C113180WA	2879441	Ca21chr1_C_albicans_SC5314	+	2880202
gene-CAALFM_C200410CA	CAALFM_C200410CA	0	0	-1.9321	-0.950168	1.9321	down	0.52663	0.342367	-0.184027	1.30456	0.608509	1.62241	CAALFM_C200410CA	59132	Ca21chr2_C_albicans_SC5314	-	62923
gene-CAALFM_C105500WA	RSM22	0	0	-1.93311	-0.950925	1.93311	down	0.704993	0.534264	0.0756941	1.94909	1.063	1.15563	RSM22	1152769	Ca21chr1_C_albicans_SC5314	+	1155042
gene-CAALFM_C404910CA	SPC34	0	0	-1.93358	-0.951277	1.93358	down	-0.159511	-0.338867	-0.283925	0.777012	0.590405	0.70411	SPC34	1055978	Ca21chr4_C_albicans_SC5314	-	1056721
gene-CAALFM_C112720CA	CAALFM_C112720CA	0	0	-1.9376	-0.954269	1.9376	down	-0.748844	0	0.480627	0.719307	1.44596	0.42932	CAALFM_C112720CA	2772373	Ca21chr1_C_albicans_SC5314	-	2772915
gene-CAALFM_C113450WA	HYR1	0	0	-1.93931	-0.955545	1.93931	down	-0.817589	-0.117384	0.226696	0.896708	0.375742	0.885909	HYR1	2944587	Ca21chr1_C_albicans_SC5314	+	2947346
gene-CAALFM_C104150CA	CAALFM_C104150CA	0	0	-1.93932	-0.955549	1.93932	down	-0.357379	-0.0665588	-0.275682	0.0789652	0.35751	1.73055	CAALFM_C104150CA	868503	Ca21chr1_C_albicans_SC5314	-	869087
gene-CAALFM_C104050CA	MFALPHA	0.00656223	0.00739049	-1.93972	-0.955851	1.93972	down	-0.57566	-1.8665	1.32124	1.68896	0.192136	-0.134461	MFALPHA	851796	Ca21chr1_C_albicans_SC5314	-	852227
gene-CAALFM_C210300CA	CAALFM_C210300CA	0	0	-1.94173	-0.957345	1.94173	down	-0.369274	-0.114043	0.0180664	0.562176	0.888967	0.955641	CAALFM_C210300CA	2122695	Ca21chr2_C_albicans_SC5314	-	2124740
gene-CAALFM_C304730CA	CAALFM_C304730CA	1.59839e-05	1.89297e-05	-1.94247	-0.95789	1.94247	down	-1.07035	-0.0584731	0.116051	0.237335	0.314116	1.30945	CAALFM_C304730CA	1000090	Ca21chr3_C_albicans_SC5314	-	1001517
gene-CAALFM_C209630CA	CAALFM_C209630CA	0	0	-1.94286	-0.958179	1.94286	down	0.31115	0.31698	-0.382966	1.06722	1.02608	1.02641	CAALFM_C209630CA	1971151	Ca21chr2_C_albicans_SC5314	-	1971660
gene-CAALFM_CR01990CA	SPC98	0	0	-1.9455	-0.960141	1.9455	down	-0.88726	-0.730662	-0.554716	0.421037	0	0.286747	SPC98	433224	Ca21chrR_C_albicans_SC5314	-	435581
gene-CAALFM_CR06240CA	ZCF19	0	0	-1.94767	-0.961752	1.94767	down	-0.750491	-0.828047	-0.303206	0.0781541	0.478886	0.446471	ZCF19	1328224	Ca21chrR_C_albicans_SC5314	-	1330083
gene-CAALFM_CR03370CA	KTI12	0	0	-1.9512	-0.964364	1.9512	down	-0.230981	-0.695186	-1.36706	0.58638	0.0134821	0	KTI12	749202	Ca21chrR_C_albicans_SC5314	-	750068
gene-CAALFM_C107120WA	GAP4	0	0	-1.95577	-0.96774	1.95577	down	-0.696141	-0.50696	-0.536102	0.423746	0.302511	0.437758	GAP4	1526934	Ca21chr1_C_albicans_SC5314	+	1528757
gene-CAALFM_C400800WA	CAALFM_C400800WA	0	0	-1.95743	-0.968964	1.95743	down	-0.374383	-0.247862	-1.09536	0.632908	0.196112	0.360261	CAALFM_C400800WA	142969	Ca21chr4_C_albicans_SC5314	+	144084
gene-CAALFM_CR08440WA	CAALFM_CR08440WA	0	0	-1.95798	-0.969363	1.95798	down	-1.13963	-0.707084	-0.47014	0.348556	0.25461	-0.0119257	CAALFM_CR08440WA	1821550	Ca21chrR_C_albicans_SC5314	+	1823403
gene-CAALFM_C702150CA	ECM42	0	0	-1.96306	-0.973103	1.96306	down	-0.308835	0	-0.0234346	0.689818	0.952348	0.944874	ECM42	470403	Ca21chr7_C_albicans_SC5314	-	471722
gene-CAALFM_CR00200WA	PCK1	0	0	-1.96338	-0.973336	1.96338	down	-0.622587	-0.204959	-0.660857	0.0802622	0.619757	0.731586	PCK1	49655	Ca21chrR_C_albicans_SC5314	+	51316
gene-CAALFM_C302070CA	CAALFM_C302070CA	0	0	-1.96633	-0.975507	1.96633	down	-1.17171	-0.806195	0.0788221	0.092907	0.522085	0.412446	CAALFM_C302070CA	449448	Ca21chr3_C_albicans_SC5314	-	450614
gene-CAALFM_C202600CA	FGR22	0	0	-1.96885	-0.97735	1.96885	down	0.200176	-0.306262	-0.718767	0.646075	0.729069	0.732054	FGR22	525523	Ca21chr2_C_albicans_SC5314	-	526410
gene-CAALFM_C501990WA	CAALFM_C501990WA	1.21605e-06	1.46488e-06	-1.97223	-0.979828	1.97223	down	-1.27594	-1.84903	0.0359902	-0.392754	0	0.243258	CAALFM_C501990WA	446199	Ca21chr5_C_albicans_SC5314	+	446600
gene-CAALFM_C101780CA	HOL4	0	0	-1.97239	-0.979946	1.97239	down	-1.0149	-0.731548	-0.618464	0.128174	0.256279	0.190475	HOL4	367933	Ca21chr1_C_albicans_SC5314	-	369807
gene-CAALFM_CR02330CA	KAR4	0	0	-1.97512	-0.981943	1.97512	down	-0.245421	-0.525392	-0.702095	0.76242	0.306588	0.403913	KAR4	516753	Ca21chrR_C_albicans_SC5314	-	517862
gene-CAALFM_C202630WA	CAALFM_C202630WA	0	0	-1.97544	-0.982174	1.97544	down	-0.383813	-0.310661	-0.996048	0.635893	0.203716	0.416389	CAALFM_C202630WA	530019	Ca21chr2_C_albicans_SC5314	+	531332
gene-CAALFM_CR07250CA	CAALFM_CR07250CA	0	0	-1.97825	-0.984224	1.97825	down	-0.675962	-0.324567	-1.253	-0.0519257	-0.00112247	0.752193	CAALFM_CR07250CA	1579345	Ca21chrR_C_albicans_SC5314	-	1581459
gene-CAALFM_CR09560CA	CAALFM_CR09560CA	0	0	-1.97841	-0.984345	1.97841	down	-0.548127	-0.639432	-0.854323	0.203241	0.331104	0.376806	CAALFM_CR09560CA	2037364	Ca21chrR_C_albicans_SC5314	-	2038728
gene-CAALFM_C105690CA	CAALFM_C105690CA	5.73892e-05	6.72898e-05	-1.97858	-0.984468	1.97858	down	-1.32272	-1.31085	-2.01079	-1.51754	0.708106	-0.881525	CAALFM_C105690CA	1190242	Ca21chr1_C_albicans_SC5314	-	1190988
gene-CAALFM_C102670CA	CAALFM_C102670CA	0	0	-1.98066	-0.985981	1.98066	down	-0.766755	-0.312358	-0.427341	0.614116	0.462489	0.374884	CAALFM_C102670CA	555675	Ca21chr1_C_albicans_SC5314	-	558101
gene-CAALFM_C702250WA	CAALFM_C702250WA	0	0	-1.98295	-0.987649	1.98295	down	0.488631	0.51442	0.00219774	0.70838	0.561916	2.6979	CAALFM_C702250WA	489299	Ca21chr7_C_albicans_SC5314	+	491008
gene-CAALFM_CR04710WA	CAALFM_CR04710WA	0	0	-1.98455	-0.98881	1.98455	down	0.0746117	-0.338601	-0.984098	0.359578	0.375348	0.983416	CAALFM_CR04710WA	1020906	Ca21chrR_C_albicans_SC5314	+	1021310
gene-CAALFM_C104130WA	ERB1	0	0	-1.98466	-0.988889	1.98466	down	0.316057	0.197285	0.0994129	1.33047	1.16047	1.08848	ERB1	864122	Ca21chr1_C_albicans_SC5314	+	866671
gene-CAALFM_C400290CA	CAALFM_C400290CA	0	0	-1.98824	-0.991494	1.98824	down	-1.05188	-0.884516	-0.441156	0.0895271	0.287994	0.219404	CAALFM_C400290CA	43184	Ca21chr4_C_albicans_SC5314	-	44714
gene-CAALFM_C701370WA	CAALFM_C701370WA	0	0	-1.98889	-0.991965	1.98889	down	0	-0.0653644	-0.259419	1.02953	0.709187	0.912393	CAALFM_C701370WA	278053	Ca21chr7_C_albicans_SC5314	+	279501
gene-CAALFM_C209960WA	CAALFM_C209960WA	0	0	-1.98894	-0.991999	1.98894	down	-0.837572	-0.585922	-1.20445	0.143706	0.204342	0	CAALFM_C209960WA	2036718	Ca21chr2_C_albicans_SC5314	+	2037725
gene-CAALFM_C307640CA	FUM12	0	0	-1.98966	-0.992519	1.98966	down	-0.0248222	-0.629157	-0.967354	0.590535	0.373856	0.391832	FUM12	1741637	Ca21chr3_C_albicans_SC5314	-	1743169
gene-CAALFM_C301130CA	CAALFM_C301130CA	0	0	-1.99109	-0.993558	1.99109	down	-1.40525	-0.868976	-0.978377	-0.294918	0.104005	-0.0810127	CAALFM_C301130CA	227408	Ca21chr3_C_albicans_SC5314	-	230062
gene-CAALFM_C704250WA	TPO2	0	0	-1.99196	-0.99419	1.99196	down	0.020997	0.0431814	-0.140139	0.43423	1.31572	1.15666	TPO2	928797	Ca21chr7_C_albicans_SC5314	+	930488
gene-CAALFM_C113390WA	CAALFM_C113390WA	0	0	-1.99318	-0.995073	1.99318	down	-0.666654	-0.666431	-0.277957	0	0.263885	1.11029	CAALFM_C113390WA	2917513	Ca21chr1_C_albicans_SC5314	+	2919603
gene-CAALFM_C604250WA	CAALFM_C604250WA	0.0320393	0.0353752	-1.9951	-0.996465	1.9951	down	-0.177706	-0.750789	-1.46854	1.21244	-1.46854	0.848456	CAALFM_C604250WA	936924	Ca21chr6_C_albicans_SC5314	+	937175
gene-CAALFM_C204450WA	CAALFM_C204450WA	0	0	-1.9953	-0.996609	1.9953	down	-0.150264	0.114685	-0.0635634	0.792813	1.15138	0.946489	CAALFM_C204450WA	929893	Ca21chr2_C_albicans_SC5314	+	930708
gene-CAALFM_C111630CA	FUS1	0	0	-1.99617	-0.997234	1.99617	down	-0.237787	-0.250494	-0.156024	0.449704	0.85592	1.04177	FUS1	2550972	Ca21chr1_C_albicans_SC5314	-	2552126
gene-CAALFM_C604420WA	CAALFM_C604420WA	0	0	-1.99641	-0.997407	1.99641	down	1.51597	1.00037	1.28152	1.31724	1.52712	3.94572	CAALFM_C604420WA	985842	Ca21chr6_C_albicans_SC5314	+	986297
gene-CAALFM_C700330CA	CAALFM_C700330CA	0	0	-1.9984	-0.998845	1.9984	down	-0.436028	-0.534385	-0.660148	0.901776	0.145081	0.319118	CAALFM_C700330CA	51707	Ca21chr7_C_albicans_SC5314	-	52855
gene-CAALFM_CR02980CA	SRP40	0	0	-1.99865	-0.999029	1.99865	down	0.401145	-0.517714	-1.05779	1.19222	0.415125	0.215387	SRP40	685569	Ca21chrR_C_albicans_SC5314	-	686855
gene-CAALFM_C406780CA	OYE32	0	0	-1.99879	-0.99913	1.99879	down	-0.895032	-0.641157	-0.58169	0.00693035	0.507425	0.365156	OYE32	1511588	Ca21chr4_C_albicans_SC5314	-	1512886
gene-CAALFM_C109700WA	CAALFM_C109700WA	0.000614473	0.000704867	-1.99898	-0.999266	1.99898	down	-0.932968	-1.50605	-1.62103	0.457181	-0.0276685	-1.49177	CAALFM_C109700WA	2134158	Ca21chr1_C_albicans_SC5314	+	2134862
gene-CAALFM_C110850WA	CAALFM_C110850WA	0.0040458	0.00457211	-1.99898	-0.999266	1.99898	down	0.564567	-2.33045	0.554572	0.369753	0.147938	1.2688	CAALFM_C110850WA	2403460	Ca21chr1_C_albicans_SC5314	+	2404254
gene-CAALFM_C206270WA	CAALFM_C206270WA	0	0	-2.00071	-1.00051	2.00071	down	-0.127712	-0.609822	-0.250874	0.727807	0.542985	0.74233	CAALFM_C206270WA	1275898	Ca21chr2_C_albicans_SC5314	+	1277094
gene-CAALFM_C106000WA	CAALFM_C106000WA	2.22045e-16	3.02155e-16	-2.00734	-1.00529	2.00734	down	0.177492	-0.964957	-0.574705	0.588399	0.385201	0.680091	CAALFM_C106000WA	1261683	Ca21chr1_C_albicans_SC5314	+	1263329
gene-CAALFM_CR06870CA	CAALFM_CR06870CA	0	0	-2.00806	-1.0058	2.00806	down	0	0.234271	-0.626666	0.557749	1.05159	1.01567	CAALFM_CR06870CA	1470593	Ca21chrR_C_albicans_SC5314	-	1472848
gene-CAALFM_C302850CA	CAALFM_C302850CA	0	0	-2.00841	-1.00605	2.00841	down	-0.762271	-0.520498	-1.46091	0.204155	0.0201931	0.0501299	CAALFM_C302850CA	616015	Ca21chr3_C_albicans_SC5314	-	617427
gene-CAALFM_C406310CA	PGA41	0	0	-2.00877	-1.00632	2.00877	down	-0.774287	-0.403955	-0.548084	0.341686	0.284024	0.666912	PGA41	1402334	Ca21chr4_C_albicans_SC5314	-	1403224
gene-CAALFM_C106210WA	BUD16	0	0	-2.01488	-1.01069	2.01488	down	-3.11589	-3.29903	-2.37654	-1.81113	-1.58549	-2.36275	BUD16	1297212	Ca21chr1_C_albicans_SC5314	+	1298261
gene-CAALFM_C203110WA	CAALFM_C203110WA	0	0	-2.0169	-1.01214	2.0169	down	0.0220518	0.595673	0.721257	1.2778	1.55613	1.54148	CAALFM_C203110WA	628185	Ca21chr2_C_albicans_SC5314	+	629063
gene-CAALFM_CR00140WA	REP1	0	0	-2.01816	-1.01304	2.01816	down	-0.746933	-0.758459	-0.769419	0.200273	0.118938	0.445094	REP1	36752	Ca21chrR_C_albicans_SC5314	+	38833
gene-CAALFM_CR00630WA	CAALFM_CR00630WA	0	0	-2.02072	-1.01487	2.02072	down	-0.214957	-0.316076	-0.392924	0.627704	0.741011	0.751938	CAALFM_CR00630WA	152179	Ca21chrR_C_albicans_SC5314	+	153792
gene-CAALFM_C208330WA	CAALFM_C208330WA	0	0	-2.02326	-1.01668	2.02326	down	-0.469865	0.223724	-0.202325	0.795547	0.88813	0.917895	CAALFM_C208330WA	1681559	Ca21chr2_C_albicans_SC5314	+	1682557
gene-CAALFM_CR00420WA	CAALFM_CR00420WA	0	0	-2.02507	-1.01797	2.02507	down	-0.758202	-0.748195	-0.563149	0.238577	0.298591	0.447211	CAALFM_CR00420WA	105862	Ca21chrR_C_albicans_SC5314	+	107451
gene-CAALFM_CR10320WA	CAALFM_CR10320WA	0.0119198	0.0133353	-2.02509	-1.01799	2.02509	down	0	0	0	0	0	3.05396	CAALFM_CR10320WA	2199524	Ca21chrR_C_albicans_SC5314	+	2199919
gene-CAALFM_C107810CA	CAALFM_C107810CA	0	0	-2.03221	-1.02305	2.03221	down	-0.638274	-0.540031	-0.354446	0.476237	0.413244	0.64691	CAALFM_C107810CA	1702555	Ca21chr1_C_albicans_SC5314	-	1704825
gene-CAALFM_C303650WA	HBR3	0	0	-2.03561	-1.02546	2.03561	down	-0.230413	-0.614567	-1.45097	0.823221	-0.0836487	0.0408611	HBR3	770431	Ca21chr3_C_albicans_SC5314	+	771831
gene-CAALFM_C106980CA	CAALFM_C106980CA	0	0	-2.03678	-1.02629	2.03678	down	-0.581978	-0.406755	-0.692307	0.298326	0.621604	0.477896	CAALFM_C106980CA	1487707	Ca21chr1_C_albicans_SC5314	-	1489140
gene-CAALFM_C503650CA	CAALFM_C503650CA	0	0	-2.03858	-1.02757	2.03858	down	-1.21813	-0.724873	-0.115917	0.177663	0.532591	0.313521	CAALFM_C503650CA	810545	Ca21chr5_C_albicans_SC5314	-	811666
gene-CAALFM_C202550CA	CAALFM_C202550CA	0	0	-2.04112	-1.02936	2.04112	down	-0.475085	-0.404313	-0.113908	0.526498	0.812086	0.756191	CAALFM_C202550CA	514896	Ca21chr2_C_albicans_SC5314	-	517007
gene-CAALFM_C205750WA	CAALFM_C205750WA	0	0	-2.04433	-1.03162	2.04433	down	-0.237249	-0.562225	-1.31208	0.905542	0.0777817	0	CAALFM_C205750WA	1174515	Ca21chr2_C_albicans_SC5314	+	1175765
gene-CAALFM_CR00620CA	ARG1	0	0	-2.04677	-1.03335	2.04677	down	-0.210279	-0.184187	-0.105347	0.834541	0.954588	0.811113	ARG1	149870	Ca21chrR_C_albicans_SC5314	-	151120
gene-CAALFM_C104460CA	CAALFM_C104460CA	0	0	-2.05226	-1.03722	2.05226	down	-0.390816	-0.317035	-0.292766	0.511897	0.849007	0.750128	CAALFM_C104460CA	918745	Ca21chr1_C_albicans_SC5314	-	919554
gene-CAALFM_CR10310WA	CAALFM_CR10310WA	0	0	-2.06134	-1.04358	2.06134	down	-0.758996	-0.228987	-0.447063	0.520121	0.341375	0.834206	CAALFM_CR10310WA	2197472	Ca21chrR_C_albicans_SC5314	+	2197963
gene-CAALFM_C602200CA	CAALFM_C602200CA	0	0	-2.06473	-1.04595	2.06473	down	-0.483171	0.03474	-0.0767198	0.906978	0.699663	1.00606	CAALFM_C602200CA	458121	Ca21chr6_C_albicans_SC5314	-	458522
gene-CAALFM_CR07860CA	ASF1	0	0	-2.06568	-1.04662	2.06568	down	0.0660057	-0.237261	0.0340557	0.610195	0.343049	2.0494	ASF1	1708816	Ca21chrR_C_albicans_SC5314	-	1709559
gene-CAALFM_C402790CA	SAS10	0	0	-2.069	-1.04893	2.069	down	0.128594	-0.21898	-0.806918	1.21003	0.372797	0.666672	SAS10	582403	Ca21chr4_C_albicans_SC5314	-	584097
gene-CAALFM_C200180CA	CAALFM_C200180CA	0	0	-2.07132	-1.05055	2.07132	down	-0.589598	0.0571136	0	0.684425	1.02965	0.905088	CAALFM_C200180CA	24905	Ca21chr2_C_albicans_SC5314	-	25816
gene-CAALFM_C210600WA	CAALFM_C210600WA	0	0	-2.07251	-1.05138	2.07251	down	-1.65174	-1.28873	-1.52423	-0.611844	-0.383478	-0.315234	CAALFM_C210600WA	2187377	Ca21chr2_C_albicans_SC5314	+	2187721
gene-CAALFM_C305160CA	CAALFM_C305160CA	0	0	-2.07428	-1.05261	2.07428	down	0.0569954	-0.17804	-0.471853	1.1866	0.687812	0.690528	CAALFM_C305160CA	1104957	Ca21chr3_C_albicans_SC5314	-	1107683
gene-CAALFM_C201330CA	SIR2	0	0	-2.07528	-1.0533	2.07528	down	-0.376555	-0.119563	-1.11116	0.736753	0.503544	0.312331	SIR2	227542	Ca21chr2_C_albicans_SC5314	-	229101
gene-CAALFM_C301640CA	CAALFM_C301640CA	0	0	-2.07625	-1.05398	2.07625	down	-0.514785	-0.615801	-0.0695853	0.0641251	0.386277	1.51138	CAALFM_C301640CA	358102	Ca21chr3_C_albicans_SC5314	-	359031
gene-CAALFM_C105160CA	CAALFM_C105160CA	0	0	-2.07972	-1.05639	2.07972	down	-0.371387	-0.725219	-0.926233	0.289616	0.332606	0.524102	CAALFM_C105160CA	1092614	Ca21chr1_C_albicans_SC5314	-	1093810
gene-CAALFM_C204480WA	CAALFM_C204480WA	0	0	-2.08156	-1.05766	2.08156	down	-0.38789	0.0770159	-0.677753	0.276776	1.01336	0.894221	CAALFM_C204480WA	937444	Ca21chr2_C_albicans_SC5314	+	938493
gene-CAALFM_C201800WA	CAALFM_C201800WA	3.07754e-12	3.99882e-12	-2.08232	-1.05819	2.08232	down	0.779516	-0.574927	-1.23048	0.890806	0.326668	0.931209	CAALFM_C201800WA	332986	Ca21chr2_C_albicans_SC5314	+	333273
gene-CAALFM_C700110WA	SOD3	0	0	-2.083	-1.05866	2.083	down	-1.37571	-1.69931	0.900984	0.442324	0.164055	0.39557	SOD3	15982	Ca21chr7_C_albicans_SC5314	+	16662
gene-CAALFM_C202130CA	CAALFM_C202130CA	1.82077e-14	2.4295e-14	-2.08347	-1.05899	2.08347	down	0.128578	-0.65863	-0.330006	0.630373	0.82499	0.861544	CAALFM_C202130CA	417791	Ca21chr2_C_albicans_SC5314	-	418816
gene-CAALFM_CR03380WA	MTG1	0	0	-2.08377	-1.05919	2.08377	down	-0.497838	-0.267838	-0.571398	0.928339	0.393829	0.518339	MTG1	750308	Ca21chrR_C_albicans_SC5314	+	751414
gene-CAALFM_C202230CA	CAALFM_C202230CA	0	0	-2.08478	-1.0599	2.08478	down	-1.56585	-0.741341	-0.511412	0.266818	0.0124693	0.0818009	CAALFM_C202230CA	443447	Ca21chr2_C_albicans_SC5314	-	446347
gene-CAALFM_C403440CA	DOT4	0	0	-2.08939	-1.06308	2.08939	down	-0.14252	-0.276319	0.0259886	1.24219	0.454587	1.09962	DOT4	718927	Ca21chr4_C_albicans_SC5314	-	721134
gene-CAALFM_C208480WA	RRP8	0	0	-2.0902	-1.06364	2.0902	down	0.197426	-0.132183	-0.574097	1.27575	0.671316	0.735004	RRP8	1712468	Ca21chr2_C_albicans_SC5314	+	1713754
gene-CAALFM_CR07070CA	ALS3	0	0	-2.09388	-1.06618	2.09388	down	-0.758374	-0.0763349	0.0414762	1.02737	0.358306	1.01963	ALS3	1532277	Ca21chrR_C_albicans_SC5314	-	1535744
gene-CAALFM_C111050WA	CAALFM_C111050WA	0	0	-2.09599	-1.06763	2.09599	down	-0.231174	-0.178654	-0.275935	1.03469	0.577264	0.90517	CAALFM_C111050WA	2434511	Ca21chr1_C_albicans_SC5314	+	2435489
gene-CAALFM_C206520CA	CAALFM_C206520CA	0	0	-2.09779	-1.06887	2.09779	down	-0.673125	-0.896625	-0.270994	0.377537	0.453358	0.534976	CAALFM_C206520CA	1323080	Ca21chr2_C_albicans_SC5314	-	1323985
gene-CAALFM_C304870WA	CAALFM_C304870WA	2.09388e-12	2.72466e-12	-2.09952	-1.07006	2.09952	down	0.111801	-0.113359	-0.128807	0.779484	0.621799	1.67853	CAALFM_C304870WA	1043577	Ca21chr3_C_albicans_SC5314	+	1045197
gene-CAALFM_C301320CA	SGA1	0	0	-2.10028	-1.07058	2.10028	down	-0.622322	-0.667158	-1.0561	0	0.418289	0.447869	SGA1	280383	Ca21chr3_C_albicans_SC5314	-	282077
gene-CAALFM_C405230CA	CAALFM_C405230CA	0	0	-2.10143	-1.07137	2.10143	down	-0.079093	-0.350929	-0.582897	0.875612	0.394505	0.93107	CAALFM_C405230CA	1132118	Ca21chr4_C_albicans_SC5314	-	1134427
gene-CAALFM_C503080CA	CAALFM_C503080CA	0	0	-2.10197	-1.07174	2.10197	down	-1.14193	-1.3365	-0.570847	0	0.0122318	0.153714	CAALFM_C503080CA	684022	Ca21chr5_C_albicans_SC5314	-	686037
gene-CAALFM_C106370CA	PBR1	0.00827496	0.00929594	-2.10256	-1.07215	2.10256	down	-0.151608	-2.04662	-0.576641	0.33165	-0.442706	0.552625	PBR1	1356733	Ca21chr1_C_albicans_SC5314	-	1357260
gene-CAALFM_C703300CA	LIP8	0	0	-2.1048	-1.07368	2.1048	down	-0.845141	-0.221894	-0.795505	0.222465	0.654149	0.481887	LIP8	727464	Ca21chr7_C_albicans_SC5314	-	728846
gene-CAALFM_C106270WA	CAALFM_C106270WA	0	0	-2.10631	-1.07472	2.10631	down	-0.912359	-0.58284	-0.579179	0.563657	0.232301	0.353822	CAALFM_C106270WA	1310816	Ca21chr1_C_albicans_SC5314	+	1313557
gene-CAALFM_C202980CA	DLD1	0	0	-2.10893	-1.07651	2.10893	down	-0.0562372	-0.0624571	-0.266521	0.80391	1.03851	1.0019	DLD1	595308	Ca21chr2_C_albicans_SC5314	-	597062
gene-CAALFM_CR06460WA	GST3	0	0	-2.10938	-1.07682	2.10938	down	-0.495681	0.140049	-0.94456	0.0369792	1.00813	0.885145	GST3	1380753	Ca21chrR_C_albicans_SC5314	+	1381400
gene-CAALFM_C700510WA	MAC1	0	0	-2.11061	-1.07766	2.11061	down	-0.588036	-0.76929	-0.0625067	0.886563	0.471498	0.455079	MAC1	82584	Ca21chr7_C_albicans_SC5314	+	83879
gene-CAALFM_C405870CA	CAALFM_C405870CA	0	0	-2.11215	-1.07871	2.11215	down	-0.0419168	0.193444	0.219527	1.01961	1.19596	1.39163	CAALFM_C405870CA	1296699	Ca21chr4_C_albicans_SC5314	-	1298390
gene-CAALFM_C113430CA	CAALFM_C113430CA	0	0	-2.11626	-1.08152	2.11626	down	-1.41692	-0.677216	-0.343925	0.0229826	0.416195	0.367313	CAALFM_C113430CA	2931984	Ca21chr1_C_albicans_SC5314	-	2933711
gene-CAALFM_C205970CA	TES1	0	0	-2.12306	-1.08615	2.12306	down	-0.27064	0	0.182283	1.05405	1.16422	0.951818	TES1	1217596	Ca21chr2_C_albicans_SC5314	-	1218492
gene-CAALFM_C108770WA	CAALFM_C108770WA	0	0	-2.12401	-1.08679	2.12401	down	-0.117795	0.0591431	-1.01048	0.82652	0.849041	0.515676	CAALFM_C108770WA	1910142	Ca21chr1_C_albicans_SC5314	+	1911194
gene-CAALFM_C404980WA	CAALFM_C404980WA	0	0	-2.12408	-1.08684	2.12408	down	-0.709385	-0.714609	-0.955346	0.385307	0.300652	0.195214	CAALFM_C404980WA	1063814	Ca21chr4_C_albicans_SC5314	+	1065475
gene-CAALFM_C111480WA	PHO84	0	0	-2.12803	-1.08952	2.12803	down	-0.733697	-0.445272	0.372307	0.855561	0.984636	0.621696	PHO84	2522233	Ca21chr1_C_albicans_SC5314	+	2523870
gene-CAALFM_C113730CA	DIM1	0	0	-2.12914	-1.09027	2.12914	down	-0.0320463	-0.323784	-0.829461	1.21038	0.434731	0.440403	DIM1	3015898	Ca21chr1_C_albicans_SC5314	-	3016878
gene-CAALFM_C405700WA	ZCF5	0	0	-2.12945	-1.09048	2.12945	down	-0.420702	-0.0968337	-0.254215	1.00029	0.876797	0.622607	ZCF5	1256166	Ca21chr4_C_albicans_SC5314	+	1259081
gene-CAALFM_C104930CA	CAALFM_C104930CA	0	0	-2.13367	-1.09334	2.13367	down	-0.322899	0.145468	-0.234437	0.79513	1.0277	1.04532	CAALFM_C104930CA	1021667	Ca21chr1_C_albicans_SC5314	-	1022368
gene-CAALFM_C405400CA	CAALFM_C405400CA	0	0	-2.13487	-1.09415	2.13487	down	-0.785413	-0.869836	-0.419731	0.218779	0.599711	0.38897	CAALFM_C405400CA	1176257	Ca21chr4_C_albicans_SC5314	-	1177441
gene-CAALFM_C113130CA	CAALFM_C113130CA	0	0	-2.13562	-1.09465	2.13562	down	-0.513985	-0.79557	-1.46014	0.194148	0.289947	0.0301762	CAALFM_C113130CA	2866542	Ca21chr1_C_albicans_SC5314	-	2868221
gene-CAALFM_C303140CA	DAL4	0	0	-2.13578	-1.09476	2.13578	down	-0.688539	-0.177901	0.54413	0.445815	1.21841	1.29776	DAL4	667510	Ca21chr3_C_albicans_SC5314	-	669222
gene-CAALFM_CR00050WA	INO2	0	0	-2.13845	-1.09657	2.13845	down	-0.3792	-0.361928	-0.520632	1.03772	0.745753	0.244477	INO2	13684	Ca21chrR_C_albicans_SC5314	+	14823
gene-CAALFM_CR01710WA	CAALFM_CR01710WA	0	0	-2.14834	-1.10322	2.14834	down	0.240034	-0.312292	-0.199006	1.58055	0.599745	0.85811	CAALFM_CR01710WA	390661	Ca21chrR_C_albicans_SC5314	+	391524
gene-CAALFM_C104350CA	CAALFM_C104350CA	0	0	-2.15306	-1.10639	2.15306	down	-0.642738	-0.323707	-0.73538	0.418641	0.419253	0.779436	CAALFM_C104350CA	901560	Ca21chr1_C_albicans_SC5314	-	903929
gene-CAALFM_C111940CA	CAALFM_C111940CA	0	0	-2.15442	-1.1073	2.15442	down	-0.226028	-0.688592	-0.851164	0.657403	0.48364	0.415072	CAALFM_C111940CA	2613981	Ca21chr1_C_albicans_SC5314	-	2615726
gene-CAALFM_C405080CA	CAALFM_C405080CA	0	0	-2.155	-1.10769	2.155	down	-0.551555	-0.545413	-0.591192	0.434961	0.680245	0.519694	CAALFM_C405080CA	1083917	Ca21chr4_C_albicans_SC5314	-	1085980
gene-CAALFM_C112100CA	PXA2	0	0	-2.15751	-1.10937	2.15751	down	-0.894313	-0.910491	-1.20634	0.144217	0.0920229	0.0807266	PXA2	2645318	Ca21chr1_C_albicans_SC5314	-	2647321
gene-CAALFM_C306790WA	TRY6	0	0	-2.16075	-1.11153	2.16075	down	-0.656401	-0.711017	-0.344467	0.746687	0.545799	0.330233	TRY6	1548990	Ca21chr3_C_albicans_SC5314	+	1550393
gene-CAALFM_C402180CA	ZCF26	0	0	-2.16266	-1.11281	2.16266	down	-0.354575	0.00754595	-0.286311	0.642037	0.909746	1.15329	ZCF26	432066	Ca21chr4_C_albicans_SC5314	-	434558
gene-CAALFM_C208340CA	CAALFM_C208340CA	8.09069e-10	1.02152e-09	-2.16323	-1.11319	2.16323	down	0.145066	-0.125454	-1.86493	0.130825	0.684044	0.679375	CAALFM_C208340CA	1682884	Ca21chr2_C_albicans_SC5314	-	1683324
gene-CAALFM_CR02540WA	CHO2	0	0	-2.16375	-1.11353	2.16375	down	-0.469019	-0.440444	-0.800465	0.575472	0.50366	0.551535	CHO2	566051	Ca21chrR_C_albicans_SC5314	+	568717
gene-CAALFM_C110860CA	ADA2	0	0	-2.16493	-1.11432	2.16493	down	-0.790836	-0.212443	-0.237085	0.704221	0.536187	0.862186	ADA2	2404309	Ca21chr1_C_albicans_SC5314	-	2405646
gene-CAALFM_C201210CA	HNM1	0	0	-2.16734	-1.11593	2.16734	down	-0.991505	-1.22672	-1.0905	0.194799	0.0217505	-0.177496	HNM1	201446	Ca21chr2_C_albicans_SC5314	-	203062
gene-CAALFM_CR01910CA	CAALFM_CR01910CA	2.90212e-13	3.81614e-13	-2.16808	-1.11642	2.16808	down	-1.18935	-0.156715	-1.59363	0.11464	-0.0772219	0.37214	CAALFM_CR01910CA	422477	Ca21chrR_C_albicans_SC5314	-	423115
gene-CAALFM_CR03660CA	CAALFM_CR03660CA	0	0	-2.1688	-1.11689	2.1688	down	0.772507	0.353203	-0.159603	1.78058	1.32028	1.21593	CAALFM_CR03660CA	812990	Ca21chrR_C_albicans_SC5314	-	814756
gene-CAALFM_C603500CA	SAP4	0	0	-2.16913	-1.11712	2.16913	down	-0.822597	-0.192147	-0.269655	0.438042	0.418081	1.21083	SAP4	744962	Ca21chr6_C_albicans_SC5314	-	746215
gene-CAALFM_C109900WA	LIP3	0	0	-2.16935	-1.11727	2.16935	down	-0.840871	-0.0447211	-0.272598	0.57575	0.663891	0.953965	LIP3	2166008	Ca21chr1_C_albicans_SC5314	+	2167423
gene-CAALFM_C107980CA	CAALFM_C107980CA	0	0	-2.17309	-1.11975	2.17309	down	-0.996789	-1.03145	-0.452682	0.360548	0.279154	0.238619	CAALFM_C107980CA	1737039	Ca21chr1_C_albicans_SC5314	-	1737770
gene-CAALFM_C405560CA	ARO9	0	0	-2.17513	-1.1211	2.17513	down	-0.933467	-0.291382	-0.268335	0.33512	0.63639	0.898608	ARO9	1213411	Ca21chr4_C_albicans_SC5314	-	1214982
gene-CAALFM_C305840WA	CAALFM_C305840WA	0	0	-2.17677	-1.12219	2.17677	down	-0.951745	-1.0509	-0.639812	-0.433841	0.194562	0.963385	CAALFM_C305840WA	1309841	Ca21chr3_C_albicans_SC5314	+	1311451
gene-CAALFM_CR03500WA	CIT1	0	0	-2.1782	-1.12313	2.1782	down	-0.261005	-1.024	-1.16846	0.618357	0.282291	0.0152903	CIT1	777835	Ca21chrR_C_albicans_SC5314	+	779331
gene-CAALFM_C601500CA	TRY5	0	0	-2.18788	-1.12954	2.18788	down	-0.774101	-0.663553	-1.54824	0.0695591	0.0979023	0.235252	TRY5	298211	Ca21chr6_C_albicans_SC5314	-	301176
gene-CAALFM_C701500WA	CAALFM_C701500WA	0	0	-2.18926	-1.13045	2.18926	down	-0.745273	-0.658795	-1.13602	0.158731	0.24676	0.445754	CAALFM_C701500WA	313805	Ca21chr7_C_albicans_SC5314	+	315115
gene-CAALFM_C305280CA	CAALFM_C305280CA	0	0	-2.19237	-1.13249	2.19237	down	-0.775715	-0.787786	-1.17892	0.239876	0.171204	0.243981	CAALFM_C305280CA	1161511	Ca21chr3_C_albicans_SC5314	-	1162572
gene-CAALFM_C103870CA	CAALFM_C103870CA	0	0	-2.20083	-1.13805	2.20083	down	-0.109307	0.662828	1.54476	2.03079	1.80144	1.68019	CAALFM_C103870CA	813869	Ca21chr1_C_albicans_SC5314	-	815560
gene-CAALFM_C702910WA	ENA21	0	0	-2.20124	-1.13832	2.20124	down	-0.735292	-0.623321	-0.661582	0.515418	0.450184	0.42916	ENA21	629776	Ca21chr7_C_albicans_SC5314	+	632691
gene-CAALFM_C406890WA	ARR3	0	0	-2.20304	-1.1395	2.20304	down	-1.12369	-0.674142	-0.980967	0	0.258049	0.38164	ARR3	1535338	Ca21chr4_C_albicans_SC5314	+	1536519
gene-CAALFM_C603640WA	NOG2	0	0	-2.20475	-1.14061	2.20475	down	-0.231585	-0.08319	-0.455112	1.5277	0.364656	0.759595	NOG2	772812	Ca21chr6_C_albicans_SC5314	+	775011
gene-CAALFM_C108850CA	AFG1	0	0	-2.20559	-1.14116	2.20559	down	-0.309076	-0.515904	-0.859975	0.519896	0.520121	0.698518	AFG1	1923990	Ca21chr1_C_albicans_SC5314	-	1926056
gene-CAALFM_CR07110CA	CAALFM_CR07110CA	0	0	-2.20583	-1.14132	2.20583	down	0	-0.288407	-0.821334	0.622608	0.883925	0.807693	CAALFM_CR07110CA	1550708	Ca21chrR_C_albicans_SC5314	-	1552915
gene-CAALFM_C301060WA	CAALFM_C301060WA	1.93714e-08	2.39639e-08	-2.20631	-1.14164	2.20631	down	0.446898	-0.431041	-2.04852	0.181695	1.25534	-0.0447893	CAALFM_C301060WA	216483	Ca21chr3_C_albicans_SC5314	+	216692
gene-CAALFM_C602330WA	CAALFM_C602330WA	0	0	-2.20712	-1.14217	2.20712	down	-1.12143	-0.861439	-1.24969	0.0379133	0	0.156027	CAALFM_C602330WA	486452	Ca21chr6_C_albicans_SC5314	+	487012
gene-CAALFM_C111240CA	CHO1	0	0	-2.20793	-1.1427	2.20793	down	-0.619307	-0.995372	-1.08461	0.199827	0.272472	0.256506	CHO1	2470408	Ca21chr1_C_albicans_SC5314	-	2471229
gene-CAALFM_C703910WA	OGG1	0	0	-2.20839	-1.143	2.20839	down	-1.47743	-0.698525	-0.55544	0.745168	0.0868359	-0.134408	OGG1	860161	Ca21chr7_C_albicans_SC5314	+	861222
gene-CAALFM_C402540WA	RGT1	0	0	-2.22032	-1.15077	2.22032	down	-0.756045	-0.795207	-0.903544	0.305301	0.353734	0.338476	RGT1	523880	Ca21chr4_C_albicans_SC5314	+	526963
gene-CAALFM_C405770CA	CFL1	0	0	-2.22566	-1.15423	2.22566	down	0.554218	0.316978	-0.196188	1.513	1.42241	1.20229	CFL1	1272201	Ca21chr4_C_albicans_SC5314	-	1274483
gene-CAALFM_C602090CA	CAALFM_C602090CA	0	0	-2.23133	-1.1579	2.23133	down	-0.106753	0.0903759	0.443917	1.61062	1.10933	1.18129	CAALFM_C602090CA	426472	Ca21chr6_C_albicans_SC5314	-	429609
gene-CAALFM_C303990CA	AAP1	0	0	-2.2318	-1.15821	2.2318	down	-0.79831	-0.23389	-0.398913	0.505127	0.647558	0.890817	AAP1	828580	Ca21chr3_C_albicans_SC5314	-	830493
gene-CAALFM_C602750CA	LYS14	0	0	-2.24434	-1.16629	2.24434	down	-0.448234	-0.747467	-0.716446	0.492701	0.482717	0.611314	LYS14	567103	Ca21chr6_C_albicans_SC5314	-	568881
gene-CAALFM_C500600CA	CAALFM_C500600CA	0	0	-2.24456	-1.16644	2.24456	down	-0.110992	0.196625	-0.103913	1.13054	1.0787	1.27179	CAALFM_C500600CA	137588	Ca21chr5_C_albicans_SC5314	-	138895
gene-CAALFM_CR03450WA	HXT5	0	0	-2.24491	-1.16666	2.24491	down	-2.00343	-1.65239	-2.17929	-0.76485	-0.680947	-0.889345	HXT5	762146	Ca21chrR_C_albicans_SC5314	+	763934
gene-CAALFM_C406560WA	PGA15	0	0	-2.24524	-1.16687	2.24524	down	-0.803497	-0.932974	-0.407499	0.434649	0.373555	0.548435	PGA15	1466574	Ca21chr4_C_albicans_SC5314	+	1467071
gene-CAALFM_C603050CA	CAALFM_C603050CA	0	0	-2.25286	-1.17176	2.25286	down	-1.04881	-0.32923	-0.808135	-0.0311975	0.663468	0.69683	CAALFM_C603050CA	640436	Ca21chr6_C_albicans_SC5314	-	641836
gene-CAALFM_C603170CA	MDR1	0	0	-2.2555	-1.17345	2.2555	down	-1.18954	-0.773516	-0.557853	0.514557	0.288505	0.196373	MDR1	666383	Ca21chr6_C_albicans_SC5314	-	668077
gene-CAALFM_C105440CA	CAALFM_C105440CA	0	0	-2.26872	-1.18188	2.26872	down	-1.5456	-1.11111	-0.705492	-0.263146	0.193048	0.25352	CAALFM_C105440CA	1141075	Ca21chr1_C_albicans_SC5314	-	1142832
gene-CAALFM_C402930WA	CAALFM_C402930WA	0	0	-2.26979	-1.18256	2.26979	down	-0.891224	-0.739943	-0.710535	-0.0860381	0.334862	0.95715	CAALFM_C402930WA	605437	Ca21chr4_C_albicans_SC5314	+	605955
gene-CAALFM_CR09710WA	PCD1	0	0	-2.27032	-1.18289	2.27032	down	-0.35804	-0.1063	-0.208711	0.987628	0.934194	0.953811	PCD1	2066448	Ca21chrR_C_albicans_SC5314	+	2067626
gene-CAALFM_C302250CA	CAALFM_C302250CA	0	0	-2.27362	-1.18499	2.27362	down	-0.278938	0.158625	0.570889	-0.40082	-0.168419	4.57479	CAALFM_C302250CA	488396	Ca21chr3_C_albicans_SC5314	-	488884
gene-CAALFM_C209850CA	CAALFM_C209850CA	0	0	-2.27718	-1.18725	2.27718	down	0.00792456	-0.0619912	-0.613544	0.351903	0.148102	2.39413	CAALFM_C209850CA	2014219	Ca21chr2_C_albicans_SC5314	-	2015478
gene-CAALFM_C206440CA	CAALFM_C206440CA	0	0	-2.27943	-1.18867	2.27943	down	-0.115757	0	-0.565268	1.15917	0.87742	0.848411	CAALFM_C206440CA	1310642	Ca21chr2_C_albicans_SC5314	-	1311376
gene-CAALFM_C203710WA	CAALFM_C203710WA	1.39714e-05	1.65652e-05	-2.28194	-1.19026	2.28194	down	-0.445868	-2.01895	0.325497	0.529243	0	0.902222	CAALFM_C203710WA	785869	Ca21chr2_C_albicans_SC5314	+	788415
gene-CAALFM_C403820CA	HRQ2	0	0	-2.28297	-1.19091	2.28297	down	-0.418006	-0.629058	-0.537339	0.836896	0.531501	0.619941	HRQ2	809585	Ca21chr4_C_albicans_SC5314	-	810853
gene-CAALFM_C402750WA	HIT1	0	0	-2.28711	-1.19353	2.28711	down	-0.265433	-0.0864444	-0.538462	1.31419	0.863245	0.512801	HIT1	577303	Ca21chr4_C_albicans_SC5314	+	577749
gene-CAALFM_C113750CA	CAALFM_C113750CA	0	0	-2.29511	-1.19856	2.29511	down	-0.16019	-0.220323	-0.0572033	0.739119	0.309791	2.10906	CAALFM_C113750CA	3020078	Ca21chr1_C_albicans_SC5314	-	3020674
gene-CAALFM_C404020CA	CAALFM_C404020CA	0.000382407	0.000441337	-2.29627	-1.19929	2.29627	down	-3.10261	-0.214937	0.670081	-1.00659	1.15765	0.799346	CAALFM_C404020CA	861270	Ca21chr4_C_albicans_SC5314	-	861698
gene-CAALFM_CR01340WA	CAALFM_CR01340WA	0	0	-2.29785	-1.20028	2.29785	down	-1.03551	-0.99978	-0.553647	0.161998	0.373837	0.476082	CAALFM_CR01340WA	322485	Ca21chrR_C_albicans_SC5314	+	324131
gene-CAALFM_C101440CA	POX18	0.00111623	0.00127319	-2.29813	-1.20046	2.29813	down	-0.849845	0.0916438	-2.34527	0.317911	-0.304442	0.484438	POX18	280421	Ca21chr1_C_albicans_SC5314	-	280819
gene-CAALFM_C401170CA	BMT9	0	0	-2.29901	-1.20101	2.29901	down	0	-0.110435	-0.0789089	0.960609	1.25289	1.20019	BMT9	234375	Ca21chr4_C_albicans_SC5314	-	236723
gene-CAALFM_C110250CA	CAALFM_C110250CA	0	0	-2.30113	-1.20234	2.30113	down	-0.301682	-0.711019	-1.2808	0.67343	0.47992	0.160176	CAALFM_C110250CA	2264987	Ca21chr1_C_albicans_SC5314	-	2265808
gene-CAALFM_C102990CA	XOG1	0	0	-2.30218	-1.203	2.30218	down	0.362666	0.430735	-0.0986299	1.66093	1.36456	1.27829	XOG1	622222	Ca21chr1_C_albicans_SC5314	-	623538
gene-CAALFM_C107790CA	CAALFM_C107790CA	0	0	-2.30386	-1.20405	2.30386	down	0.0729485	-1.00891	-0.763301	1.23653	0.399815	0.276549	CAALFM_C107790CA	1699242	Ca21chr1_C_albicans_SC5314	-	1700171
gene-CAALFM_C405780CA	CFL2	0	0	-2.30518	-1.20488	2.30518	down	1.26258	0.575914	-0.853051	1.65865	1.49346	1.44797	CFL2	1276925	Ca21chr4_C_albicans_SC5314	-	1279141
gene-CAALFM_C402030WA	RFX2	0	0	-2.30781	-1.20653	2.30781	down	-1.07648	-0.966539	-0.751373	0.456375	0.397242	-0.0284281	RFX2	405052	Ca21chr4_C_albicans_SC5314	+	408387
gene-CAALFM_C502590CA	CAALFM_C502590CA	0	0	-2.31423	-1.21053	2.31423	down	0.407796	0.220303	-0.0998492	1.58577	0.729857	1.84423	CAALFM_C502590CA	576552	Ca21chr5_C_albicans_SC5314	-	579308
gene-CAALFM_C101920WA	ROA1	0	0	-2.31669	-1.21206	2.31669	down	-0.636546	-0.426233	-0.40548	0.65187	0.760132	0.75593	ROA1	395587	Ca21chr1_C_albicans_SC5314	+	399411
gene-CAALFM_C504970CA	PPR1	0	0	-2.31768	-1.21268	2.31768	down	-0.767026	-0.794101	-0.176377	0.686739	0.583365	0.630427	PPR1	1091679	Ca21chr5_C_albicans_SC5314	-	1094261
gene-CAALFM_C208660CA	CAALFM_C208660CA	0	0	-2.32101	-1.21475	2.32101	down	-0.758996	-0.747118	-0.56992	0.373995	0.575988	0.618239	CAALFM_C208660CA	1759736	Ca21chr2_C_albicans_SC5314	-	1761676
gene-CAALFM_C302330CA	CAALFM_C302330CA	0	0	-2.32224	-1.21552	2.32224	down	-1.38106	-1.19043	-1.44643	-0.433859	0	0.0625009	CAALFM_C302330CA	509669	Ca21chr3_C_albicans_SC5314	-	510601
gene-CAALFM_C504440CA	SFC1	0	0	-2.32322	-1.21613	2.32322	down	-1.9903	-1.31184	-0.54712	0	-0.292891	0.0920067	SFC1	977029	Ca21chr5_C_albicans_SC5314	-	977940
gene-CAALFM_CR09920WA	CAALFM_CR09920WA	0	0	-2.327	-1.21847	2.327	down	-1.29964	-0.999699	-0.473136	0.174338	0.367485	0.341122	CAALFM_CR09920WA	2122776	Ca21chrR_C_albicans_SC5314	+	2124491
gene-CAALFM_CR01830CA	PTR2	3.37885e-12	4.38759e-12	-2.32961	-1.22009	2.32961	down	-0.957027	-0.722756	-1.47517	-0.507985	0.243728	0.769574	PTR2	414010	Ca21chrR_C_albicans_SC5314	-	415965
gene-CAALFM_C502600WA	PUT1	0	0	-2.33059	-1.2207	2.33059	down	-1.23271	-1.27064	-1.18555	-0.00387859	0	-0.0229359	PUT1	580917	Ca21chr5_C_albicans_SC5314	+	582386
gene-CAALFM_CR03480WA	CAALFM_CR03480WA	0	0	-2.33707	-1.2247	2.33707	down	-1.8822	-1.17845	0.0691395	0.0554323	-0.038744	0.66591	CAALFM_CR03480WA	770493	Ca21chrR_C_albicans_SC5314	+	772619
gene-CAALFM_C405250WA	CAALFM_C405250WA	0	0	-2.33733	-1.22486	2.33733	down	-0.670479	-1.18546	0.206517	1.14701	0.686227	0.19192	CAALFM_C405250WA	1139061	Ca21chr4_C_albicans_SC5314	+	1139768
gene-CAALFM_C112560CA	DLH1	0	0	-2.34201	-1.22775	2.34201	down	-0.738	0.307617	0.913107	1.15252	1.32747	1.68597	DLH1	2741867	Ca21chr1_C_albicans_SC5314	-	2742981
gene-CAALFM_C503730WA	CAALFM_C503730WA	1.95607e-07	2.38253e-07	-2.34659	-1.23056	2.34659	down	-1.76306	-0.0142126	0.63634	0.685986	0.727205	1.13757	CAALFM_C503730WA	824224	Ca21chr5_C_albicans_SC5314	+	825066
gene-CAALFM_C206530WA	CAALFM_C206530WA	0	0	-2.35891	-1.23812	2.35891	down	-0.876354	-0.4741	-0.143283	0.928833	0.714777	0.57702	CAALFM_C206530WA	1324473	Ca21chr2_C_albicans_SC5314	+	1325444
gene-CAALFM_C200050CA	CAALFM_C200050CA	7.34718e-08	8.99461e-08	-2.36104	-1.23943	2.36104	down	-0.298018	0.713861	0.428953	0.829097	1.42087	2.31311	CAALFM_C200050CA	7510	Ca21chr2_C_albicans_SC5314	-	8043
gene-CAALFM_C404250WA	CAALFM_C404250WA	0	0	-2.36197	-1.23999	2.36197	down	-0.927623	-0.385805	-0.446595	0.717649	0.603508	0.638795	CAALFM_C404250WA	908843	Ca21chr4_C_albicans_SC5314	+	910558
gene-CAALFM_C501260WA	CAALFM_C501260WA	0	0	-2.36772	-1.2435	2.36772	down	-1.4952	-0.968747	-0.633069	-0.431278	0.586258	0.478495	CAALFM_C501260WA	283848	Ca21chr5_C_albicans_SC5314	+	286220
gene-CAALFM_CR10210WA	PGA12	6.88338e-14	9.12041e-14	-2.37596	-1.24851	2.37596	down	-0.517998	0.162674	-0.206065	0.586748	1.20471	1.39269	PGA12	2180905	Ca21chrR_C_albicans_SC5314	+	2181852
gene-CAALFM_C201540WA	CAALFM_C201540WA	0	0	-2.37652	-1.24885	2.37652	down	-0.687641	-0.0460682	-0.278747	0.643453	1.08631	1.00432	CAALFM_C201540WA	275532	Ca21chr2_C_albicans_SC5314	+	276701
gene-CAALFM_C304660CA	ARG11	0	0	-2.37831	-1.24994	2.37831	down	0.11096	0.260869	0.587012	2.22585	1.17897	1.30382	ARG11	990298	Ca21chr3_C_albicans_SC5314	-	991251
gene-CAALFM_C304900WA	NOP14	0	0	-2.38534	-1.2542	2.38534	down	-0.129235	-0.14046	-0.50702	1.25252	0.585633	1.14772	NOP14	1052736	Ca21chr3_C_albicans_SC5314	+	1055264
gene-CAALFM_C108190CA	CAT8	0	0	-2.38607	-1.25463	2.38607	down	-0.680858	-0.746002	-1.43667	0	0.323255	0.577119	CAT8	1790347	Ca21chr1_C_albicans_SC5314	-	1793517
gene-CAALFM_CR00330CA	PXA1	0	0	-2.3892	-1.25653	2.3892	down	-1.26302	-1.0699	-1.14211	-0.105551	0.193816	0.206307	PXA1	83900	Ca21chrR_C_albicans_SC5314	-	86197
gene-CAALFM_C101180CA	CAALFM_C101180CA	0	0	-2.39175	-1.25807	2.39175	down	-0.855222	-0.0422473	-0.915257	0.82145	0.369619	0.770401	CAALFM_C101180CA	239091	Ca21chr1_C_albicans_SC5314	-	240914
gene-CAALFM_C207620WA	CAALFM_C207620WA	0	0	-2.39844	-1.2621	2.39844	down	-0.548743	-0.951902	-0.651847	0.426368	0.652012	0.555421	CAALFM_C207620WA	1554569	Ca21chr2_C_albicans_SC5314	+	1556356
gene-CAALFM_CR05580CA	CAALFM_CR05580CA	0.00216114	0.00245204	-2.40087	-1.26356	2.40087	down	0	0	0	0	0.736704	3.05396	CAALFM_CR05580CA	1190023	Ca21chrR_C_albicans_SC5314	-	1190650
gene-CAALFM_C402530WA	ARG83	0	0	-2.40669	-1.26705	2.40669	down	-0.717668	-0.358165	-0.234416	0.418617	0.586421	1.48586	ARG83	517316	Ca21chr4_C_albicans_SC5314	+	520240
gene-CAALFM_CR04620CA	CAALFM_CR04620CA	0.005643	0.00635869	-2.40783	-1.26774	2.40783	down	-3.15317	0.371938	-0.550399	-1.05715	0.490426	1.0383	CAALFM_CR04620CA	1009945	Ca21chrR_C_albicans_SC5314	-	1011462
gene-CAALFM_CR00610WA	IFF4	0	0	-2.41493	-1.27198	2.41493	down	-1.41848	-0.916885	-1.25855	0.114628	0.107408	0	IFF4	145023	Ca21chrR_C_albicans_SC5314	+	149603
gene-CAALFM_C305130CA	THI4	0	0	-2.41834	-1.27402	2.41834	down	-0.311933	-0.19314	0	0.735328	1.13046	1.45119	THI4	1099836	Ca21chr3_C_albicans_SC5314	-	1100900
gene-CAALFM_C205960CA	CAALFM_C205960CA	0	0	-2.41839	-1.27405	2.41839	down	-0.218806	-0.452404	-1.06215	1.49915	0.589632	0	CAALFM_C205960CA	1215977	Ca21chr2_C_albicans_SC5314	-	1216873
gene-CAALFM_CR06770CA	CAALFM_CR06770CA	0	0	-2.41855	-1.27414	2.41855	down	0.147592	0.0436296	-0.347375	0.960758	1.37279	1.33272	CAALFM_CR06770CA	1453898	Ca21chrR_C_albicans_SC5314	-	1454575
gene-CAALFM_C206630CA	CAALFM_C206630CA	0	0	-2.42519	-1.2781	2.42519	down	-0.585141	-0.445507	-0.0508151	0.493064	1.1986	1.06117	CAALFM_C206630CA	1349765	Ca21chr2_C_albicans_SC5314	-	1349971
gene-CAALFM_C304200WA	AFP99	0	0	-2.42628	-1.27875	2.42628	down	-0.312687	0.379732	-0.476333	0.712066	1.21014	1.50474	AFP99	872655	Ca21chr3_C_albicans_SC5314	+	873911
gene-CAALFM_C407000WA	CAALFM_C407000WA	0.000769382	0.000880946	-2.43053	-1.28127	2.43053	down	-1.39235	0.356499	-1.08041	0.635234	0.169	0.923323	CAALFM_C407000WA	1550811	Ca21chr4_C_albicans_SC5314	+	1551437
gene-CAALFM_C504230WA	MRV6	0.0320393	0.0353752	-2.43233	-1.28234	2.43233	down	-1.71775	0	-1.71775	-0.62173	0.0189519	1.01428	MRV6	940661	Ca21chr5_C_albicans_SC5314	+	941251
gene-CAALFM_C504490CA	CAR1	0	0	-2.4455	-1.29013	2.4455	down	-0.880534	-1.09653	-1.17279	0.228166	0.0918217	0.40054	CAR1	981844	Ca21chr5_C_albicans_SC5314	-	982797
gene-CAALFM_C603570WA	CAALFM_C603570WA	9.35647e-05	0.000109173	-2.44668	-1.29083	2.44668	down	-2.35603	-0.469681	0.277832	0.449157	0.0898392	0.78561	CAALFM_C603570WA	759011	Ca21chr6_C_albicans_SC5314	+	759733
gene-CAALFM_CR01640CA	CAALFM_CR01640CA	0	0	-2.44781	-1.29149	2.44781	down	-1.17403	-0.162156	-0.610562	0.533455	0.725006	0.669263	CAALFM_CR01640CA	374212	Ca21chrR_C_albicans_SC5314	-	375279
gene-CAALFM_C202790CA	CAALFM_C202790CA	0	0	-2.44789	-1.29154	2.44789	down	-0.39396	-0.369802	0.217534	0.76968	1.19696	1.36175	CAALFM_C202790CA	556999	Ca21chr2_C_albicans_SC5314	-	558633
gene-CAALFM_CR04870CA	CAALFM_CR04870CA	0	0	-2.45047	-1.29306	2.45047	down	-0.309186	-0.00235844	-0.0817594	1.00314	1.19242	1.29032	CAALFM_CR04870CA	1054455	Ca21chrR_C_albicans_SC5314	-	1055960
gene-CAALFM_C202470CA	ATO7	0.00728301	0.00819191	-2.45553	-1.29603	2.45553	down	-0.324937	0.392815	0.277833	-0.228914	1.7337	2.72903	ATO7	494231	Ca21chr2_C_albicans_SC5314	-	495081
gene-CAALFM_C703150WA	CAALFM_C703150WA	0	0	-2.45834	-1.29769	2.45834	down	-1.71929	0.103214	-0.0854259	0.786338	0.700586	0.704633	CAALFM_C703150WA	682298	Ca21chr7_C_albicans_SC5314	+	684385
gene-CAALFM_C501750CA	MTLA2	1.98286e-13	2.6112e-13	-2.4712	-1.30521	2.4712	down	-0.598664	-0.364393	-0.964803	0.730084	0.370766	0.886929	MTLA2	394560	Ca21chr5_C_albicans_SC5314	-	395220
gene-CAALFM_C304630WA	CAALFM_C304630WA	0	0	-2.48006	-1.31038	2.48006	down	-1.11414	-1.11072	-1.32766	0.301104	0.034894	0.0426092	CAALFM_C304630WA	980490	Ca21chr3_C_albicans_SC5314	+	981581
gene-CAALFM_C406360CA	CAALFM_C406360CA	0	0	-2.48125	-1.31107	2.48125	down	-0.553103	-0.829205	-0.160999	0.66196	0.903034	0.824903	CAALFM_C406360CA	1412344	Ca21chr4_C_albicans_SC5314	-	1413132
gene-CAALFM_C208890WA	CAALFM_C208890WA	8.46945e-09	1.05211e-08	-2.49121	-1.31685	2.49121	down	0.364901	-0.623221	0.676834	1.62952	0.969967	1.76957	CAALFM_C208890WA	1809126	Ca21chr2_C_albicans_SC5314	+	1810265
gene-CAALFM_C305810CA	SKN1	0	0	-2.49636	-1.31983	2.49636	down	0	-0.0658684	-0.445824	1.45347	0.988943	1.00537	SKN1	1300265	Ca21chr3_C_albicans_SC5314	-	1302478
gene-CAALFM_C306530WA	CAALFM_C306530WA	0	0	-2.49739	-1.32042	2.49739	down	-0.765787	-0.232285	-0.491207	0.74938	1.03572	0.68689	CAALFM_C306530WA	1492058	Ca21chr3_C_albicans_SC5314	+	1492954
gene-CAALFM_C210730WA	CAALFM_C210730WA	1.88711e-07	2.29988e-07	-2.50578	-1.32526	2.50578	down	-2.26515	-1.25327	-0.368254	-0.138035	-0.118842	0.345974	CAALFM_C210730WA	2204861	Ca21chr2_C_albicans_SC5314	+	2205835
gene-CAALFM_C700280WA	HGT12	0.000225643	0.000261672	-2.51582	-1.33103	2.51582	down	-0.177706	-3.0535	-1.45073	0.364446	-2.3168	1.26349	HGT12	41587	Ca21chr7_C_albicans_SC5314	+	43167
gene-CAALFM_C203630WA	CAALFM_C203630WA	8.10907e-13	1.0605e-12	-2.52182	-1.33446	2.52182	down	-1.33623	-0.476358	-0.645789	0.638877	0.0356336	0.8705	CAALFM_C203630WA	768418	Ca21chr2_C_albicans_SC5314	+	769167
gene-CAALFM_C302790WA	CAALFM_C302790WA	0	0	-2.52823	-1.33813	2.52823	down	-0.850694	-0.770103	-1.02595	0.237185	0.471242	0.659218	CAALFM_C302790WA	603064	Ca21chr3_C_albicans_SC5314	+	603378
gene-CAALFM_CR09220CA	LIP7	0	0	-2.53412	-1.34149	2.53412	down	-0.492206	-0.768572	-0.583995	0.523968	0.868859	0.786857	LIP7	1963272	Ca21chrR_C_albicans_SC5314	-	1964552
gene-CAALFM_C404530CA	PHR1	0	0	-2.53773	-1.34354	2.53773	down	0.0317488	-0.032361	-0.704913	1.2709	0.974455	1.07974	PHR1	970514	Ca21chr4_C_albicans_SC5314	-	972160
gene-CAALFM_C502460CA	ECM331	0	0	-2.54023	-1.34496	2.54023	down	-0.0697136	0.205928	0.426644	1.61375	1.36099	1.623	ECM331	541501	Ca21chr5_C_albicans_SC5314	-	542742
gene-CAALFM_C306520CA	CAALFM_C306520CA	0	0	-2.55614	-1.35397	2.55614	down	-0.0315762	-0.187102	-0.631587	0.783664	1.3485	1.07947	CAALFM_C306520CA	1490884	Ca21chr3_C_albicans_SC5314	-	1491810
gene-CAALFM_C106880CA	SPO22	0	0	-2.56122	-1.35683	2.56122	down	-0.477161	0.175376	-0.85107	0.991333	0.833062	1.09325	SPO22	1465177	Ca21chr1_C_albicans_SC5314	-	1468227
gene-CAALFM_C104010CA	CAALFM_C104010CA	0	0	-2.56497	-1.35894	2.56497	down	-0.916232	-1.08757	-1.0596	0.178761	0.417876	0.416779	CAALFM_C104010CA	842768	Ca21chr1_C_albicans_SC5314	-	843802
gene-CAALFM_C602830WA	MNN4-4	0	0	-2.573	-1.36345	2.573	down	-0.559011	-0.311065	-0.48469	0.890459	0.835181	1.00994	MNN4-4	583525	Ca21chr6_C_albicans_SC5314	+	586143
gene-CAALFM_C302720WA	CAALFM_C302720WA	0	0	-2.5739	-1.36396	2.5739	down	-0.668056	-0.564754	-0.713885	0.805055	0.653813	0.686313	CAALFM_C302720WA	590432	Ca21chr3_C_albicans_SC5314	+	591784
gene-CAALFM_CR07730WA	HGT14	0	0	-2.57666	-1.3655	2.57666	down	-1.32687	-0.740647	-1.14514	0.303347	0.169371	0.411139	HGT14	1677339	Ca21chrR_C_albicans_SC5314	+	1679117
gene-CAALFM_CR04150WA	CAALFM_CR04150WA	0	0	-2.58129	-1.36809	2.58129	down	-1.17453	-1.06954	-1.14705	0.250626	0.207294	0.255235	CAALFM_CR04150WA	929946	Ca21chrR_C_albicans_SC5314	+	930866
gene-CAALFM_C405110CA	HAP41	0	0	-2.5847	-1.37	2.5847	down	-0.869583	-0.588518	-0.455896	0.634335	0.820118	0.741541	HAP41	1097227	Ca21chr4_C_albicans_SC5314	-	1099170
gene-CAALFM_C403760WA	CAALFM_C403760WA	3.59406e-09	4.4996e-09	-2.58626	-1.37087	2.58626	down	-0.907401	-1.32848	-1.18043	-0.102215	0.434631	0.363873	CAALFM_C403760WA	798718	Ca21chr4_C_albicans_SC5314	+	799368
gene-CAALFM_C102360CA	PGA5	0	0	-2.58856	-1.37215	2.58856	down	0.188499	0	-0.220116	0.979842	1.18512	1.91988	PGA5	490252	Ca21chr1_C_albicans_SC5314	-	492177
gene-CAALFM_C601940WA	CAALFM_C601940WA	0	0	-2.59291	-1.37457	2.59291	down	-1.03711	-0.643358	-0.862677	0.575434	0.453156	0.551991	CAALFM_C601940WA	398675	Ca21chr6_C_albicans_SC5314	+	398908
gene-CAALFM_C207180WA	CAALFM_C207180WA	0	0	-2.60719	-1.38249	2.60719	down	-0.387918	-0.437835	-0.358201	0.906901	0.585845	1.47078	CAALFM_C207180WA	1466280	Ca21chr2_C_albicans_SC5314	+	1467026
gene-CAALFM_C301970CA	CAALFM_C301970CA	5.53779e-13	7.26508e-13	-2.6102	-1.38416	2.6102	down	-1.30836	-1.53353	-0.648508	0.0817843	0	0.580294	CAALFM_C301970CA	433673	Ca21chr3_C_albicans_SC5314	-	434200
gene-CAALFM_C701510WA	CAALFM_C701510WA	0	0	-2.61239	-1.38537	2.61239	down	-0.677794	-0.371779	-1.01073	0.461726	0.731963	0.902119	CAALFM_C701510WA	317084	Ca21chr7_C_albicans_SC5314	+	318727
gene-CAALFM_C402150CA	CAALFM_C402150CA	0	0	-2.62537	-1.39252	2.62537	down	-0.40449	0	-0.22045	1.13803	1.24511	1.16948	CAALFM_C402150CA	423674	Ca21chr4_C_albicans_SC5314	-	426985
gene-CAALFM_CR03580CA	CAALFM_CR03580CA	0	0	-2.63704	-1.39892	2.63704	down	-0.289202	-0.22896	-1.18877	0.616249	1.03634	0.837224	CAALFM_CR03580CA	791587	Ca21chrR_C_albicans_SC5314	-	792717
gene-CAALFM_CR05940WA	CEK2	0	0	-2.63806	-1.39948	2.63806	down	-0.991348	-0.154148	-0.660555	0.700337	0.607472	1.08457	CEK2	1244534	Ca21chrR_C_albicans_SC5314	+	1245652
gene-CAALFM_C201750CA	CAALFM_C201750CA	0	0	-2.64488	-1.4032	2.64488	down	-0.973671	-0.757701	-1.00773	0.615957	0.379087	0.475462	CAALFM_C201750CA	314646	Ca21chr2_C_albicans_SC5314	-	315143
gene-CAALFM_C402190CA	CAALFM_C402190CA	0	0	-2.66528	-1.41429	2.66528	down	-0.808979	0.688326	-0.234012	0.628475	1.60958	1.65014	CAALFM_C402190CA	435121	Ca21chr4_C_albicans_SC5314	-	436770
gene-CAALFM_C601400WA	CAALFM_C601400WA	0	0	-2.66666	-1.41503	2.66666	down	0.145968	0.423191	-0.209116	1.15158	1.68419	1.76937	CAALFM_C601400WA	278810	Ca21chr6_C_albicans_SC5314	+	280840
gene-CAALFM_C403460CA	CAALFM_C403460CA	0	0	-2.66777	-1.41563	2.66777	down	-0.897882	-0.392254	-0.338731	0.689399	0.333996	1.59464	CAALFM_C403460CA	723995	Ca21chr4_C_albicans_SC5314	-	725866
gene-CAALFM_C601780CA	CAALFM_C601780CA	0	0	-2.66882	-1.4162	2.66882	down	0.329767	0.427834	-0.181171	1.80661	1.44474	1.57367	CAALFM_C601780CA	374139	Ca21chr6_C_albicans_SC5314	-	375542
gene-CAALFM_C602660CA	CAALFM_C602660CA	0	0	-2.67423	-1.41912	2.67423	down	-0.872056	0	-0.305805	0.992719	1.0285	1.05829	CAALFM_C602660CA	541584	Ca21chr6_C_albicans_SC5314	-	543302
gene-CAALFM_C200680CA	SOD5	0	0	-2.69275	-1.42908	2.69275	down	-0.73442	-0.0362959	-0.664688	0.982893	0.853415	1.01553	SOD5	111314	Ca21chr2_C_albicans_SC5314	-	112000
gene-CAALFM_C108900WA	CAALFM_C108900WA	0	0	-2.6988	-1.43232	2.6988	down	-1.16291	-0.661404	-0.663492	0.732163	0.590685	0.48631	CAALFM_C108900WA	1933791	Ca21chr1_C_albicans_SC5314	+	1935467
gene-CAALFM_C110580CA	CAALFM_C110580CA	0	0	-2.70839	-1.43744	2.70839	down	-0.495721	-0.291197	-0.612631	1.44697	0.420777	1.04501	CAALFM_C110580CA	2344169	Ca21chr1_C_albicans_SC5314	-	2344501
gene-CAALFM_C306950WA	CAALFM_C306950WA	0	0	-2.71066	-1.43865	2.71066	down	-1.51979	-1.24301	-0.763757	0.633919	0.267998	-0.112538	CAALFM_C306950WA	1591959	Ca21chr3_C_albicans_SC5314	+	1594790
gene-CAALFM_C703560WA	CAALFM_C703560WA	0.000180179	0.000209259	-2.72473	-1.44611	2.72473	down	-2.49433	-0.260056	-1.18239	-0.104178	-0.141568	0.647312	CAALFM_C703560WA	789476	Ca21chr7_C_albicans_SC5314	+	790456
gene-CAALFM_C208520CA	CAALFM_C208520CA	5.88343e-05	6.89713e-05	-2.74575	-1.4572	2.74575	down	1.29084	0	0.602769	2.09602	3.43714	0.732035	CAALFM_C208520CA	1723457	Ca21chr2_C_albicans_SC5314	-	1723618
gene-CAALFM_C113370WA	CAALFM_C113370WA	0	0	-2.75172	-1.46034	2.75172	down	-0.402466	-0.646905	-0.602033	-0.187083	-0.368768	3.28545	CAALFM_C113370WA	2914941	Ca21chr1_C_albicans_SC5314	+	2916115
gene-CAALFM_C504400WA	RNY11	0	0	-2.75277	-1.46088	2.75277	down	-0.651579	-0.298663	-0.0177174	1.18923	1.1728	1.05265	RNY11	971596	Ca21chr5_C_albicans_SC5314	+	972795
gene-CAALFM_C700480WA	FGR2	2.48713e-08	3.07069e-08	-2.7656	-1.46759	2.7656	down	-0.888574	-1.04662	-0.576641	0.791081	0.431763	0.668102	FGR2	79446	Ca21chr7_C_albicans_SC5314	+	80990
gene-CAALFM_C113630WA	CYB2	0	0	-2.77169	-1.47077	2.77169	down	0	-0.245979	-0.480717	0.813975	1.34437	1.52726	CYB2	2997002	Ca21chr1_C_albicans_SC5314	+	2998684
gene-CAALFM_C106220CA	CAALFM_C106220CA	0.00192784	0.00218893	-2.77289	-1.47139	2.77289	down	-3.87731	-3.15955	-3.27454	-1.19632	-1.55564	-3.14527	CAALFM_C106220CA	1298404	Ca21chr1_C_albicans_SC5314	-	1299762
gene-CAALFM_C604610CA	NAG3	0	0	-2.77542	-1.47271	2.77542	down	0.0938129	0	-0.61349	1.51234	1.25135	1.13476	NAG3	1023237	Ca21chr6_C_albicans_SC5314	-	1024922
gene-CAALFM_C202140CA	CAALFM_C202140CA	0.00975389	0.0109377	-2.78432	-1.47732	2.78432	down	-1.48957	0.228185	-1.48957	-0.393544	0.8321	1.24247	CAALFM_C202140CA	418909	Ca21chr2_C_albicans_SC5314	-	419430
gene-CAALFM_C208150WA	CAALFM_C208150WA	0.00975389	0.0109377	-2.78432	-1.47732	2.78432	down	-1.34933	0.368417	-1.34933	0.746687	-0.612631	1.96766	CAALFM_C208150WA	1654158	Ca21chr2_C_albicans_SC5314	+	1654853
gene-CAALFM_C601530CA	CAALFM_C601530CA	0.000269709	0.000312253	-2.78749	-1.47897	2.78749	down	0	0.717752	0	3.41795	1.7367	0	CAALFM_C601530CA	310350	Ca21chr6_C_albicans_SC5314	-	310466
gene-CAALFM_C100850WA	IHD2	0	0	-2.78964	-1.48008	2.78964	down	0.131665	0.0995665	-0.303397	1.58908	1.28488	1.49412	IHD2	167077	Ca21chr1_C_albicans_SC5314	+	167823
gene-CAALFM_C208510WA	CAALFM_C208510WA	0	0	-2.80632	-1.48868	2.80632	down	-0.655571	-0.701205	-0.968958	0.767367	0.552902	0.820038	CAALFM_C208510WA	1722519	Ca21chr2_C_albicans_SC5314	+	1723238
gene-CAALFM_C109420WA	LIP2	5.85292e-06	6.9726e-06	-2.81474	-1.493	2.81474	down	0.143834	-0.42925	-2.73196	-1.63594	1.39706	1.70051	LIP2	2075333	Ca21chr1_C_albicans_SC5314	+	2076733
gene-CAALFM_C107860WA	CAALFM_C107860WA	0	0	-2.82306	-1.49726	2.82306	down	-1.55616	-0.271267	0.236896	0.740875	1.1121	1.04826	CAALFM_C107860WA	1710121	Ca21chr1_C_albicans_SC5314	+	1711374
gene-CAALFM_C300990CA	CAALFM_C300990CA	0	0	-2.83329	-1.50248	2.83329	down	-0.464974	-0.279067	-0.531553	0.727235	0.943419	1.56119	CAALFM_C300990CA	201335	Ca21chr3_C_albicans_SC5314	-	202591
gene-CAALFM_C110710CA	CAALFM_C110710CA	0	0	-2.83896	-1.50536	2.83896	down	-0.624309	-0.545316	0.366514	1.18333	1.28307	1.24657	CAALFM_C110710CA	2376074	Ca21chr1_C_albicans_SC5314	-	2377636
gene-CAALFM_C105480CA	CAALFM_C105480CA	0	0	-2.85538	-1.51368	2.85538	down	0.151348	-0.222021	0.0419297	1.17532	1.73815	1.59883	CAALFM_C105480CA	1150297	Ca21chr1_C_albicans_SC5314	-	1151418
gene-CAALFM_C700770WA	CAALFM_C700770WA	0	0	-2.8591	-1.51556	2.8591	down	-1.74111	-1.20923	-1.66525	-0.229219	0.0554295	0.104878	CAALFM_C700770WA	145917	Ca21chr7_C_albicans_SC5314	+	146819
gene-CAALFM_C114390WA	RPC10	0.00376926	0.00426191	-2.85928	-1.51565	2.85928	down	0	0	1.60277	2.68098	0.736704	2.73203	RPC10	3167371	Ca21chr1_C_albicans_SC5314	+	3167592
gene-CAALFM_C302360CA	CAALFM_C302360CA	0	0	-2.88865	-1.53039	2.88865	down	-0.579259	-0.201924	-0.454411	1.06632	1.157	1.13227	CAALFM_C302360CA	514904	Ca21chr3_C_albicans_SC5314	-	516670
gene-CAALFM_C601490CA	CAALFM_C601490CA	0	0	-2.89028	-1.53121	2.89028	down	0.00375414	-0.588826	-1.12212	0.81859	1.14857	0.919271	CAALFM_C601490CA	297609	Ca21chr6_C_albicans_SC5314	-	298052
gene-CAALFM_C200900WA	CAALFM_C200900WA	0.0023875	0.0027069	-2.89177	-1.53195	2.89177	down	1.29084	0	0	2.09602	0.736704	3.05396	CAALFM_C200900WA	152002	Ca21chr2_C_albicans_SC5314	+	152691
gene-CAALFM_C208350CA	CAALFM_C208350CA	1.22506e-11	1.58225e-11	-2.90016	-1.53613	2.90016	down	-0.349709	-0.77079	-0.400346	1.23975	0.926234	0.921565	CAALFM_C208350CA	1684411	Ca21chr2_C_albicans_SC5314	-	1684974
gene-CAALFM_CR02750CA	PGA34	6.66134e-16	9.01554e-16	-2.90471	-1.53839	2.90471	down	0.482102	-0.0909822	1.25347	0.609216	1.97236	3.67819	PGA34	630053	Ca21chrR_C_albicans_SC5314	-	630646
gene-CAALFM_CR02490WA	OPT4	0	0	-2.91458	-1.54329	2.91458	down	-0.460691	0.424096	0.00152874	1.08023	1.69407	1.8205	OPT4	550905	Ca21chrR_C_albicans_SC5314	+	552005
gene-CAALFM_C307240WA	CAALFM_C307240WA	0	0	-2.92338	-1.54764	2.92338	down	-0.544296	-1.07431	-0.954828	0.874708	0.364973	0.829789	CAALFM_C307240WA	1660226	Ca21chr3_C_albicans_SC5314	+	1660924
gene-CAALFM_C403490CA	CAALFM_C403490CA	0	0	-2.92869	-1.55026	2.92869	down	-1.48136	0	0.415532	1.61207	1.15888	0.813984	CAALFM_C403490CA	733160	Ca21chr4_C_albicans_SC5314	-	733684
gene-CAALFM_C400850CA	CAALFM_C400850CA	0	0	-2.93361	-1.55268	2.93361	down	-0.408132	-0.587302	-0.332639	1.14571	1.18512	0.99912	CAALFM_C400850CA	152453	Ca21chr4_C_albicans_SC5314	-	154591
gene-CAALFM_C106230CA	MDM34	0	0	-2.94323	-1.5574	2.94323	down	-1.56165	-1.71462	-1.25991	0.121696	0.12464	-0.110327	MDM34	1300699	Ca21chr1_C_albicans_SC5314	-	1302570
gene-CAALFM_C400990WA	CAALFM_C400990WA	0	0	-2.95254	-1.56196	2.95254	down	-0.513097	0.0972652	-0.691489	0.964035	1.42951	1.18501	CAALFM_C400990WA	195174	Ca21chr4_C_albicans_SC5314	+	196907
gene-CAALFM_C209340WA	CAALFM_C209340WA	2.59343e-05	3.06211e-05	-2.97883	-1.57474	2.97883	down	-0.914839	-2.80985	-0.924834	0.153382	-0.983544	0.904872	CAALFM_C209340WA	1903774	Ca21chr2_C_albicans_SC5314	+	1904226
gene-CAALFM_C603700WA	ALS1	0	0	-2.99177	-1.581	2.99177	down	-0.0813923	0.186479	0.246261	1.92002	1.39778	1.77654	ALS1	791291	Ca21chr6_C_albicans_SC5314	+	795073
gene-CAALFM_C703140WA	CAALFM_C703140WA	0	0	-3.00786	-1.58874	3.00786	down	0.281022	0.679768	0	1.60595	2.11731	2.00373	CAALFM_C703140WA	679341	Ca21chr7_C_albicans_SC5314	+	681512
gene-CAALFM_C503520WA	CAALFM_C503520WA	0	0	-3.00828	-1.58894	3.00828	down	-0.0118442	0.777642	0.885052	1.94018	2.21163	2.26586	CAALFM_C503520WA	791003	Ca21chr5_C_albicans_SC5314	+	792178
gene-CAALFM_C105830WA	CAALFM_C105830WA	3.21304e-10	4.07651e-10	-3.02256	-1.59577	3.02256	down	-0.0568903	0.106992	-0.00799131	1.6869	1.75821	1.38431	CAALFM_C105830WA	1213935	Ca21chr1_C_albicans_SC5314	+	1214855
gene-CAALFM_C404380CA	CAALFM_C404380CA	0	0	-3.03167	-1.60011	3.03167	down	-0.842845	-0.318318	0.0150566	1.46823	1.14404	1.04196	CAALFM_C404380CA	935018	Ca21chr4_C_albicans_SC5314	-	935302
gene-CAALFM_C201650WA	CAALFM_C201650WA	0	0	-3.04057	-1.60434	3.04057	down	0	-0.593548	-0.0829263	1.12305	1.61353	1.39998	CAALFM_C201650WA	296539	Ca21chr2_C_albicans_SC5314	+	298170
gene-CAALFM_C401320CA	OPT6	0	0	-3.04104	-1.60456	3.04104	down	0.0125999	0	-0.154082	1.43278	1.62637	1.61307	OPT6	267976	Ca21chr4_C_albicans_SC5314	-	270813
gene-CAALFM_C206990WA	CAALFM_C206990WA	0	0	-3.05751	-1.61236	3.05751	down	-0.514058	-0.644198	-0.710271	1.13662	0.582862	1.24907	CAALFM_C206990WA	1434464	Ca21chr2_C_albicans_SC5314	+	1436020
gene-CAALFM_C702920WA	CAALFM_C702920WA	0	0	-3.05959	-1.61334	3.05959	down	-1.10172	-0.098011	0	0.832055	1.4445	1.36373	CAALFM_C702920WA	633412	Ca21chr7_C_albicans_SC5314	+	635133
gene-CAALFM_C702000CA	CAALFM_C702000CA	0.00079346	0.000907849	-3.07296	-1.61963	3.07296	down	-0.445868	-3.32167	-3.32167	-1.64068	0	-0.589632	CAALFM_C702000CA	432211	Ca21chr7_C_albicans_SC5314	-	433887
gene-CAALFM_CR02360WA	IDP2	0	0	-3.08114	-1.62346	3.08114	down	-0.626544	-0.569081	-1.52331	0.660505	0.711712	0.779239	IDP2	525541	Ca21chrR_C_albicans_SC5314	+	526779
gene-CAALFM_C500510WA	CAALFM_C500510WA	0	0	-3.08139	-1.62358	3.08139	down	-1.25857	-0.655428	-0.568995	1.04376	0.682433	0.661553	CAALFM_C500510WA	103156	Ca21chr5_C_albicans_SC5314	+	104601
gene-CAALFM_C602510CA	ASG7	1.09298e-08	1.35559e-08	-3.08577	-1.62563	3.08577	down	-1.70123	-1.68935	-0.219373	0.351883	0.268199	0.646859	ASG7	519240	Ca21chr6_C_albicans_SC5314	-	519686
gene-CAALFM_CR09060WA	CAALFM_CR09060WA	6.61657e-09	8.23906e-09	-3.09656	-1.63067	3.09656	down	-3.34232	-2.50037	-0.914914	-1.1221	-0.957857	0.214352	CAALFM_CR09060WA	1935842	Ca21chrR_C_albicans_SC5314	+	1936579
gene-CAALFM_C702010CA	CAALFM_C702010CA	0	0	-3.10265	-1.6335	3.10265	down	-2.04578	-1.0953	-1.41192	0.210617	0	0.136885	CAALFM_C702010CA	435297	Ca21chr7_C_albicans_SC5314	-	437282
gene-CAALFM_CR06510WA	CAALFM_CR06510WA	0	0	-3.10531	-1.63474	3.10531	down	-0.152745	0.102405	-0.419899	1.29889	1.41041	1.72468	CAALFM_CR06510WA	1390614	Ca21chrR_C_albicans_SC5314	+	1391096
gene-CAALFM_C102110CA	HGT2	0	0	-3.13473	-1.64834	3.13473	down	-2.14895	-0.791579	-0.795201	0.0907621	0.521426	0.597099	HGT2	434412	Ca21chr1_C_albicans_SC5314	-	436049
gene-CAALFM_C106160WA	CAALFM_C106160WA	0	0	-3.16544	-1.6624	3.16544	down	-0.261497	-0.171616	-0.627636	1.22551	1.19932	1.50163	CAALFM_C106160WA	1289661	Ca21chr1_C_albicans_SC5314	+	1291016
gene-CAALFM_C104160CA	CAALFM_C104160CA	0	0	-3.17077	-1.66483	3.17077	down	-0.125251	-0.0938549	-0.240734	1.35076	1.36407	1.81983	CAALFM_C104160CA	869423	Ca21chr1_C_albicans_SC5314	-	870325
gene-CAALFM_C113670WA	OSM2	0	0	-3.17135	-1.6651	3.17135	down	-0.657406	-0.625227	-1.22167	0.557737	0.977963	0.95529	OSM2	3006268	Ca21chr1_C_albicans_SC5314	+	3008214
gene-CAALFM_CR07220CA	CAALFM_CR07220CA	0	0	-3.17526	-1.66688	3.17526	down	-1.2928	-0.805762	-0.636601	0.724879	0.583373	0.957215	CAALFM_CR07220CA	1571688	Ca21chrR_C_albicans_SC5314	-	1574810
gene-CAALFM_C601810WA	CAALFM_C601810WA	0	0	-3.19619	-1.67635	3.19619	down	-1.07001	-0.52574	-0.75808	0.607418	1.04011	1.0277	CAALFM_C601810WA	378946	Ca21chr6_C_albicans_SC5314	+	380427
gene-CAALFM_C101740WA	CTN1	0	0	-3.20377	-1.67977	3.20377	down	-0.388204	-0.497341	-0.612324	1.18836	1.28361	1.06948	CTN1	357079	Ca21chr1_C_albicans_SC5314	+	359466
gene-CAALFM_C305630WA	GTT1	8.33181e-09	1.0355e-08	-3.20492	-1.68029	3.20492	down	-0.473537	-1.04662	-0.746566	0.83415	0.972331	0.967662	GTT1	1258947	Ca21chr3_C_albicans_SC5314	+	1259750
gene-CAALFM_C304480CA	RAS2	0	0	-3.22027	-1.68718	3.22027	down	0.834821	0.686073	1.53353	2.74203	2.53384	2.8401	RAS2	934439	Ca21chr3_C_albicans_SC5314	-	935401
gene-CAALFM_C601450CA	CAALFM_C601450CA	0	0	-3.22055	-1.68731	3.22055	down	-1.3539	-1.18231	-2.08114	0.199796	0	0.244763	CAALFM_C601450CA	289441	Ca21chr6_C_albicans_SC5314	-	290394
gene-CAALFM_CR05690WA	MCT1	0	0	-3.22219	-1.68804	3.22219	down	-0.101821	0.164665	-0.110044	1.6185	1.62158	1.77684	MCT1	1209450	Ca21chrR_C_albicans_SC5314	+	1210475
gene-CAALFM_C102580WA	HNM4	0	0	-3.23259	-1.69269	3.23259	down	-0.639588	-0.180251	-1.53916	0.420412	0.990704	1.30796	HNM4	540001	Ca21chr1_C_albicans_SC5314	+	541512
gene-CAALFM_C406920CA	CSA2	0.00079346	0.000907849	-3.24319	-1.69741	3.24319	down	-1.17382	0.865864	-0.571047	2.09213	1.56289	0.558219	CSA2	1539950	Ca21chr4_C_albicans_SC5314	-	1540393
gene-CAALFM_C111390WA	CAALFM_C111390WA	0	0	-3.2479	-1.69951	3.2479	down	-1.77126	-0.0224199	-0.236938	1.32343	0.996532	0.747937	CAALFM_C111390WA	2496926	Ca21chr1_C_albicans_SC5314	+	2497660
gene-CAALFM_C600930CA	CAALFM_C600930CA	0	0	-3.28017	-1.71377	3.28017	down	-0.882293	-1.05322	-1.75316	0.416578	0.495665	0.540392	CAALFM_C600930CA	183350	Ca21chr6_C_albicans_SC5314	-	184084
gene-CAALFM_CR03890WA	WOR3	0	0	-3.29268	-1.71926	3.29268	down	0.3575	0.932871	0.896584	2.73754	2.34983	2.25737	WOR3	878579	Ca21chrR_C_albicans_SC5314	+	880504
gene-CAALFM_C112090CA	CAALFM_C112090CA	0	0	-3.29799	-1.72159	3.29799	down	0	-0.120572	-0.128639	1.74708	1.48334	1.68512	CAALFM_C112090CA	2643534	Ca21chr1_C_albicans_SC5314	-	2644889
gene-CAALFM_C703310WA	CAALFM_C703310WA	0	0	-3.30003	-1.72248	3.30003	down	-1.96316	-2.43437	-1.68685	-0.345604	0.079349	-0.650698	CAALFM_C703310WA	731779	Ca21chr7_C_albicans_SC5314	+	732447
gene-CAALFM_C402210WA	CAALFM_C402210WA	0	0	-3.30274	-1.72366	3.30274	down	-0.133596	-0.110577	0	1.22261	1.88036	1.82385	CAALFM_C402210WA	437882	Ca21chr4_C_albicans_SC5314	+	438676
gene-CAALFM_C300650WA	NGT1	0	0	-3.3237	-1.73279	3.3237	down	-0.765668	-0.870365	-1.94312	0.634329	0.211474	0.773418	NGT1	107369	Ca21chr3_C_albicans_SC5314	+	108898
gene-CAALFM_C113380WA	CAALFM_C113380WA	0	0	-3.32488	-1.7333	3.32488	down	-0.00512028	-0.168733	0.0585842	0.234421	0.189072	4.66115	CAALFM_C113380WA	2916409	Ca21chr1_C_albicans_SC5314	+	2917254
gene-CAALFM_C601520WA	CAALFM_C601520WA	0	0	-3.33941	-1.73959	3.33941	down	-0.341811	-0.332652	-0.388958	1.23656	1.52215	1.39665	CAALFM_C601520WA	306695	Ca21chr6_C_albicans_SC5314	+	308335
gene-CAALFM_C105450WA	CAALFM_C105450WA	1.33227e-14	1.78111e-14	-3.37734	-1.75589	3.37734	down	-0.463936	-1.39959	0	0.528877	1.00183	1.87343	CAALFM_C105450WA	1142087	Ca21chr1_C_albicans_SC5314	+	1142581
gene-CAALFM_C504380CA	CAALFM_C504380CA	0	0	-3.39927	-1.76523	3.39927	down	-1.76922	-1.53495	0.00214195	0.123426	0.805928	1.06429	CAALFM_C504380CA	966890	Ca21chr5_C_albicans_SC5314	-	968029
gene-CAALFM_C700630CA	CAALFM_C700630CA	0	0	-3.39998	-1.76553	3.39998	down	0	0.309422	-0.320133	2.00743	1.60681	1.67163	CAALFM_C700630CA	103977	Ca21chr7_C_albicans_SC5314	-	105816
gene-CAALFM_CR06990WA	CAALFM_CR06990WA	9.37347e-07	1.13068e-06	-3.40841	-1.7691	3.40841	down	-3.36408	-0.615233	-0.351704	0.395305	0.696501	-0.115523	CAALFM_CR06990WA	1496722	Ca21chrR_C_albicans_SC5314	+	1499319
gene-CAALFM_C104690CA	CAALFM_C104690CA	1.02539e-09	1.29177e-09	-3.41327	-1.77116	3.41327	down	-1.96943	-1.73516	-1.07253	0.157684	0	0.37866	CAALFM_C104690CA	974965	Ca21chr1_C_albicans_SC5314	-	976872
gene-CAALFM_C403710CA	CAALFM_C403710CA	0	0	-3.44187	-1.78319	3.44187	down	-1.09146	0.298305	-0.0328112	1.07426	1.62911	1.82024	CAALFM_C403710CA	790413	Ca21chr4_C_albicans_SC5314	-	791915
gene-CAALFM_C107170CA	ZCF23	0	0	-3.44694	-1.78532	3.44694	down	-0.72965	-1.0012	-1.06078	1.08814	0.809625	0.666562	ZCF23	1536685	Ca21chr1_C_albicans_SC5314	-	1538385
gene-CAALFM_C304040WA	CAALFM_C304040WA	2.38108e-05	2.81298e-05	-3.45363	-1.78811	3.45363	down	0.654245	-1.37827	-2.49325	0	0.810607	1.33645	CAALFM_C304040WA	844399	Ca21chr3_C_albicans_SC5314	+	845358
gene-CAALFM_C405580CA	CAALFM_C405580CA	4.33817e-06	5.17894e-06	-3.46096	-1.79117	3.46096	down	-1.9046	-0.60189	1.28313	1.99877	-0.582938	2.73432	CAALFM_C405580CA	1217919	Ca21chr4_C_albicans_SC5314	-	1218905
gene-CAALFM_C402220CA	ZCF25	0	0	-3.47202	-1.79577	3.47202	down	-0.537743	-0.342153	-0.980697	0.834484	1.03588	1.65636	ZCF25	438733	Ca21chr4_C_albicans_SC5314	-	441150
gene-CAALFM_C107430WA	PHO100	0	0	-3.49073	-1.80353	3.49073	down	-0.931438	-0.367019	-0.482001	1.10641	1.4779	1.04581	PHO100	1609045	Ca21chr1_C_albicans_SC5314	+	1610016
gene-CAALFM_CR04980CA	CAALFM_CR04980CA	5.4844e-06	6.53856e-06	-3.49269	-1.80434	3.49269	down	0	0	0	1.09602	0	4.317	CAALFM_CR04980CA	1077754	Ca21chrR_C_albicans_SC5314	-	1078335
gene-CAALFM_C700290CA	HGT13	0	0	-3.49558	-1.80553	3.49558	down	-2.06915	-1.19157	-1.29487	0.12683	0.188649	0.545535	HGT13	43379	Ca21chr7_C_albicans_SC5314	-	45102
gene-CAALFM_C403480CA	CAALFM_C403480CA	0.000766977	0.000878353	-3.50802	-1.81066	3.50802	down	0	1.71775	0	3.09602	2.32167	1.73203	CAALFM_C403480CA	730527	Ca21chr4_C_albicans_SC5314	-	731114
gene-CAALFM_C603030WA	SAP5	0	0	-3.51596	-1.81392	3.51596	down	-0.811529	-0.0538607	-0.197272	1.34883	1.34631	1.68395	SAP5	635173	Ca21chr6_C_albicans_SC5314	+	636429
gene-CAALFM_C202060CA	FMO1	0	0	-3.51704	-1.81436	3.51704	down	-1.11443	-0.574449	-1.21753	0.614279	0.960163	0.96224	FMO1	402391	Ca21chr2_C_albicans_SC5314	-	404049
gene-CAALFM_C403310CA	CAALFM_C403310CA	1.93029e-06	2.3168e-06	-3.5188	-1.81509	3.5188	down	-1.94904	-1.93716	0.947856	1.02607	0.403719	1.07712	CAALFM_C403310CA	692297	Ca21chr4_C_albicans_SC5314	-	692497
gene-CAALFM_C107030CA	RBT4	0	0	-3.52257	-1.81663	3.52257	down	-1.13838	-0.723585	-1.09056	0.924576	0.654928	0.917853	RBT4	1497905	Ca21chr1_C_albicans_SC5314	-	1498981
gene-CAALFM_C602210WA	CAALFM_C602210WA	0	0	-3.52626	-1.81814	3.52626	down	0.339154	0.763546	-0.214163	1.98165	2.29581	2.0655	CAALFM_C602210WA	460066	Ca21chr6_C_albicans_SC5314	+	460428
gene-CAALFM_C105710CA	UGA4	0	0	-3.53392	-1.82127	3.53392	down	-0.882249	-0.380785	0	1.38634	1.31689	1.49755	UGA4	1192511	Ca21chr1_C_albicans_SC5314	-	1194184
gene-CAALFM_C600860WA	GPX1	0	0	-3.55802	-1.83108	3.55802	down	-0.701809	0.0792894	-0.116425	1.59996	1.65679	1.49753	GPX1	169118	Ca21chr6_C_albicans_SC5314	+	169807
gene-CAALFM_C200660CA	SOD4	0	0	-3.56117	-1.83235	3.56117	down	0.242009	0	-0.918291	1.74331	1.53048	1.54698	SOD4	108666	Ca21chr2_C_albicans_SC5314	-	109364
gene-CAALFM_C202580WA	CAALFM_C202580WA	0	0	-3.58694	-1.84275	3.58694	down	-0.405049	-0.406467	-1.22468	1.15061	1.08481	1.25665	CAALFM_C202580WA	521088	Ca21chr2_C_albicans_SC5314	+	522620
gene-CAALFM_C206980WA	CAALFM_C206980WA	0.000489258	0.000563404	-3.60247	-1.84898	3.60247	down	-1.4886	-1.4886	0.114165	1.60742	0.248099	0.828393	CAALFM_C206980WA	1431599	Ca21chr2_C_albicans_SC5314	+	1433137
gene-CAALFM_C403500CA	CAALFM_C403500CA	0	0	-3.60554	-1.85022	3.60554	down	0.369621	1.01242	1.35108	2.5148	2.88615	2.88283	CAALFM_C403500CA	734839	Ca21chr4_C_albicans_SC5314	-	735390
gene-CAALFM_C105890WA	CAALFM_C105890WA	0	0	-3.60597	-1.85039	3.60597	down	0.23253	0.215839	0.264355	2.47382	2.03388	1.75619	CAALFM_C105890WA	1223689	Ca21chr1_C_albicans_SC5314	+	1224744
gene-CAALFM_C601440CA	FRP5	5.23088e-07	6.33548e-07	-3.63239	-1.86092	3.63239	down	-1.56635	-1.55447	-1.25442	0.698266	-1.53552	2.04477	FRP5	287462	Ca21chr6_C_albicans_SC5314	-	288292
gene-CAALFM_C301480CA	RKI1	0	0	-3.6471	-1.86675	3.6471	down	-1.14956	-1.45913	-2.15177	0.362043	0.250225	0.22753	RKI1	315941	Ca21chr3_C_albicans_SC5314	-	316663
gene-CAALFM_C503060CA	TNA1	3.33067e-15	4.48155e-15	-3.65864	-1.87131	3.65864	down	-1.84927	-0.0531216	-1.53734	0.763269	0.596596	0.81432	TNA1	679515	Ca21chr5_C_albicans_SC5314	-	681047
gene-CAALFM_C102070WA	HSP31	0	0	-3.66986	-1.87572	3.66986	down	-1.08403	0	0.885017	1.34265	1.83633	2.24919	HSP31	427843	Ca21chr1_C_albicans_SC5314	+	428838
gene-CAALFM_C304570CA	DUR35	0	0	-3.67651	-1.87834	3.67651	down	-1.15328	-0.901446	-0.685224	0.453365	0.856796	1.5849	DUR35	965801	Ca21chr3_C_albicans_SC5314	-	967807
gene-CAALFM_C304310CA	CAALFM_C304310CA	0	0	-3.73344	-1.9005	3.73344	down	-1.00128	-0.311325	-0.426307	0.821833	1.73737	1.4034	CAALFM_C304310CA	898103	Ca21chr3_C_albicans_SC5314	-	898993
gene-CAALFM_CR02290WA	PGA22	0	0	-3.73958	-1.90288	3.73958	down	-1	0.215407	-0.562541	1.1531	1.86907	1.33931	PGA22	511771	Ca21chrR_C_albicans_SC5314	+	512280
gene-CAALFM_CR04820WA	CAALFM_CR04820WA	0	0	-3.75081	-1.9072	3.75081	down	-0.25086	-0.463541	-0.36702	1.23362	1.76034	1.64622	CAALFM_CR04820WA	1043307	Ca21chrR_C_albicans_SC5314	+	1043612
gene-CAALFM_C603790CA	HGT10	0	0	-3.78543	-1.92046	3.78543	down	-1.70072	-1.63356	-0.664276	1.08959	0.112559	0.560655	HGT10	817349	Ca21chr6_C_albicans_SC5314	-	818989
gene-CAALFM_C202070WA	SPR3	0	0	-3.78565	-1.92054	3.78565	down	0.162272	-1.29533	-2.11076	0.591949	0.778065	1.14779	SPR3	405503	Ca21chr2_C_albicans_SC5314	+	406978
gene-CAALFM_CR01530CA	CAALFM_CR01530CA	0	0	-3.78795	-1.92142	3.78795	down	1.59427	1.08007	1.78067	2.44869	1.26253	6.50804	CAALFM_CR01530CA	352937	Ca21chrR_C_albicans_SC5314	-	353272
gene-CAALFM_CR04990CA	CAALFM_CR04990CA	0	0	-3.80332	-1.92726	3.80332	down	-1.40981	-1.71986	-1.4198	0.321378	0.157075	0.753857	CAALFM_CR04990CA	1079939	Ca21chrR_C_albicans_SC5314	-	1080766
gene-CAALFM_C302660WA	CAALFM_C302660WA	3.61959e-11	4.6423e-11	-3.81047	-1.92997	3.81047	down	-3.61223	-0.792997	-0.97837	-0.163188	-0.166363	0.735859	CAALFM_C302660WA	576543	Ca21chr3_C_albicans_SC5314	+	577301
gene-CAALFM_CR07810WA	YHB5	0	0	-3.8115	-1.93036	3.8115	down	-0.781754	-0.0404563	0.184535	2.25074	1.56514	1.33752	YHB5	1696870	Ca21chrR_C_albicans_SC5314	+	1698072
gene-CAALFM_C600470CA	FET99	4.55819e-08	5.59341e-08	-3.81291	-1.93089	3.81291	down	-5.09303	-0.731424	-0.168335	-0.412048	-0.0709262	0.282858	FET99	83656	Ca21chr6_C_albicans_SC5314	-	85536
gene-CAALFM_CR04900CA	PGA39	0	0	-3.8147	-1.93157	3.8147	down	-0.154337	0.620503	-1.30184	1.61768	1.8321	1.50925	PGA39	1059951	Ca21chrR_C_albicans_SC5314	-	1060796
gene-CAALFM_C702360WA	CAALFM_C702360WA	0	0	-3.83764	-1.94022	3.83764	down	-0.727663	-0.253441	-1.73766	1.02861	1.09672	0.976571	CAALFM_C702360WA	515708	Ca21chr7_C_albicans_SC5314	+	516121
gene-CAALFM_C110980WA	CAALFM_C110980WA	0	0	-3.84125	-1.94158	3.84125	down	-2.06094	-1.28204	-0.787481	-0.405649	-0.634181	2.7341	CAALFM_C110980WA	2423223	Ca21chr1_C_albicans_SC5314	+	2423756
gene-CAALFM_C300590WA	CAALFM_C300590WA	1.37446e-13	1.8146e-13	-3.85533	-1.94685	3.85533	down	0	0	0	0	0	5.84056	CAALFM_C300590WA	90951	Ca21chr3_C_albicans_SC5314	+	91517
gene-CAALFM_C302060WA	CAALFM_C302060WA	0	0	-3.87567	-1.95444	3.87567	down	-0.250606	0.647932	-0.467051	1.62497	2.07758	2.09106	CAALFM_C302060WA	448127	Ca21chr3_C_albicans_SC5314	+	449398
gene-CAALFM_CR07820WA	CAALFM_CR07820WA	0	0	-3.87611	-1.95461	3.87611	down	-0.887723	-0.646363	-0.367681	1.10388	1.18398	1.6742	CAALFM_CR07820WA	1699955	Ca21chrR_C_albicans_SC5314	+	1702141
gene-CAALFM_C303570CA	CAALFM_C303570CA	0	0	-3.87617	-1.95463	3.87617	down	-2.17442	-1.16254	-1.27752	0	1.04404	0.205379	CAALFM_C303570CA	757464	Ca21chr3_C_albicans_SC5314	-	758735
gene-CAALFM_C112470WA	CAALFM_C112470WA	0	0	-3.90685	-1.966	3.90685	down	-0.342121	0.436018	0.207973	1.96883	2.21281	2.01825	CAALFM_C112470WA	2719965	Ca21chr1_C_albicans_SC5314	+	2720702
gene-CAALFM_C306580WA	JEN1	0	0	-3.9247	-1.97258	3.9247	down	-2.02342	-1.18147	-1.4891	-0.410881	0.592371	1.04227	JEN1	1501918	Ca21chr3_C_albicans_SC5314	+	1503543
gene-CAALFM_C405130CA	ALD6	0	0	-3.92724	-1.97351	3.92724	down	-1.07639	-0.331705	-1.36404	0.875911	1.12852	1.14398	ALD6	1104766	Ca21chr4_C_albicans_SC5314	-	1106391
gene-CAALFM_CR02340WA	CAALFM_CR02340WA	3.69486e-05	4.34534e-05	-3.95268	-1.98283	3.95268	down	-0.736802	-1.30989	-3.02764	0.653347	-0.290934	0.511752	CAALFM_CR02340WA	518245	Ca21chrR_C_albicans_SC5314	+	519572
gene-CAALFM_C400640WA	CAALFM_C400640WA	1.4404e-10	1.83606e-10	-3.95974	-1.98541	3.95974	down	-2.02616	-1.59925	-2.12927	0.0269527	0.174594	0	CAALFM_C400640WA	110378	Ca21chr4_C_albicans_SC5314	+	110908
gene-CAALFM_CR06500CA	CAALFM_CR06500CA	0	0	-4.03404	-2.01222	4.03404	down	-0.46211	-0.0993233	-0.425811	1.43238	1.68781	1.92923	CAALFM_CR06500CA	1389144	Ca21chrR_C_albicans_SC5314	-	1389644
gene-CAALFM_C104800CA	CAALFM_C104800CA	0	0	-4.09828	-2.03502	4.09828	down	-1.27009	-1.38374	-0.203269	0.763916	1.04614	1.4379	CAALFM_C104800CA	998118	Ca21chr1_C_albicans_SC5314	-	1000229
gene-CAALFM_CR05090CA	HGT9	0	0	-4.11856	-2.04214	4.11856	down	-1.25931	-1.02504	-1.94738	0.41772	0.71012	0.766851	HGT9	1101386	Ca21chrR_C_albicans_SC5314	-	1103358
gene-CAALFM_C603070CA	CAALFM_C603070CA	0.00056232	0.00064611	-4.12379	-2.04397	4.12379	down	-2.32504	-2.32504	-1.72227	-0.229021	-0.00337672	-0.00804591	CAALFM_C603070CA	646161	Ca21chr6_C_albicans_SC5314	-	646484
gene-CAALFM_CR04440CA	RBR1	0	0	-4.19268	-2.06787	4.19268	down	-1.2486	-0.69969	-2.02413	0.376017	0.917163	0.938029	RBR1	982073	Ca21chrR_C_albicans_SC5314	-	982408
gene-CAALFM_C401070WA	HGT17	0	0	-4.20268	-2.07131	4.20268	down	-1.40485	-1.80801	-0.922993	-0.277737	0.564579	1.79123	HGT17	217108	Ca21chr4_C_albicans_SC5314	+	218946
gene-CAALFM_C700870WA	CAALFM_C700870WA	0	0	-4.21353	-2.07503	4.21353	down	-2.10466	-0.507818	-0.470798	0.816004	1.19919	1.12662	CAALFM_C700870WA	174289	Ca21chr7_C_albicans_SC5314	+	176121
gene-CAALFM_C301300CA	NCE103	0	0	-4.26605	-2.0929	4.26605	down	-0.591325	-0.775115	-0.935019	1.36807	1.33464	1.27453	NCE103	275604	Ca21chr3_C_albicans_SC5314	-	276449
gene-CAALFM_C402820WA	CAALFM_C402820WA	0	0	-4.30668	-2.10658	4.30668	down	-1.5919	-1.42802	-0.543	0.272181	0.728438	1.75619	CAALFM_C402820WA	586325	Ca21chr4_C_albicans_SC5314	+	588797
gene-CAALFM_C102690CA	CAALFM_C102690CA	4.43645e-12	5.75495e-12	-4.31669	-2.10993	4.31669	down	-1.06429	0.063067	-1.75236	1.32586	1.5515	0.698838	CAALFM_C102690CA	562357	Ca21chr1_C_albicans_SC5314	-	562659
gene-CAALFM_CR04610CA	CAALFM_CR04610CA	0	0	-4.3515	-2.12151	4.3515	down	-0.317907	-0.656525	-0.795756	1.46591	1.65521	1.47323	CAALFM_CR04610CA	1008189	Ca21chrR_C_albicans_SC5314	-	1009691
gene-CAALFM_C603850CA	IHD1	0	0	-4.35162	-2.12155	4.35162	down	-1.29043	-0.657887	-0.978496	1.26291	0.994541	1.18039	IHD1	838281	Ca21chr6_C_albicans_SC5314	-	839459
gene-CAALFM_C306450WA	GLG2	0	0	-4.37592	-2.12959	4.37592	down	-0.680673	0	-0.796161	1.71869	1.52828	1.66495	GLG2	1467909	Ca21chr3_C_albicans_SC5314	+	1468994
gene-CAALFM_C104650WA	DUR3	0	0	-4.43732	-2.14969	4.43732	down	-0.426916	0	-0.114983	1.59126	1.97315	2.34275	DUR3	961930	Ca21chr1_C_albicans_SC5314	+	964107
gene-CAALFM_C403340CA	CAALFM_C403340CA	0	0	-4.48078	-2.16375	4.48078	down	-2.81982	-2.28438	-2.42042	-0.580007	-0.0520248	-0.401342	CAALFM_C403340CA	701061	Ca21chr4_C_albicans_SC5314	-	702284
gene-CAALFM_C206590CA	GIT1	0	0	-4.53018	-2.17957	4.53018	down	0	0.794287	1.19555	2.8661	2.89212	2.77032	GIT1	1334165	Ca21chr2_C_albicans_SC5314	-	1335724
gene-CAALFM_C702130WA	CAALFM_C702130WA	0	0	-4.54355	-2.18382	4.54355	down	-1.41272	-0.49395	-2.51582	0.621285	0.987345	0.520333	CAALFM_C702130WA	468121	Ca21chr7_C_albicans_SC5314	+	469158
gene-CAALFM_C602890CA	HPD1	0	0	-4.55315	-2.18686	4.55315	down	-1.74032	-0.532047	-1.03607	1.03065	1.37088	0.850623	HPD1	597534	Ca21chr6_C_albicans_SC5314	-	598598
gene-CAALFM_C406640CA	CAALFM_C406640CA	0.000102546	0.000119564	-4.59681	-2.20063	4.59681	down	-1.71775	0	-1.71775	0.963233	1.18888	1.01428	CAALFM_C406640CA	1482851	Ca21chr4_C_albicans_SC5314	-	1483333
gene-CAALFM_CR01220WA	CAALFM_CR01220WA	0	0	-4.62804	-2.2104	4.62804	down	-2.04132	-2.8368	-1.53674	-1.04349	0.241046	1.01879	CAALFM_CR01220WA	282664	Ca21chrR_C_albicans_SC5314	+	284229
gene-CAALFM_CR00740CA	BMT3	0	0	-4.62838	-2.21051	4.62838	down	-1.57346	-0.523912	-0.308071	1.33393	1.38698	1.50517	BMT3	172978	Ca21chrR_C_albicans_SC5314	-	174627
gene-CAALFM_C113080WA	OP4	0	0	-4.64086	-2.21439	4.64086	down	-1.1716	0.255312	0.277833	1.92636	1.44419	2.63417	OP4	2848507	Ca21chr1_C_albicans_SC5314	+	2849721
gene-CAALFM_C603600CA	CAALFM_C603600CA	0	0	-4.72435	-2.24012	4.72435	down	-1.65158	-0.809625	-0.924608	0.656108	1.56688	1.11155	CAALFM_C603600CA	763188	Ca21chr6_C_albicans_SC5314	-	764768
gene-CAALFM_C504690CA	CAALFM_C504690CA	0	0	-4.75599	-2.24974	4.75599	down	-0.506197	-0.749974	-0.435272	1.66464	1.61427	1.77888	CAALFM_C504690CA	1019083	Ca21chr5_C_albicans_SC5314	-	1019319
gene-CAALFM_C201630WA	CAALFM_C201630WA	0	0	-4.76873	-2.25361	4.76873	down	-0.488239	0.14117	-0.236847	1.79601	2.06701	2.31388	CAALFM_C201630WA	291098	Ca21chr2_C_albicans_SC5314	+	292192
gene-CAALFM_C305660CA	CAALFM_C305660CA	2.22045e-16	3.02155e-16	-4.79689	-2.2621	4.79689	down	-0.794824	-1.36791	-1.06785	1.67333	0.651044	1.23134	CAALFM_C305660CA	1266051	Ca21chr3_C_albicans_SC5314	-	1267238
gene-CAALFM_C111710CA	CAALFM_C111710CA	2.05683e-07	2.50477e-07	-4.8377	-2.27432	4.8377	down	-2.34229	-1.21494	-4.63313	-0.836666	-0.436993	-0.0937386	CAALFM_C111710CA	2564631	Ca21chr1_C_albicans_SC5314	-	2565422
gene-CAALFM_C101510WA	CAALFM_C101510WA	0	0	-4.88021	-2.28694	4.88021	down	-0.771735	0.0194559	-0.728988	1.91609	1.44672	2.01675	CAALFM_C101510WA	299614	Ca21chr1_C_albicans_SC5314	+	301767
gene-CAALFM_C604230WA	CAALFM_C604230WA	0	0	-4.93141	-2.302	4.93141	down	-0.425679	-0.209995	-0.84555	1.65413	1.81977	1.95088	CAALFM_C604230WA	933892	Ca21chr6_C_albicans_SC5314	+	935499
gene-CAALFM_C111490CA	BTA1	0	0	-4.95015	-2.30747	4.95015	down	-1.56471	-0.459722	-1.25278	1.08847	1.41721	1.13952	BTA1	2524641	Ca21chr1_C_albicans_SC5314	-	2526899
gene-CAALFM_C105970WA	CAALFM_C105970WA	0	0	-4.97486	-2.31466	4.97486	down	-0.0125337	0.465009	-1.50796	2.17512	1.7345	1.97886	CAALFM_C105970WA	1254843	Ca21chr1_C_albicans_SC5314	+	1256615
gene-CAALFM_C503430WA	CAALFM_C503430WA	0	0	-5.04837	-2.33582	5.04837	down	-0.246616	0.570247	1.31586	2.99061	2.78835	2.86798	CAALFM_C503430WA	772001	Ca21chr5_C_albicans_SC5314	+	772828
gene-CAALFM_C701060WA	CAALFM_C701060WA	1.81192e-10	2.3054e-10	-5.06747	-2.34126	5.06747	down	-1.74884	0	-1.43691	0.641305	1.50438	1.69235	CAALFM_C701060WA	222726	Ca21chr7_C_albicans_SC5314	+	223154
gene-CAALFM_C306660CA	CAALFM_C306660CA	0	0	-5.07621	-2.34375	5.07621	down	-1.39375	0	-0.371323	1.32705	1.99357	1.94557	CAALFM_C306660CA	1520428	Ca21chr3_C_albicans_SC5314	-	1521507
gene-CAALFM_C501380WA	CFL5	1.77636e-15	2.39636e-15	-5.17552	-2.3717	5.17552	down	-3.59009	-0.703738	-2.27815	0.607418	0.17771	-0.241996	CFL5	308742	Ca21chr5_C_albicans_SC5314	+	310874
gene-CAALFM_CR07300WA	CAALFM_CR07300WA	0	0	-5.37392	-2.42597	5.37392	down	0	0.518838	-1.61407	1.94958	2.16948	2.06364	CAALFM_CR07300WA	1589557	Ca21chrR_C_albicans_SC5314	+	1591749
gene-CAALFM_C110170WA	CAALFM_C110170WA	8.03802e-14	1.06413e-13	-5.3916	-2.43071	5.3916	down	1.11702	-2.04103	-0.571047	1.24413	2.18738	2.36557	CAALFM_C110170WA	2239042	Ca21chr1_C_albicans_SC5314	+	2239758
gene-CAALFM_C704070CA	CAALFM_C704070CA	0	0	-5.39551	-2.43176	5.39551	down	2.07525	2.10362	-0.470798	3.44872	3.52112	4.03351	CAALFM_C704070CA	883464	Ca21chr7_C_albicans_SC5314	-	883853
gene-CAALFM_C504480CA	CAALFM_C504480CA	0	0	-5.42466	-2.43953	5.42466	down	-1.68021	-1.00536	-2.04634	0.679569	0.719859	1.18726	CAALFM_C504480CA	981163	Ca21chr5_C_albicans_SC5314	-	981432
gene-CAALFM_C500530WA	CAALFM_C500530WA	0	0	-5.59467	-2.48405	5.59467	down	-0.548907	0	-0.324436	2.24563	1.92844	2.40474	CAALFM_C500530WA	105626	Ca21chr5_C_albicans_SC5314	+	107950
gene-CAALFM_C406900WA	GST1	0	0	-5.61816	-2.4901	5.61816	down	-2.31766	-1.30578	-2.74269	0.0235786	0.420989	0.659591	GST1	1536828	Ca21chr4_C_albicans_SC5314	+	1537565
gene-CAALFM_C104500WA	ICL1	0	0	-5.7285	-2.51816	5.7285	down	-0.817123	-0.550315	-1.69957	1.40839	1.51692	1.56215	ICL1	929091	Ca21chr1_C_albicans_SC5314	+	930743
gene-CAALFM_C101980WA	HGT1	0	0	-5.84188	-2.54643	5.84188	down	-2.10213	-1.27453	-1.77025	0.918761	0.71113	0.862499	HGT1	406673	Ca21chr1_C_albicans_SC5314	+	408310
gene-CAALFM_C306510CA	HST6	0	0	-5.90884	-2.56287	5.90884	down	-0.240655	-0.0214663	-0.832506	2.16325	2.15351	2.27724	HST6	1486242	Ca21chr3_C_albicans_SC5314	-	1490213
gene-CAALFM_C401400WA	UEC1	0	0	-5.92395	-2.56656	5.92395	down	0.183543	0.125032	-1.31188	1.3513	1.14398	4.20109	UEC1	291217	Ca21chr4_C_albicans_SC5314	+	291654
gene-CAALFM_C110150WA	WOR1	0	0	-6.00078	-2.58515	6.00078	down	0.635526	1.67356	-0.20064	3.46686	3.15429	3.24274	WOR1	2230403	Ca21chr1_C_albicans_SC5314	+	2232760
gene-CAALFM_CR05190WA	CAALFM_CR05190WA	0	0	-6.1374	-2.61763	6.1374	down	-1.54796	-1.44297	-3.55795	0.411036	0.234196	0.658778	CAALFM_CR05190WA	1122154	Ca21chrR_C_albicans_SC5314	+	1122981
gene-CAALFM_C112330WA	CAALFM_C112330WA	0	0	-6.20332	-2.63304	6.20332	down	-1.4716	-0.459726	-0.159672	1.79301	2.00989	2.00522	CAALFM_C112330WA	2687808	Ca21chr1_C_albicans_SC5314	+	2689043
gene-CAALFM_C405200CA	CAALFM_C405200CA	2.37588e-14	3.16682e-14	-6.28381	-2.65164	6.28381	down	-0.770857	-1.9289	-3.64665	1.20425	0.996939	-0.592692	CAALFM_C405200CA	1127004	Ca21chr4_C_albicans_SC5314	-	1127477
gene-CAALFM_C105920WA	CAALFM_C105920WA	0	0	-6.31419	-2.6586	6.31419	down	-1.51438	0	0.148052	2.3352	2.30305	1.97121	CAALFM_C105920WA	1236305	Ca21chr1_C_albicans_SC5314	+	1238380
gene-CAALFM_C206350CA	CAALFM_C206350CA	0	0	-6.33996	-2.66447	6.33996	down	-0.882204	-0.13336	0.0146916	2.47757	2.37102	2.14396	CAALFM_C206350CA	1297757	Ca21chr2_C_albicans_SC5314	-	1299199
gene-CAALFM_CR08740WA	CAALFM_CR08740WA	6.23474e-07	7.53963e-07	-6.3745	-2.67231	6.3745	down	-1.56081	-0.843055	-1.56081	0.535215	1.76086	1.75619	CAALFM_CR08740WA	1881722	Ca21chrR_C_albicans_SC5314	+	1882402
gene-CAALFM_CR00380WA	CAALFM_CR00380WA	0	0	-6.37933	-2.67341	6.37933	down	-1.7313	-1.36968	-0.654587	1.35174	1.48404	1.42887	CAALFM_CR00380WA	95282	Ca21chrR_C_albicans_SC5314	+	96580
gene-CAALFM_CR03670WA	CAALFM_CR03670WA	0	0	-6.40234	-2.6786	6.40234	down	-2.55713	-1.62771	-1.24519	0.363537	1.08514	1.15709	CAALFM_CR03670WA	816393	Ca21chrR_C_albicans_SC5314	+	818339
gene-CAALFM_C206930CA	CAALFM_C206930CA	0	0	-6.70141	-2.74446	6.70141	down	-1.02414	0.0466304	-0.542284	2.24865	2.27971	2.18524	CAALFM_C206930CA	1419414	Ca21chr2_C_albicans_SC5314	-	1420940
gene-CAALFM_C401940WA	PHO89	0	0	-6.78623	-2.76261	6.78623	down	1.16291	1.48556	0.348793	3.83733	3.59724	3.85053	PHO89	379679	Ca21chr4_C_albicans_SC5314	+	381481
gene-CAALFM_C603060WA	PGA60	0	0	-7.13674	-2.83527	7.13674	down	-1.02203	-0.694651	-2.61699	1.06609	1.59376	1.51228	PGA60	643530	Ca21chr6_C_albicans_SC5314	+	645755
gene-CAALFM_C203350WA	PGA17	0	0	-7.24903	-2.85779	7.24903	down	-1.46721	-0.817904	-1.74024	1.42544	1.73354	1.38902	PGA17	695735	Ca21chr2_C_albicans_SC5314	+	697408
gene-CAALFM_C205900WA	CAALFM_C205900WA	0	0	-7.26478	-2.86092	7.26478	down	-2.5919	-1.58002	-1.27997	0.79825	1.02389	1.30873	CAALFM_C205900WA	1206361	Ca21chr2_C_albicans_SC5314	+	1207523
gene-CAALFM_C406380WA	SOU2	0	0	-7.28308	-2.86455	7.28308	down	-1.97731	-1.38047	-2.66537	0.635234	0.716488	1.21878	SOU2	1417018	Ca21chr4_C_albicans_SC5314	+	1417860
gene-CAALFM_C704080CA	CAALFM_C704080CA	4.70735e-14	6.25576e-14	-7.51592	-2.90995	7.51592	down	0.356539	-0.216545	-1.9343	1.48365	2.8468	2.60509	CAALFM_C704080CA	885185	Ca21chr7_C_albicans_SC5314	-	885985
gene-CAALFM_C500540CA	AGA1	1.67653e-09	2.10781e-09	-7.82321	-2.96776	7.82321	down	-0.479326	-2.35512	-2.35512	1.32586	0.551504	1.83634	AGA1	109830	Ca21chr5_C_albicans_SC5314	-	110891
gene-CAALFM_CR01920WA	CAALFM_CR01920WA	0	0	-7.8873	-2.97953	7.8873	down	0.0756421	-0.0210037	-1.13599	2.32305	2.77273	2.76146	CAALFM_CR01920WA	423365	Ca21chrR_C_albicans_SC5314	+	424666
gene-CAALFM_C208360CA	OPT5	0	0	-8.42886	-3.07534	8.42886	down	-1.19214	-0.0807271	-3.68756	1.4056	1.13287	1.7271	OPT5	1685485	Ca21chr2_C_albicans_SC5314	-	1688250
gene-CAALFM_C302800WA	ADH4	4.54888e-10	5.75497e-10	-8.65152	-3.11295	8.65152	down	-3.0535	-1.33575	-3.0535	0.0425181	0.853125	1.00046	ADH4	604119	Ca21chr3_C_albicans_SC5314	+	604895
gene-CAALFM_C301740CA	CAALFM_C301740CA	2.22045e-16	3.02155e-16	-8.70614	-3.12203	8.70614	down	-0.0568901	1.10699	-1.93269	2.62277	2.97394	2.88681	CAALFM_C301740CA	379671	Ca21chr3_C_albicans_SC5314	-	380057
gene-CAALFM_C403520CA	RBT1	0	0	-8.76986	-3.13255	8.76986	down	-1.51954	0.353385	0	2.86533	2.52724	2.83894	RBT1	745166	Ca21chr4_C_albicans_SC5314	-	747331
gene-CAALFM_C106280CA	UME6	0	0	-8.85403	-3.14633	8.85403	down	-0.8351	0.0366316	1.44479	3.38939	3.27113	3.42481	UME6	1314438	Ca21chr1_C_albicans_SC5314	-	1316969
gene-CAALFM_C300920WA	ATO1	0	0	-9.31656	-3.2198	9.31656	down	-1.88175	-1.4818	-2.00277	1.49498	1.43128	1.36681	ATO1	187453	Ca21chr3_C_albicans_SC5314	+	188250
gene-CAALFM_C403570WA	HWP1	0	0	-9.66205	-3.27233	9.66205	down	-2.34325	-0.350753	-0.120849	2.59354	2.00565	2.40294	HWP1	762835	Ca21chr4_C_albicans_SC5314	+	764739
gene-CAALFM_C604620CA	NAG4	0	0	-9.77799	-3.28954	9.77799	down	0.108839	-0.563781	-1.90116	2.28326	2.20241	3.02685	NAG4	1025130	Ca21chr6_C_albicans_SC5314	-	1026875
gene-CAALFM_C209800CA	CAALFM_C209800CA	5.9952e-15	8.04426e-15	-9.99639	-3.32141	9.99639	down	-4.34933	-3.04662	-4.34933	-1.44596	0.474832	-0.809946	CAALFM_C209800CA	2001195	Ca21chr2_C_albicans_SC5314	-	2002058
gene-CAALFM_C109590CA	LIP10	0	0	-10.9674	-3.45515	10.9674	down	-1.00312	1.71464	0.599654	3.9998	3.77798	3.89884	LIP10	2111646	Ca21chr1_C_albicans_SC5314	-	2113043
gene-CAALFM_C403470CA	ECE1	0	0	-11.4398	-3.51599	11.4398	down	-3.13207	0	1.17986	2.85324	2.38948	3.35306	ECE1	726514	Ca21chr4_C_albicans_SC5314	-	727329
gene-CAALFM_CR06670WA	CFL11	0	0	-11.5744	-3.53286	11.5744	down	-2.35582	-0.469471	-3.64665	1.44937	0.733905	1.94336	CFL11	1433878	Ca21chrR_C_albicans_SC5314	+	1436097
gene-CAALFM_C106860WA	CAALFM_C106860WA	0	0	-12.6612	-3.66235	12.6612	down	-2.33381	0	-3.62464	1.27873	1.78449	1.96537	CAALFM_C106860WA	1462710	Ca21chr1_C_albicans_SC5314	+	1464203
gene-CAALFM_C202220CA	CAALFM_C202220CA	0	0	-17.795	-4.1534	17.795	down	-2.02425	-2.37494	-3.29728	1.17325	1.43657	2.15391	CAALFM_C202220CA	437551	Ca21chr2_C_albicans_SC5314	-	438750
gene-CAALFM_C113440CA	OFI1	0	0	-21.7675	-4.44411	21.7675	down	0.541206	1.39314	-1.09439	4.67764	4.65425	4.84039	OFI1	2935419	Ca21chr1_C_albicans_SC5314	-	2937365
gene-CAALFM_CR07540CA	CAALFM_CR07540CA	0	0	-22.8461	-4.51387	22.8461	down	-3.10729	-0.804578	-3.10729	2.19818	2.05568	2.2686	CAALFM_CR07540CA	1634660	Ca21chrR_C_albicans_SC5314	-	1636483
