# Supplementary material for: Deletion of the Candida albicans TLO gene family using CRISPR-Cas9 mutagenesis allows characterisation of functional differences in α-, β- and γ- TLO gene function
Source: PLoS Genet. 2023 Dec 4;19(12):e1011082. doi: 10.1371/journal.pgen.1011082 (PMC10721199; doi:10.1371/journal.pgen.1011082)
Supplement: S8 Table — (XLSX) [file pgen.1011082.s025.xlsx]

## Sheet: Sheet1
Table S8. Gene differentially expressed (FDR q <0.05, FC > 2.0) between PENO-TLO2 complemented mutant and tlo null mutant (CC16) in YEPD during exponential growth
Gene ID	Gene Symbol	p-value	Corrected p-value	FC ([pENO2] vs [tlo])	Log FC ([pENO2] vs [tlo])	FC (abs) ([pENO2] vs [tlo])	Regulation ([pENO2] vs [tlo])	pENO-2_Rep1(normalized)	pENO-2_Rep2(normalized)	pENO-2_Rep3(normalized)	TLO_delta_Rep1(normalized)	TLO_delta_Rep2(normalized)	TLO_delta_Rep3(normalized)	Gene Symbol	Start	Chromosome	Strand	End
gene-CAALFM_C602100WA	CAALFM_C602100WA	0	0	62.9578	5.97631	62.9578	up	1.83168	3.5903	4.41548	-3.14052	-2.60172	-2.34923	CAALFM_C602100WA	434385	Ca21chr6_C_albicans_SC5314	+	434888
gene-CAALFM_CR10860CA	CTA26	0	0	34.4872	5.10799	34.4872	up	4.938	4.63389	4.41314	-0.534733	-0.365768	-0.43843	CTA26	2285377	Ca21chrR_C_albicans_SC5314	-	2286198
gene-CAALFM_C200010WA	TLO5	0	0	33.4371	5.06338	33.4371	up	6.55444	4.40809	4.38294	-0.619441	-0.978759	1.75354	TLO5	4248	Ca21chr2_C_albicans_SC5314	+	4778
gene-CAALFM_C207570WA	RNR22	0	0	23.5786	4.5594	23.5786	up	1.06453	1.07525	1.56297	-3.61601	-3.16328	-3.19617	RNR22	1545974	Ca21chr2_C_albicans_SC5314	+	1547158
gene-CAALFM_C400450CA	PGA10	0	0	18.5612	4.21422	18.5612	up	0.823064	1.17251	1.58747	-3.58236	-2.68096	-2.79629	PGA10	72788	Ca21chr4_C_albicans_SC5314	-	73540
gene-CAALFM_C504220WA	MRV5	2.09079e-24	3.09604e-24	13.8579	3.79264	13.8579	up	-0.263097	0.273836	0.745453	-2.29947	-4.65879	-3.66346	MRV5	939282	Ca21chr5_C_albicans_SC5314	+	939923
gene-CAALFM_C401340WA	CAALFM_C401340WA	1.93122e-11	2.59686e-11	13.5468	3.75989	13.5468	up	2.46588	2.4195	2.77082	-1.78516	-1.78516	-0.0531281	CAALFM_C401340WA	273215	Ca21chr4_C_albicans_SC5314	+	273544
gene-CAALFM_C403960WA	CAALFM_C403960WA	0	0	13.4454	3.74904	13.4454	up	2.86104	2.07898	2.24597	-1.63101	-0.797686	-1.63243	CAALFM_C403960WA	845566	Ca21chr4_C_albicans_SC5314	+	845781
gene-CAALFM_C208260WA	CAALFM_C208260WA	8.56754e-33	1.27899e-32	13.1007	3.71158	13.1007	up	-0.117232	1.42652	1.7352	-3.72476	-3.08408	-1.2814	CAALFM_C208260WA	1670481	Ca21chr2_C_albicans_SC5314	+	1670792
gene-CAALFM_C301540WA	CAALFM_C301540WA	0	0	12.7556	3.67306	12.7556	up	1.5144	1.79096	2.18955	-2.55015	-1.47191	-1.50222	CAALFM_C301540WA	335765	Ca21chr3_C_albicans_SC5314	+	336352
gene-CAALFM_C300600WA	IFF11	0	0	12.1881	3.6074	12.1881	up	1.4875	1.73668	2.44394	-2.07101	-1.63342	-1.44964	IFF11	95652	Ca21chr3_C_albicans_SC5314	+	97187
gene-CAALFM_C702270WA	LDG3	4.16127e-10	5.46265e-10	11.6302	3.5398	11.6302	up	0.163605	2.04323	1.20868	-2.64686	-1.91016	-2.64686	LDG3	493961	Ca21chr7_C_albicans_SC5314	+	494419
gene-CAALFM_C602010CA	GPD2	0	0	10.9538	3.45336	10.9538	up	0.292037	0.582477	0.906308	-2.79422	-2.78205	-3.003	GPD2	411489	Ca21chr6_C_albicans_SC5314	-	412604
gene-CAALFM_C203160CA	RNR1	0	0	10.3114	3.36617	10.3114	up	1.64568	1.8131	2.48714	-1.10526	-1.53089	-1.51645	RNR1	639344	Ca21chr2_C_albicans_SC5314	-	641908
gene-CAALFM_C202860WA	SUR2	0	0	10.0892	3.33475	10.0892	up	0.440767	0.390973	0.754665	-2.95476	-2.75829	-2.70478	SUR2	572923	Ca21chr2_C_albicans_SC5314	+	573951
gene-CAALFM_C304060CA	HEM13	0	0	9.99107	3.32064	9.99107	up	0.776566	0.858255	1.35799	-2.68026	-2.09692	-2.19193	HEM13	846209	Ca21chr3_C_albicans_SC5314	-	847180
gene-CAALFM_C403100WA	RBT7	0	0	8.94747	3.16148	8.94747	up	0.525938	0.966748	1.26301	-2.5288	-2.65864	-1.54131	RBT7	646818	Ca21chr4_C_albicans_SC5314	+	647795
gene-CAALFM_CR00020WA	TLO1	0	0	8.50854	3.08891	8.50854	up	0.802673	0.175467	0.224126	-2.51019	-2.71974	-2.83453	TLO1	9111	Ca21chrR_C_albicans_SC5314	+	9863
gene-CAALFM_C401010CA	DAG7	0	0	8.18869	3.03363	8.18869	up	0.589047	1.18096	1.33844	-1.93063	-2.14914	-1.91269	DAG7	199443	Ca21chr4_C_albicans_SC5314	-	200198
gene-CAALFM_C604380WA	ALS2	0	0	7.9639	2.99347	7.9639	up	0.650375	1.04114	1.87208	-1.68146	-1.95357	-1.78179	ALS2	971215	Ca21chr6_C_albicans_SC5314	+	978303
gene-CAALFM_C701800CA	PFK2	0	0	7.53263	2.91315	7.53263	up	0.117226	0.179733	0.501823	-2.76984	-2.53428	-2.63656	PFK2	385958	Ca21chr7_C_albicans_SC5314	-	388798
gene-CAALFM_C102150WA	GAL10	0	0	7.032	2.81394	7.032	up	0.575085	0.220811	0.197804	-2.78868	-2.47725	-2.18218	GAL10	452164	Ca21chr1_C_albicans_SC5314	+	454191
gene-CAALFM_C300320WA	RHR2	0	0	6.9238	2.79157	6.9238	up	0.463387	0.694891	1.04018	-2.25464	-2.01611	-1.90549	RHR2	45115	Ca21chr3_C_albicans_SC5314	+	45879
gene-CAALFM_C105540CA	CAALFM_C105540CA	0	0	6.69481	2.74304	6.69481	up	0.0917435	0.250137	0.859377	-2.8378	-2.1449	-2.04518	CAALFM_C105540CA	1163603	Ca21chr1_C_albicans_SC5314	-	1164622
gene-CAALFM_C108590CA	ERG1	0	0	6.42017	2.68261	6.42017	up	0.848723	1.08231	1.37909	-1.87988	-1.45394	-1.4039	ERG1	1880547	Ca21chr1_C_albicans_SC5314	-	1882037
gene-CAALFM_C701540WA	ALK6	0	0	6.17985	2.62757	6.17985	up	0.403484	0.249363	0.567658	-2.6808	-1.79911	-2.18229	ALK6	325170	Ca21chr7_C_albicans_SC5314	+	326693
gene-CAALFM_C109080CA	PGA6	0	0	5.85199	2.54893	5.85199	up	1.18685	1.2049	1.20356	-1.10078	-1.5938	-1.35689	PGA6	1978117	Ca21chr1_C_albicans_SC5314	-	1978776
gene-CAALFM_C504810WA	PFK1	0	0	5.73024	2.5186	5.73024	up	0.239965	0.329723	0.731108	-2.27446	-1.95373	-2.02681	PFK1	1041193	Ca21chr5_C_albicans_SC5314	+	1044156
gene-CAALFM_C105000WA	RHD1	0	0	5.64415	2.49676	5.64415	up	0.190053	0.647515	0.700247	-1.98464	-2	-1.96782	RHD1	1048309	Ca21chr1_C_albicans_SC5314	+	1050273
gene-CAALFM_C208870CA	PIR1	0	0	5.49267	2.45751	5.49267	up	-0.0579662	0.307378	0.618436	-2.50264	-2.08092	-1.92112	PIR1	1800507	Ca21chr2_C_albicans_SC5314	-	1801664
gene-CAALFM_C208290CA	UCF1	0	0	5.11206	2.35391	5.11206	up	-0.0443239	-0.110532	0.208138	-2.90725	-2.12187	-1.97932	UCF1	1675845	Ca21chr2_C_albicans_SC5314	-	1676450
gene-CAALFM_C205460WA	CDC19	0	0	5.0579	2.33854	5.0579	up	0.285166	0.559618	1.01392	-1.87184	-1.61805	-1.66702	CDC19	1118612	Ca21chr2_C_albicans_SC5314	+	1120126
gene-CAALFM_C603710WA	ALS9	0	0	4.99148	2.31947	4.99148	up	0.63207	0.692363	0.975667	-1.6666	-1.39981	-1.59189	ALS9	797842	Ca21chr6_C_albicans_SC5314	+	803514
gene-CAALFM_C406570CA	PDC11	0	0	4.98274	2.31694	4.98274	up	0.26886	0.357748	0.717432	-2.11667	-1.80213	-1.68797	PDC11	1468068	Ca21chr4_C_albicans_SC5314	-	1469771
gene-CAALFM_C601650CA	FMP27	0	0	4.91412	2.29693	4.91412	up	1.28232	1.01624	1.52232	-1.02129	-1.05754	-0.991107	FMP27	340292	Ca21chr6_C_albicans_SC5314	-	347998
gene-CAALFM_CR09350CA	CAALFM_CR09350CA	0	0	4.89174	2.29035	4.89174	up	-0.460088	0.450559	0.557613	-3.08339	-1.54962	-1.68995	CAALFM_CR09350CA	1982021	Ca21chrR_C_albicans_SC5314	-	1982734
gene-CAALFM_C401750CA	FBA1	0	0	4.87883	2.28653	4.87883	up	0.117462	0.341612	0.719858	-2.06984	-1.78734	-1.82349	FBA1	345920	Ca21chr4_C_albicans_SC5314	-	346999
gene-CAALFM_C702430CA	CAALFM_C702430CA	0	0	4.7473	2.24711	4.7473	up	0.584812	0.802847	1.42893	-1.0373	-1.21765	-1.66978	CAALFM_C702430CA	526542	Ca21chr7_C_albicans_SC5314	-	527896
gene-CAALFM_CR06580WA	CAALFM_CR06580WA	0.000175303	0.000207769	4.74051	2.24504	4.74051	up	2.05696	2.19962	2.66428	-0.850128	-1.20945	2.24532	CAALFM_CR06580WA	1406153	Ca21chrR_C_albicans_SC5314	+	1406851
gene-CAALFM_C203010CA	RNR21	0	0	4.72434	2.24011	4.72434	up	0.428554	0.345817	0.661103	-1.90969	-1.61814	-1.75703	RNR21	603455	Ca21chr2_C_albicans_SC5314	-	604696
gene-CAALFM_C203370WA	THI20	0	0	4.71026	2.23581	4.71026	up	0.344811	0.713365	0.848376	-1.83962	-1.60564	-1.35561	THI20	700790	Ca21chr2_C_albicans_SC5314	+	702436
gene-CAALFM_C305450CA	CAALFM_C305450CA	0	0	4.70484	2.23415	4.70484	up	0.618743	1.19966	1.03835	-1.46721	-1.21861	-1.15987	CAALFM_C305450CA	1216080	Ca21chr3_C_albicans_SC5314	-	1217252
gene-CAALFM_CR05330WA	CAALFM_CR05330WA	0	0	4.69199	2.2302	4.69199	up	0.867937	0.573629	1.05106	-1.75365	-1.09991	-1.34441	CAALFM_CR05330WA	1147599	Ca21chrR_C_albicans_SC5314	+	1147784
gene-CAALFM_C111720WA	CAALFM_C111720WA	1.40946e-11	1.89812e-11	4.66922	2.22318	4.66922	up	1.16745	0	0.562672	-0.379055	-3.11688	-1.44348	CAALFM_C111720WA	2568085	Ca21chr1_C_albicans_SC5314	+	2568453
gene-CAALFM_C205700WA	OSM1	0	0	4.59503	2.20008	4.59503	up	0.23431	0.410065	0.911968	-2.04826	-1.53337	-1.46225	OSM1	1165370	Ca21chr2_C_albicans_SC5314	+	1166881
gene-CAALFM_C104770CA	ERG3	0	0	4.54386	2.18392	4.54386	up	0.736032	0.848944	1.16684	-1.44424	-1.21605	-1.13965	ERG3	991622	Ca21chr1_C_albicans_SC5314	-	992782
gene-CAALFM_C111080WA	CAALFM_C111080WA	0	0	4.33873	2.11727	4.33873	up	0.744836	1.02838	1.20804	-1.30446	-0.948117	-1.11799	CAALFM_C111080WA	2441889	Ca21chr1_C_albicans_SC5314	+	2442974
gene-CAALFM_C112970CA	SEC2	0	0	4.24555	2.08595	4.24555	up	1.07023	1.07688	1.47086	-0.994134	-0.882353	-0.763394	SEC2	2827148	Ca21chr1_C_albicans_SC5314	-	2829403
gene-CAALFM_C500390CA	CAALFM_C500390CA	0	0	4.21603	2.07589	4.21603	up	0.517638	0.0314417	0.414775	-1.95434	-1.56789	-1.74157	CAALFM_C500390CA	71613	Ca21chr5_C_albicans_SC5314	-	72101
gene-CAALFM_C107650WA	CAALFM_C107650WA	0	0	4.21317	2.07491	4.21317	up	0.716307	1.35473	1.78519	-1.02432	-0.624651	-0.719518	CAALFM_C107650WA	1658863	Ca21chr1_C_albicans_SC5314	+	1659375
gene-CAALFM_C701650WA	CAALFM_C701650WA	0	0	4.16442	2.05811	4.16442	up	0.334477	0.304292	0.686978	-1.90002	-1.44032	-1.50825	CAALFM_C701650WA	354542	Ca21chr7_C_albicans_SC5314	+	356139
gene-CAALFM_CR04510WA	HXK2	0	0	4.14685	2.05202	4.14685	up	0.263727	0.390242	0.756611	-1.87293	-1.42827	-1.44427	HXK2	995376	Ca21chrR_C_albicans_SC5314	+	996830
gene-CAALFM_C104760CA	SYG1	0	0	4.12563	2.04462	4.12563	up	1.08707	1.14906	1.13299	-0.662308	-1.0132	-1.08922	SYG1	987525	Ca21chr1_C_albicans_SC5314	-	990488
gene-CAALFM_C604190CA	CAALFM_C604190CA	0	0	4.11343	2.04034	4.11343	up	2.07095	1.92496	2.05853	-0.47445	-0.226623	0.634483	CAALFM_C604190CA	923628	Ca21chr6_C_albicans_SC5314	-	924761
gene-CAALFM_C403950CA	CAALFM_C403950CA	0	0	4.08014	2.02862	4.08014	up	2.0521	2.05528	2.02001	-0.0569477	0.146095	-0.0476074	CAALFM_C403950CA	844510	Ca21chr4_C_albicans_SC5314	-	844815
gene-CAALFM_C109190CA	DAK2	0	0	4.0518	2.01856	4.0518	up	0.596058	0.781536	1.13775	-1.52369	-1.08061	-0.936044	DAK2	2017549	Ca21chr1_C_albicans_SC5314	-	2019336
gene-CAALFM_C210650WA	CAALFM_C210650WA	1.56664e-08	2.00928e-08	4.03031	2.01089	4.03031	up	0.59238	0.433864	0.169176	-1.13784	-1.49715	-2.20226	CAALFM_C210650WA	2193331	Ca21chr2_C_albicans_SC5314	+	2193519
gene-CAALFM_CR00560WA	NTH1	0	0	3.97322	1.99031	3.97322	up	0.0392571	0.19389	0.4796	-1.81626	-1.65485	-1.78706	NTH1	130642	Ca21chrR_C_albicans_SC5314	+	133365
gene-CAALFM_C102130CA	GAL1	0	0	3.921	1.97122	3.921	up	0.890231	0.239626	0.0402851	-1.63903	-1.53417	-1.57033	GAL1	449253	Ca21chr1_C_albicans_SC5314	-	450800
gene-CAALFM_C604130CA	ALS4	0	0	3.88817	1.95909	3.88817	up	-0.00889683	0.60829	1.25696	-1.46514	-1.36656	-1.18923	ALS4	898452	Ca21chr6_C_albicans_SC5314	-	904754
gene-CAALFM_C502690WA	CAALFM_C502690WA	0	0	3.88523	1.958	3.88523	up	0.17493	0.570308	0.904237	-1.9734	-1.05842	-1.19271	CAALFM_C502690WA	606039	Ca21chr5_C_albicans_SC5314	+	607136
gene-CAALFM_C402110WA	CAALFM_C402110WA	0	0	3.87931	1.9558	3.87931	up	0.380326	0.322852	0.796052	-1.59315	-1.35787	-1.41714	CAALFM_C402110WA	419443	Ca21chr4_C_albicans_SC5314	+	419976
gene-CAALFM_C109250WA	CRP1	0	0	3.87866	1.95556	3.87866	up	0.327797	0.302008	0.768625	-1.69287	-1.39378	-1.38159	CRP1	2030997	Ca21chr1_C_albicans_SC5314	+	2034590
gene-CAALFM_C210690WA	TPS3	0	0	3.87108	1.95274	3.87108	up	1.07592	1.28058	1.56026	-0.834427	-0.537909	-0.569107	TPS3	2198731	Ca21chr2_C_albicans_SC5314	+	2201816
gene-CAALFM_C402100CA	CAALFM_C402100CA	0	0	3.85766	1.94772	3.85766	up	-0.116762	0.252647	0.252349	-2.0514	-1.76632	-1.63722	CAALFM_C402100CA	418036	Ca21chr4_C_albicans_SC5314	-	419232
gene-CAALFM_C200690WA	CAALFM_C200690WA	0	0	3.81822	1.9329	3.81822	up	0.199142	-0.0528002	0.303173	-1.72937	-1.85576	-1.76405	CAALFM_C200690WA	115251	Ca21chr2_C_albicans_SC5314	+	116162
gene-CAALFM_C110060CA	CAALFM_C110060CA	1.37208e-05	1.66765e-05	3.72804	1.89842	3.72804	up	0	0.534233	0.679594	-2.53936	-2.76118	0.819117	CAALFM_C110060CA	2203460	Ca21chr1_C_albicans_SC5314	-	2203972
gene-CAALFM_C505050WA	ADH1	0	0	3.71149	1.892	3.71149	up	0.58152	0.812958	1.12573	-1.23524	-0.948629	-0.97193	ADH1	1107880	Ca21chr5_C_albicans_SC5314	+	1108932
gene-CAALFM_C306140WA	CAALFM_C306140WA	0	0	3.65397	1.86947	3.65397	up	0.624513	0.592056	0.764297	-1.59419	-1.0641	-0.969235	CAALFM_C306140WA	1397002	Ca21chr3_C_albicans_SC5314	+	1398207
gene-CAALFM_C107160CA	CAALFM_C107160CA	0	0	3.63597	1.86234	3.63597	up	0.776104	0.290795	0.409164	-1.48505	-1.29993	-1.32598	CAALFM_C107160CA	1535148	Ca21chr1_C_albicans_SC5314	-	1535354
gene-CAALFM_C207060WA	CAALFM_C207060WA	0	0	3.63336	1.8613	3.63336	up	0.382747	0.362042	0.628566	-1.41715	-1.42255	-1.37086	CAALFM_C207060WA	1442700	Ca21chr2_C_albicans_SC5314	+	1443479
gene-CAALFM_CR02570CA	CAALFM_CR02570CA	0	0	3.63227	1.86087	3.63227	up	0	-0.60887	0.240724	-2.09155	-2.06862	-1.79059	CAALFM_CR02570CA	574720	Ca21chrR_C_albicans_SC5314	-	575925
gene-CAALFM_C406660WA	CAALFM_C406660WA	0	0	3.62118	1.85646	3.62118	up	0.213199	0.259622	0.422639	-1.81362	-1.53311	-1.3272	CAALFM_C406660WA	1486939	Ca21chr4_C_albicans_SC5314	+	1488489
gene-CAALFM_C103750WA	CAALFM_C103750WA	0	0	3.60817	1.85127	3.60817	up	0.124496	0.411116	0.614727	-1.90938	-1.1879	-1.30619	CAALFM_C103750WA	784461	Ca21chr1_C_albicans_SC5314	+	785012
gene-CAALFM_C404770CA	MNN22	0	0	3.54801	1.82701	3.54801	up	-0.167097	0.197391	0.418872	-1.78691	-1.65966	-1.5853	MNN22	1018785	Ca21chr4_C_albicans_SC5314	-	1020554
gene-CAALFM_C306870WA	TDH3	0	0	3.53354	1.82111	3.53354	up	-0.00617409	0.206495	0.557272	-1.74442	-1.47463	-1.4867	TDH3	1574865	Ca21chr3_C_albicans_SC5314	+	1575872
gene-CAALFM_C305620WA	ATO5	4.25497e-19	6.24009e-19	3.52972	1.81955	3.52972	up	0.757603	0.854933	0.86187	-0.891421	-1.30137	-0.791462	ATO5	1257308	Ca21chr3_C_albicans_SC5314	+	1258150
gene-CAALFM_CR02460WA	CAALFM_CR02460WA	0	0	3.51771	1.81463	3.51771	up	0.436335	0.570101	0.909108	-1.15825	-1.1329	-1.23721	CAALFM_CR02460WA	544683	Ca21chrR_C_albicans_SC5314	+	546848
gene-CAALFM_C404080CA	PGA31	0	0	3.4964	1.80587	3.4964	up	-0.859386	1.36057	1.69247	-1.3155	-1.50166	-0.406798	PGA31	874032	Ca21chr4_C_albicans_SC5314	-	875090
gene-CAALFM_C404620CA	CAALFM_C404620CA	0	0	3.44751	1.78555	3.44751	up	0.923821	0.950383	1.23771	-1.05599	-0.613201	-0.575563	CAALFM_C404620CA	996059	Ca21chr4_C_albicans_SC5314	-	997609
gene-CAALFM_C502240WA	PTH2	1.71589e-26	2.54632e-26	3.34724	1.74297	3.34724	up	0.635587	0.755698	0.669083	-1.05391	-0.753309	-1.36132	PTH2	498691	Ca21chr5_C_albicans_SC5314	+	499884
gene-CAALFM_C402900CA	CRH11	0	0	3.32234	1.7322	3.32234	up	0.0222397	0.379878	0.566959	-1.52123	-1.36413	-1.34215	CRH11	599268	Ca21chr4_C_albicans_SC5314	-	600629
gene-CAALFM_C401530CA	ERG251	0	0	3.29536	1.72044	3.29536	up	0.130552	0.29207	0.382117	-1.55549	-1.39854	-1.40254	ERG251	317140	Ca21chr4_C_albicans_SC5314	-	318105
gene-CAALFM_C208100WA	CAALFM_C208100WA	0	0	3.27859	1.71307	3.27859	up	0.297538	0.363072	0.678776	-1.53558	-1.19994	-1.06431	CAALFM_C208100WA	1642751	Ca21chr2_C_albicans_SC5314	+	1643854
gene-CAALFM_CR08880CA	CAALFM_CR08880CA	3.77435e-08	4.81409e-08	3.26191	1.70572	3.26191	up	-0.00564194	0.471879	0.568073	-2.31483	-1.08919	-0.678821	CAALFM_CR08880CA	1906305	Ca21chrR_C_albicans_SC5314	-	1906673
gene-CAALFM_C104320WA	GPM2	0	0	3.25624	1.70321	3.25624	up	0.402127	0.346517	0.584797	-1.66097	-0.918019	-1.19719	GPM2	895092	Ca21chr1_C_albicans_SC5314	+	895877
gene-CAALFM_CR06270WA	CAALFM_CR06270WA	0	0	3.24695	1.69908	3.24695	up	0.516655	0.461186	1.11348	-1.17471	-1.19299	-0.638233	CAALFM_CR06270WA	1334033	Ca21chrR_C_albicans_SC5314	+	1334527
gene-CAALFM_C405460CA	OFD1	0	0	3.23815	1.69517	3.23815	up	0.51797	0.626687	0.828261	-1.1455	-0.989635	-0.977455	OFD1	1190491	Ca21chr4_C_albicans_SC5314	-	1192344
gene-CAALFM_C108460CA	UPC2	0	0	3.17837	1.66829	3.17837	up	0.673619	0.783731	0.747366	-1.08826	-0.780068	-0.931819	UPC2	1858136	Ca21chr1_C_albicans_SC5314	-	1860274
gene-CAALFM_C105030CA	PSF2	0	0	3.15441	1.65737	3.15441	up	0.558018	0.393332	0.655781	-1.15081	-0.995556	-1.21862	PSF2	1054104	Ca21chr1_C_albicans_SC5314	-	1054799
gene-CAALFM_C108760WA	CAALFM_C108760WA	0	0	3.13566	1.64877	3.13566	up	0.786788	0.514132	0.732511	-1.06512	-0.908918	-0.93884	CAALFM_C108760WA	1908828	Ca21chr1_C_albicans_SC5314	+	1909877
gene-CAALFM_C504800WA	CRH12	0	0	3.12395	1.64337	3.12395	up	0	-0.184249	0.422518	-1.81528	-1.57026	-1.3063	CRH12	1039131	Ca21chr5_C_albicans_SC5314	+	1040645
gene-CAALFM_C111850WA	CAALFM_C111850WA	0	0	3.12144	1.64221	3.12144	up	0.00504494	-0.781237	-0.184834	-2.01764	-1.92664	-1.94338	CAALFM_C111850WA	2593187	Ca21chr1_C_albicans_SC5314	+	2594629
gene-CAALFM_C208590WA	YWP1	0	0	3.12057	1.64181	3.12057	up	0.26738	0.517335	0.782831	-1.25619	-1.02613	-1.07555	YWP1	1746839	Ca21chr2_C_albicans_SC5314	+	1748440
gene-CAALFM_C210240WA	GPD1	0	0	3.10639	1.63524	3.10639	up	0.635408	1.00735	1.13758	-1.01062	-0.490278	-0.624482	GPD1	2107703	Ca21chr2_C_albicans_SC5314	+	2108914
gene-CAALFM_C206940CA	ARE2	0	0	3.10478	1.63449	3.10478	up	0.740161	0.943484	1.11853	-1.01747	-0.50465	-0.579173	ARE2	1422371	Ca21chr2_C_albicans_SC5314	-	1424200
gene-CAALFM_C503480CA	CAALFM_C503480CA	0	0	3.09912	1.63186	3.09912	up	0	0.44911	0.394397	-1.47761	-1.3237	-1.25076	CAALFM_C503480CA	780649	Ca21chr5_C_albicans_SC5314	-	782214
gene-CAALFM_CR04960CA	CRG1	0	0	3.0965	1.63064	3.0965	up	-0.231571	0.100802	0.214788	-2.12485	-1.23001	-1.45303	CRG1	1073848	Ca21chrR_C_albicans_SC5314	-	1074759
gene-CAALFM_C102810WA	RAD16	0	0	3.09497	1.62993	3.09497	up	0.488372	0.306486	0.521416	-1.31547	-1.11922	-1.13881	RAD16	585914	Ca21chr1_C_albicans_SC5314	+	588472
gene-CAALFM_C301940CA	CAALFM_C301940CA	0	0	3.09442	1.62967	3.09442	up	0.365333	0.390259	0.593394	-1.28437	-1.14195	-1.1137	CAALFM_C301940CA	427510	Ca21chr3_C_albicans_SC5314	-	428097
gene-CAALFM_C103890WA	CAALFM_C103890WA	0.014251	0.0161341	3.09308	1.62904	3.09308	up	-0.321821	1.14276	0.115572	-2.22891	-0.128801	-1.5929	CAALFM_C103890WA	823543	Ca21chr1_C_albicans_SC5314	+	824613
gene-CAALFM_CR04060CA	DAP1	0	0	3.0904	1.62779	3.0904	up	0.442087	0.463801	0.864893	-1.38932	-0.834092	-0.889182	DAP1	913389	Ca21chrR_C_albicans_SC5314	-	913856
gene-CAALFM_C201020WA	HGT6	0	0	3.00752	1.58857	3.00752	up	0.671317	0.851644	0.973561	-0.98841	-0.619329	-0.661459	HGT6	170189	Ca21chr2_C_albicans_SC5314	+	171841
gene-CAALFM_C402440CA	PGA38	0	0	3.00283	1.58632	3.00283	up	0.652568	0.619847	0.966436	-0.961771	-0.746016	-0.812332	PGA38	493509	Ca21chr4_C_albicans_SC5314	-	495056
gene-CAALFM_C210450WA	NCE4	0	0	2.98426	1.57737	2.98426	up	0.582057	0.538113	0.733656	-0.928033	-0.898407	-1.05185	NCE4	2162387	Ca21chr2_C_albicans_SC5314	+	2162893
gene-CAALFM_C302300WA	FGR23	0	0	2.97604	1.5734	2.97604	up	0.640904	0.504538	0.70457	-1.01107	-0.980366	-0.878738	FGR23	499465	Ca21chr3_C_albicans_SC5314	+	502809
gene-CAALFM_C600750CA	PGK1	0	0	2.96234	1.56674	2.96234	up	0.0767727	0.347754	0.700104	-1.41285	-1.08853	-1.07421	PGK1	131977	Ca21chr6_C_albicans_SC5314	-	133230
gene-CAALFM_C201000WA	HGT7	0	0	2.92559	1.54873	2.92559	up	0.017561	0.0615692	0.28833	-1.69204	-1.35233	-1.23436	HGT7	164439	Ca21chr2_C_albicans_SC5314	+	166079
gene-CAALFM_C112850WA	BLP1	0	0	2.91435	1.54318	2.91435	up	-1.63831	-0.313409	0	-3.08145	-1.85581	-1.64398	BLP1	2799737	Ca21chr1_C_albicans_SC5314	+	2799970
gene-CAALFM_C110930CA	UBA4	0	0	2.89653	1.53432	2.89653	up	0.484699	0.518558	0.677395	-1.09589	-0.965274	-0.861154	UBA4	2414144	Ca21chr1_C_albicans_SC5314	-	2415460
gene-CAALFM_CR10340WA	PTP3	0	0	2.88393	1.52803	2.88393	up	1.05357	1.36163	1.41874	0	-0.2593	-0.490871	PTP3	2206795	Ca21chrR_C_albicans_SC5314	+	2209563
gene-CAALFM_C702280WA	CAALFM_C702280WA	6.05679e-05	7.24449e-05	2.87295	1.52253	2.87295	up	0.308467	0.897185	0.994888	-0.421748	-0.781067	-1.16425	CAALFM_C702280WA	495607	Ca21chr7_C_albicans_SC5314	+	496065
gene-CAALFM_C208390WA	CAALFM_C208390WA	0	0	2.86654	1.51931	2.86654	up	0.348327	0.602668	0.762942	-1.40524	-0.705036	-0.733713	CAALFM_C208390WA	1695306	Ca21chr2_C_albicans_SC5314	+	1696499
gene-CAALFM_C210480WA	MDH1-3	0	0	2.83867	1.50522	2.83867	up	-0.0690021	0.468563	0.474685	-1.38328	-1.11159	-1.14653	MDH1-3	2166474	Ca21chr2_C_albicans_SC5314	+	2167502
gene-CAALFM_CR00650WA	CAALFM_CR00650WA	0.0132461	0.0150072	2.82513	1.49832	2.82513	up	1.3955	1.09758	0	0.240476	-1.11884	-1.12351	CAALFM_CR00650WA	163014	Ca21chrR_C_albicans_SC5314	+	164153
gene-CAALFM_CR06570CA	CAALFM_CR06570CA	0	0	2.82358	1.49753	2.82358	up	0.811063	0.536808	0.605964	-1.18906	-0.690886	-0.658801	CAALFM_CR06570CA	1401467	Ca21chrR_C_albicans_SC5314	-	1403584
gene-CAALFM_C500660CA	ERG11	0	0	2.81668	1.494	2.81668	up	0.32144	0.602595	0.925163	-0.912178	-0.932761	-0.787848	ERG11	148115	Ca21chr5_C_albicans_SC5314	-	149701
gene-CAALFM_CR09360WA	FCY24	0	0	2.81477	1.49302	2.81477	up	0.148462	0.807991	0.875922	-0.992588	-0.758262	-0.895825	FCY24	1983094	Ca21chrR_C_albicans_SC5314	+	1984680
gene-CAALFM_C207420WA	CAALFM_C207420WA	0	0	2.81321	1.49222	2.81321	up	0.784576	0.869635	1.28579	-0.640646	-0.438201	-0.4578	CAALFM_C207420WA	1516379	Ca21chr2_C_albicans_SC5314	+	1517101
gene-CAALFM_C307340WA	GCY1	0	0	2.81181	1.4915	2.81181	up	-0.454741	-0.135557	0.206229	-1.7656	-1.5208	-1.57216	GCY1	1688903	Ca21chr3_C_albicans_SC5314	+	1689790
gene-CAALFM_C402370CA	PGA59	0	0	2.80434	1.48766	2.80434	up	0.646584	0.600775	0.660992	-0.879413	-0.995365	-0.679863	PGA59	471021	Ca21chr4_C_albicans_SC5314	-	471362
gene-CAALFM_C207630CA	CAALFM_C207630CA	0	0	2.79433	1.4825	2.79433	up	-0.389181	-0.000319481	0.328716	-2.00493	-1.30685	-1.1965	CAALFM_C207630CA	1556455	Ca21chr2_C_albicans_SC5314	-	1556820
gene-CAALFM_C200760CA	CAALFM_C200760CA	0	0	2.78213	1.47619	2.78213	up	-0.19761	-0.135461	0.154024	-2.30751	-1.22522	-1.07489	CAALFM_C200760CA	131108	Ca21chr2_C_albicans_SC5314	-	131473
gene-CAALFM_C603410CA	APA2	0	0	2.77535	1.47267	2.77535	up	0.266685	0.190609	0.406816	-1.32427	-1.06295	-1.16668	APA2	716494	Ca21chr6_C_albicans_SC5314	-	717594
gene-CAALFM_CR02280WA	PGA23	0	0	2.77143	1.47063	2.77143	up	-0.721465	0.122548	0.613056	-1.77976	-1.61102	-1.00697	PGA23	510499	Ca21chrR_C_albicans_SC5314	+	511347
gene-CAALFM_C305290CA	CAALFM_C305290CA	0	0	2.75748	1.46335	2.75748	up	1.38061	1.48509	1.64924	-0.311699	0.319234	0.11735	CAALFM_C305290CA	1163817	Ca21chr3_C_albicans_SC5314	-	1166642
gene-CAALFM_C203270WA	GPM1	0	0	2.74988	1.45937	2.74988	up	0.197824	0.377953	0.773953	-1.26753	-0.892324	-0.868517	GPM1	675806	Ca21chr2_C_albicans_SC5314	+	676552
gene-CAALFM_C401760WA	CAALFM_C401760WA	0	0	2.74908	1.45895	2.74908	up	0	0.084013	0.367318	-1.5324	-1.15174	-1.24138	CAALFM_C401760WA	348098	Ca21chr4_C_albicans_SC5314	+	348634
gene-CAALFM_C505200CA	CAALFM_C505200CA	0	0	2.72891	1.44832	2.72891	up	0.30634	0.346457	0.610968	-1.24789	-0.991539	-0.841776	CAALFM_C505200CA	1140239	Ca21chr5_C_albicans_SC5314	-	1141543
gene-CAALFM_C108430WA	CAF16	0	0	2.70229	1.43418	2.70229	up	0.37154	0.51367	0.825907	-1.13417	-0.672543	-0.78472	CAF16	1854820	Ca21chr1_C_albicans_SC5314	+	1855782
gene-CAALFM_C703860WA	CAALFM_C703860WA	0	0	2.70226	1.43417	2.70226	up	-0.49331	0	0.276702	-1.90894	-1.33987	-1.27029	CAALFM_C703860WA	853117	Ca21chr7_C_albicans_SC5314	+	854598
gene-CAALFM_CR05340CA	IFE2	0	0	2.70119	1.43359	2.70119	up	-0.207073	-0.0254517	0.449856	-1.98004	-1.08603	-1.01737	IFE2	1148612	Ca21chrR_C_albicans_SC5314	-	1149919
gene-CAALFM_C405540WA	HOM3	0	0	2.70107	1.43353	2.70107	up	0.369348	0.217187	0.208185	-1.34309	-1.0771	-1.08569	HOM3	1210137	Ca21chr4_C_albicans_SC5314	+	1211771
gene-CAALFM_C210540WA	CAALFM_C210540WA	0	0	2.70083	1.4334	2.70083	up	0.182127	0.11277	0.38279	-1.43809	-1.38473	-0.799709	CAALFM_C210540WA	2171151	Ca21chr2_C_albicans_SC5314	+	2171960
gene-CAALFM_C303800WA	PTR22	0	0	2.69943	1.43266	2.69943	up	-0.0459099	0.234411	0.411741	-1.3534	-1.21216	-1.13217	PTR22	797737	Ca21chr3_C_albicans_SC5314	+	799467
gene-CAALFM_C103680WA	ENG1	0	0	2.68457	1.42469	2.68457	up	0.171514	0.264733	0.488759	-1.23108	-1.06777	-1.05022	ENG1	761416	Ca21chr1_C_albicans_SC5314	+	764853
gene-CAALFM_C701920WA	CDC34	0	0	2.65203	1.4071	2.65203	up	0.14096	0	0.340755	-1.35948	-1.16868	-1.21142	CDC34	411053	Ca21chr7_C_albicans_SC5314	+	411787
gene-CAALFM_C600390WA	CAALFM_C600390WA	0	0	2.64488	1.4032	2.64488	up	0.555852	0.562333	0.721746	-0.884279	-0.679803	-0.805587	CAALFM_C600390WA	67494	Ca21chr6_C_albicans_SC5314	+	68984
gene-CAALFM_C112360CA	RIB3	0	0	2.63082	1.39552	2.63082	up	0.107246	0.271744	0.625324	-1.39001	-0.899883	-0.892334	RIB3	2693848	Ca21chr1_C_albicans_SC5314	-	2694471
gene-CAALFM_C208490WA	DSE1	0	0	2.61823	1.38859	2.61823	up	0.489517	0.376641	0.537089	-0.944578	-0.867872	-0.950075	DSE1	1715956	Ca21chr2_C_albicans_SC5314	+	1718130
gene-CAALFM_CR10840CA	XYL2	0	0	2.6091	1.38355	2.6091	up	-0.614975	-0.217233	0.129323	-2.19188	-1.36246	-1.2992	XYL2	2283372	Ca21chrR_C_albicans_SC5314	-	2284454
gene-CAALFM_C102010CA	ZCF24	0	0	2.60894	1.38346	2.60894	up	0.391571	0.921609	1.01641	-0.768595	-0.551681	-0.500525	ZCF24	414090	Ca21chr1_C_albicans_SC5314	-	416273
gene-CAALFM_C101270WA	CTA9	0	0	2.5839	1.36955	2.5839	up	0.750086	0.835933	0.874461	-0.705564	-0.424953	-0.517647	CTA9	253158	Ca21chr1_C_albicans_SC5314	+	254441
gene-CAALFM_C109720WA	URA1	0	0	2.5729	1.36339	2.5729	up	0.0775022	0.287927	0.642366	-1.27001	-0.949677	-0.862701	URA1	2136910	Ca21chr1_C_albicans_SC5314	+	2138244
gene-CAALFM_C206100WA	PMT4	0	0	2.57258	1.36322	2.57258	up	0.441443	0.498029	0.754843	-0.732644	-0.890279	-0.772411	PMT4	1246014	Ca21chr2_C_albicans_SC5314	+	1248281
gene-CAALFM_C203760CA	CAALFM_C203760CA	0	0	2.56791	1.36059	2.56791	up	0.090373	0.178104	0.402337	-1.30241	-1.07498	-1.03358	CAALFM_C203760CA	792275	Ca21chr2_C_albicans_SC5314	-	795163
gene-CAALFM_CR03790CA	KRE1	3.74919e-21	5.52298e-21	2.56507	1.359	2.56507	up	0.561276	0.555067	0.707953	-0.263355	-1.13549	-0.853851	KRE1	844006	Ca21chrR_C_albicans_SC5314	-	844398
gene-CAALFM_C306490WA	CAALFM_C306490WA	0	0	2.56416	1.35849	2.56416	up	0.0564871	0.188626	0.494807	-1.30712	-0.9036	-1.12483	CAALFM_C306490WA	1481888	Ca21chr3_C_albicans_SC5314	+	1482811
gene-CAALFM_C404230WA	CAALFM_C404230WA	0	0	2.56404	1.35842	2.56404	up	0	0.470759	0.678904	-0.826959	-1.14241	-0.956233	CAALFM_C404230WA	903067	Ca21chr4_C_albicans_SC5314	+	904563
gene-CAALFM_C111990WA	CAALFM_C111990WA	0	0	2.56235	1.35747	2.56235	up	0.417179	0.580206	0.967476	-0.799293	-0.660991	-0.647256	CAALFM_C111990WA	2623918	Ca21chr1_C_albicans_SC5314	+	2624403
gene-CAALFM_C108240CA	CAALFM_C108240CA	0	0	2.5494	1.35016	2.5494	up	0.74626	0.678827	0.87253	-0.68296	-0.517602	-0.552301	CAALFM_C108240CA	1806847	Ca21chr1_C_albicans_SC5314	-	1807839
gene-CAALFM_C106870CA	CAALFM_C106870CA	1.3972e-20	2.05581e-20	2.53799	1.34369	2.53799	up	-0.282201	-0.535181	-0.0945101	-1.82461	-1.1609	-1.95745	CAALFM_C106870CA	1464434	Ca21chr1_C_albicans_SC5314	-	1464637
gene-CAALFM_C202930CA	CAALFM_C202930CA	0	0	2.53422	1.34154	2.53422	up	0.719925	0.817274	1.10013	-0.602425	-0.387389	-0.39748	CAALFM_C202930CA	584177	Ca21chr2_C_albicans_SC5314	-	585442
gene-CAALFM_C401250WA	NAT4	0	0	2.53385	1.34133	2.53385	up	0.0775528	0.412885	0.772881	-0.945602	-0.89751	-0.917554	NAT4	250907	Ca21chr4_C_albicans_SC5314	+	251518
gene-CAALFM_C206970WA	AAH1	0	0	2.52695	1.3374	2.52695	up	0.424658	0.00724506	0.191743	-0.883726	-1.30921	-1.1956	AAH1	1429227	Ca21chr2_C_albicans_SC5314	+	1430270
gene-CAALFM_C101750WA	CAALFM_C101750WA	0	0	2.52649	1.33714	2.52649	up	-0.104225	0.0483503	-0.076664	-1.63708	-1.22193	-1.28494	CAALFM_C101750WA	361029	Ca21chr1_C_albicans_SC5314	+	362930
gene-CAALFM_C103490WA	CAALFM_C103490WA	0	0	2.52439	1.33594	2.52439	up	0.749091	0.851195	1.25148	-0.642384	-0.276732	-0.236926	CAALFM_C103490WA	736791	Ca21chr1_C_albicans_SC5314	+	737672
gene-CAALFM_C702610CA	CAALFM_C702610CA	0	0	2.52172	1.33441	2.52172	up	0.201651	0.38493	0.739911	-1.09496	-0.704268	-0.877506	CAALFM_C702610CA	558964	Ca21chr7_C_albicans_SC5314	-	559916
gene-CAALFM_C602560WA	CAALFM_C602560WA	0	0	2.51374	1.32983	2.51374	up	-0.0929956	0.643114	0.906193	-1.17683	-0.670742	-0.685618	CAALFM_C602560WA	524474	Ca21chr6_C_albicans_SC5314	+	525520
gene-CAALFM_C106190CA	CAALFM_C106190CA	0	0	2.50982	1.32758	2.50982	up	11.7002	11.3756	11.3605	10.1118	10.3925	9.94919	CAALFM_C106190CA	1293014	Ca21chr1_C_albicans_SC5314	-	1293619
gene-CAALFM_CR00780CA	GSY1	0	0	2.50868	1.32693	2.50868	up	-0.278089	0.176652	0.655496	-1.47443	-1.05583	-0.896464	GSY1	182254	Ca21chrR_C_albicans_SC5314	-	184239
gene-CAALFM_C307470WA	CAALFM_C307470WA	0	0	2.50808	1.32658	2.50808	up	0.608065	0.741673	0.906752	-0.211566	-0.830528	-0.681164	CAALFM_C307470WA	1707692	Ca21chr3_C_albicans_SC5314	+	1708939
gene-CAALFM_C504370CA	PGA37	2.6232e-07	3.29403e-07	2.50369	1.32405	2.50369	up	-0.995054	0.678114	0.387891	-1.9566	-0.624036	-1.32058	PGA37	965156	Ca21chr5_C_albicans_SC5314	-	965782
gene-CAALFM_C113510CA	TGL99	0	0	2.50026	1.32208	2.50026	up	0.360328	0.523356	0.699243	-0.90241	-0.750475	-0.730425	TGL99	2960894	Ca21chr1_C_albicans_SC5314	-	2962522
gene-CAALFM_C209710CA	CAALFM_C209710CA	0	0	2.50015	1.32201	2.50015	up	0.091979	0.310202	0.51243	-1.52768	-0.751302	-0.772454	CAALFM_C209710CA	1983621	Ca21chr2_C_albicans_SC5314	-	1985015
gene-CAALFM_C106690WA	CYK3	2.99247e-37	4.4844e-37	2.49314	1.31796	2.49314	up	0.487968	0.277791	0.526812	-0.910784	-0.809875	-0.940653	CYK3	1431951	Ca21chr1_C_albicans_SC5314	+	1432876
gene-CAALFM_C209150WA	MIT1	0	0	2.49066	1.31653	2.49066	up	0.6745	0.979452	0.922128	-0.423034	-0.365142	-0.585322	MIT1	1880424	Ca21chr2_C_albicans_SC5314	+	1882058
gene-CAALFM_C108830CA	CAALFM_C108830CA	5.58468e-12	7.5748e-12	2.47744	1.30885	2.47744	up	0.532423	0	0.349992	-1.4069	-0.708105	-0.929123	CAALFM_C108830CA	1921987	Ca21chr1_C_albicans_SC5314	-	1922570
gene-CAALFM_C307440WA	TPI1	0	0	2.47739	1.30882	2.47739	up	0.021265	0.226778	0.634239	-1.20285	-0.89254	-0.948793	TPI1	1701963	Ca21chr3_C_albicans_SC5314	+	1702709
gene-CAALFM_C206190WA	ILV1	0	0	2.47467	1.30723	2.47467	up	0.243533	0.348962	0.592216	-0.964802	-0.881188	-0.891001	ILV1	1262842	Ca21chr2_C_albicans_SC5314	+	1264551
gene-CAALFM_C402390WA	PGA62	0	0	2.47084	1.305	2.47084	up	0.285349	0.565412	0.616552	-0.855675	-0.857112	-0.734899	PGA62	480535	Ca21chr4_C_albicans_SC5314	+	481176
gene-CAALFM_CR01900CA	HNM3	0	0	2.46669	1.30257	2.46669	up	0.756277	0.769144	0.891752	-0.874411	-0.249788	-0.366351	HNM3	420757	Ca21chrR_C_albicans_SC5314	-	422253
gene-CAALFM_C302900WA	CAALFM_C302900WA	0	0	2.46442	1.30125	2.46442	up	-0.238756	-0.0811672	0.0221596	-1.33995	-1.37335	-1.48821	CAALFM_C302900WA	622956	Ca21chr3_C_albicans_SC5314	+	624053
gene-CAALFM_C102020WA	CAALFM_C102020WA	0	0	2.46003	1.29868	2.46003	up	0.379536	0.322037	0.428985	-0.965569	-0.818441	-0.981467	CAALFM_C102020WA	416452	Ca21chr1_C_albicans_SC5314	+	417075
gene-CAALFM_C114630CA	CAALFM_C114630CA	0	0	2.43848	1.28598	2.43848	up	0.855767	0.718812	1.10346	-0.376737	-0.148684	-0.654487	CAALFM_C114630CA	3187660	Ca21chr1_C_albicans_SC5314	-	3188341
gene-CAALFM_C101930WA	CAALFM_C101930WA	0	0	2.43725	1.28525	2.43725	up	0.300232	0.653084	1.35509	-0.898105	-0.39136	-0.257881	CAALFM_C101930WA	400591	Ca21chr1_C_albicans_SC5314	+	401977
gene-CAALFM_C113620WA	ROB1	0	0	2.43392	1.28328	2.43392	up	0.790808	0.818888	0.852215	-0.391165	-0.439831	-0.556944	ROB1	2993143	Ca21chr1_C_albicans_SC5314	+	2996184
gene-CAALFM_C400440CA	OPT7	0	0	2.43018	1.28106	2.43018	up	-0.873032	-0.0949249	-0.0718975	-1.69196	-1.59591	-1.59517	OPT7	69499	Ca21chr4_C_albicans_SC5314	-	71742
gene-CAALFM_C503940CA	CAALFM_C503940CA	0	0	2.42912	1.28043	2.42912	up	0.224072	0.353331	0.287973	-0.969172	-0.942532	-1.06422	CAALFM_C503940CA	863687	Ca21chr5_C_albicans_SC5314	-	865150
gene-CAALFM_C306860CA	CAALFM_C306860CA	0	0	2.42583	1.27848	2.42583	up	0	0.0421639	0.076355	-1.57023	-1.01129	-1.1354	CAALFM_C306860CA	1572462	Ca21chr3_C_albicans_SC5314	-	1573310
gene-CAALFM_C200250WA	STF2	0	0	2.42478	1.27786	2.42478	up	0.0665093	-0.15146	0.273344	-1.70254	-0.800879	-1.14176	STF2	33340	Ca21chr2_C_albicans_SC5314	+	33609
gene-CAALFM_CR03880WA	IFF9	0	0	2.41499	1.27201	2.41499	up	0.0671921	0.594771	0.722807	-0.727167	-0.788724	-0.915383	IFF9	866454	Ca21chrR_C_albicans_SC5314	+	869279
gene-CAALFM_C106520CA	BPH1	0	0	2.41394	1.27139	2.41394	up	0.693104	0.969209	1.20484	-0.436653	-0.209953	-0.300415	BPH1	1382826	Ca21chr1_C_albicans_SC5314	-	1389647
gene-CAALFM_C108500CA	ENO1	0	0	2.41096	1.26961	2.41096	up	-0.186026	0.141947	0.360634	-1.35852	-1.04635	-1.0874	ENO1	1864127	Ca21chr1_C_albicans_SC5314	-	1865449
gene-CAALFM_C207280WA	CAALFM_C207280WA	1.97185e-25	2.92476e-25	2.40749	1.26753	2.40749	up	0.68282	0.853962	0.893704	-0.668374	0	-0.703738	CAALFM_C207280WA	1482648	Ca21chr2_C_albicans_SC5314	+	1484342
gene-CAALFM_C105960WA	PGA45	0	0	2.40647	1.26692	2.40647	up	0.818998	1.18343	1.4463	-0.266029	-0.0448332	-0.0411682	PGA45	1251550	Ca21chr1_C_albicans_SC5314	+	1252941
gene-CAALFM_C100350CA	HMX1	0	0	2.40292	1.26479	2.40292	up	0.0643444	-0.00607586	0.427431	-1.08835	-0.987667	-1.23265	HMX1	50806	Ca21chr1_C_albicans_SC5314	-	51681
gene-CAALFM_CR07480WA	CAALFM_CR07480WA	0	0	2.39105	1.25764	2.39105	up	0.0432692	0.286398	0.533879	-1.13293	-0.891114	-0.885339	CAALFM_CR07480WA	1622533	Ca21chrR_C_albicans_SC5314	+	1623873
gene-CAALFM_C300550CA	HRK1	0	0	2.38993	1.25697	2.38993	up	0.635075	0.673164	1.12429	-0.570249	-0.365806	-0.402315	HRK1	78180	Ca21chr3_C_albicans_SC5314	-	80270
gene-CAALFM_C305400CA	CAALFM_C305400CA	5.59952e-13	7.70196e-13	2.3877	1.25562	2.3877	up	0.146328	0.183828	0.298933	-0.872974	-1.14983	-1.11497	CAALFM_C305400CA	1199156	Ca21chr3_C_albicans_SC5314	-	1199485
gene-CAALFM_C600380CA	CAALFM_C600380CA	0	0	2.38491	1.25394	2.38491	up	0.570904	0.356376	0.603148	-0.826433	-0.711627	-0.693323	CAALFM_C600380CA	66443	Ca21chr6_C_albicans_SC5314	-	67438
gene-CAALFM_C200580CA	SMF3	0	0	2.3729	1.24665	2.3729	up	0.331783	0.358335	0.532296	-0.9764	-0.729886	-0.811246	SMF3	92547	Ca21chr2_C_albicans_SC5314	-	94091
gene-CAALFM_CR04210CA	QDR1	0	0	2.36152	1.23972	2.36152	up	0.350501	0.305283	0.556615	-0.863553	-0.830915	-0.812286	QDR1	941149	Ca21chrR_C_albicans_SC5314	-	942678
gene-CAALFM_C403600CA	CAALFM_C403600CA	0	0	2.35928	1.23835	2.35928	up	-0.126461	0	0.0249996	-1.59264	-1.11738	-1.10649	CAALFM_C403600CA	770572	Ca21chr4_C_albicans_SC5314	-	771981
gene-CAALFM_C603610WA	FGR17	0	0	2.34754	1.23115	2.34754	up	0.391146	0.510913	0.727114	-0.969798	-0.589368	-0.505103	FGR17	767669	Ca21chr6_C_albicans_SC5314	+	769633
gene-CAALFM_C106180WA	TLO34	0	0	2.3449	1.22953	2.3449	up	0.615429	0.305501	0.328816	-0.835373	-0.628395	-0.975072	TLO34	1292811	Ca21chr1_C_albicans_SC5314	+	1293806
gene-CAALFM_C108840WA	CAALFM_C108840WA	5.19085e-36	7.76949e-36	2.34285	1.22826	2.34285	up	0.282091	-0.151934	0.167375	-1.00629	-1.56652	-0.814456	CAALFM_C108840WA	1922753	Ca21chr1_C_albicans_SC5314	+	1923817
gene-CAALFM_C304550CA	CMK1	0	0	2.31729	1.21244	2.31729	up	-0.11897	-0.150908	0	-1.60759	-1.15777	-1.14185	CMK1	960570	Ca21chr3_C_albicans_SC5314	-	961817
gene-CAALFM_CR07790CA	YHB1	0	0	2.31597	1.21162	2.31597	up	0.441009	0.442111	0.689874	-0.954724	-0.674563	-0.432569	YHB1	1686913	Ca21chrR_C_albicans_SC5314	-	1688109
gene-CAALFM_C106850WA	PCL7	0	0	2.31362	1.21015	2.31362	up	0.0685596	0.136395	0.310534	-1.27928	-0.818342	-1.01735	PCL7	1459268	Ca21chr1_C_albicans_SC5314	+	1461322
gene-CAALFM_CR03630WA	IFF3	0	0	2.3083	1.20683	2.3083	up	0.643757	0.889515	1.18837	-0.277317	-0.328826	-0.292712	IFF3	804770	Ca21chrR_C_albicans_SC5314	+	807595
gene-CAALFM_CR07070CA	ALS3	0	0	2.30648	1.2057	2.30648	up	1.64691	1.82611	2.54936	1.02737	0.358306	1.01963	ALS3	1532277	Ca21chrR_C_albicans_SC5314	-	1535744
gene-CAALFM_C306560WA	CAALFM_C306560WA	0	0	2.30199	1.20288	2.30199	up	-0.12807	-0.102392	-0.0870256	-1.55639	-1.16249	-1.20725	CAALFM_C306560WA	1496301	Ca21chr3_C_albicans_SC5314	+	1497788
gene-CAALFM_C502940CA	MIG1	0	0	2.29964	1.20141	2.29964	up	0.209311	-0.140699	0	-1.24024	-1.08604	-1.20932	MIG1	651905	Ca21chr5_C_albicans_SC5314	-	653617
gene-CAALFM_C306700CA	CAALFM_C306700CA	0	0	2.2876	1.19384	2.2876	up	0.676387	0.513546	0.584429	-0.685254	-0.543305	-0.578592	CAALFM_C306700CA	1527476	Ca21chr3_C_albicans_SC5314	-	1529317
gene-CAALFM_C107870CA	SMI1	0	0	2.27929	1.18858	2.27929	up	0.183961	0.108676	0.527284	-1.10664	-0.847309	-0.791883	SMI1	1711666	Ca21chr1_C_albicans_SC5314	-	1713528
gene-CAALFM_C204230WA	BAT21	0	0	2.27156	1.18369	2.27156	up	0.202291	0.153782	0.314955	-0.986361	-0.832211	-1.06146	BAT21	887776	Ca21chr2_C_albicans_SC5314	+	888957
gene-CAALFM_C602580WA	CAALFM_C602580WA	0	0	2.25422	1.17263	2.25422	up	0.802917	0.534453	0.827401	-0.6034	-0.336031	-0.413679	CAALFM_C602580WA	526774	Ca21chr6_C_albicans_SC5314	+	528267
gene-CAALFM_C204930CA	CRK1	0	0	2.25419	1.17261	2.25419	up	0.873619	0.773997	1.02882	-0.30658	-0.131065	-0.403748	CRK1	1027317	Ca21chr2_C_albicans_SC5314	-	1029554
gene-CAALFM_CR02200CA	RAD51	0	0	2.24374	1.1659	2.24374	up	0.351435	0.426547	0.638867	-0.717955	-0.706208	-0.656698	RAD51	484025	Ca21chrR_C_albicans_SC5314	-	485110
gene-CAALFM_C500650CA	THR1	0	0	2.24102	1.16415	2.24102	up	-0.175124	0.0336914	0.0754862	-1.20733	-1.22475	-1.12632	THR1	146706	Ca21chr5_C_albicans_SC5314	-	147779
gene-CAALFM_CR02670CA	CAALFM_CR02670CA	0	0	2.2371	1.16163	2.2371	up	1.09012	0.803659	1.01777	0	-0.18294	-0.390386	CAALFM_CR02670CA	613118	Ca21chrR_C_albicans_SC5314	-	614518
gene-CAALFM_C105940WA	PHO87	0	0	2.23253	1.15868	2.23253	up	-0.0712547	0.111506	0.177558	-1.09213	-1.01132	-1.15478	PHO87	1244647	Ca21chr1_C_albicans_SC5314	+	1247667
gene-CAALFM_C110820CA	CAALFM_C110820CA	0	0	2.22086	1.15112	2.22086	up	-0.161134	0.0859814	0.370555	-1.29232	-0.911819	-0.953814	CAALFM_C110820CA	2396747	Ca21chr1_C_albicans_SC5314	-	2398237
gene-CAALFM_CR01440CA	CAALFM_CR01440CA	0	0	2.21607	1.148	2.21607	up	0.126491	0.0712967	0.519199	-1.09357	-0.832442	-0.801011	CAALFM_CR01440CA	338122	Ca21chrR_C_albicans_SC5314	-	338310
gene-CAALFM_C504110WA	SCW11	0	0	2.21423	1.14681	2.21423	up	0	-0.00507069	0.456584	-1.07323	-0.9443	-0.971378	SCW11	916837	Ca21chr5_C_albicans_SC5314	+	918357
gene-CAALFM_C109810WA	CAALFM_C109810WA	0	0	2.21414	1.14675	2.21414	up	0.617796	0.545342	0.525977	-0.500684	-0.68689	-0.563558	CAALFM_C109810WA	2148118	Ca21chr1_C_albicans_SC5314	+	2149359
gene-CAALFM_C602950CA	CAALFM_C602950CA	1.31907e-21	1.94543e-21	2.21087	1.14461	2.21087	up	-0.22103	0.293776	0.437893	-1.50543	-0.766257	-0.651511	CAALFM_C602950CA	608693	Ca21chr6_C_albicans_SC5314	-	609775
gene-CAALFM_C307490WA	CAALFM_C307490WA	0	0	2.21059	1.14443	2.21059	up	0.461312	0.620454	0.943393	-0.601162	-0.418856	-0.388124	CAALFM_C307490WA	1710784	Ca21chr3_C_albicans_SC5314	+	1712634
gene-CAALFM_C206840WA	SPR1	2.8065e-05	3.38732e-05	2.20724	1.14224	2.20724	up	0.673232	0.699599	0.994338	-0.733935	0.316623	-0.642243	SPR1	1402344	Ca21chr2_C_albicans_SC5314	+	1403921
gene-CAALFM_C302680CA	SLD1	0	0	2.19477	1.13407	2.19477	up	0.236694	0.582503	0.731077	-0.893948	-0.482569	-0.475419	SLD1	578561	Ca21chr3_C_albicans_SC5314	-	580315
gene-CAALFM_C700270WA	CAALFM_C700270WA	0	0	2.1944	1.13383	2.1944	up	-0.0719395	0.270612	0.227772	-1.00554	-0.971287	-0.998216	CAALFM_C700270WA	38507	Ca21chr7_C_albicans_SC5314	+	39679
gene-CAALFM_C303490WA	RSN1	0	0	2.19158	1.13197	2.19158	up	0.0217333	0.157226	0.425269	-1.14546	-0.748495	-0.897722	RSN1	743259	Ca21chr3_C_albicans_SC5314	+	744101
gene-CAALFM_C201410CA	CLB2	0	0	2.1896	1.13067	2.1896	up	0.727552	1.04598	1.21955	-0.227646	-0.0543938	-0.116867	CLB2	248998	Ca21chr2_C_albicans_SC5314	-	250476
gene-CAALFM_C105300CA	PRD1	0	0	2.18502	1.12764	2.18502	up	0.0681705	0.250936	0.623023	-1.1163	-0.68204	-0.642456	PRD1	1113320	Ca21chr1_C_albicans_SC5314	-	1115428
gene-CAALFM_C302990CA	CAALFM_C302990CA	0	0	2.18223	1.12581	2.18223	up	0.188005	0.317875	0.299592	-1.18462	-0.720948	-0.666378	CAALFM_C302990CA	636945	Ca21chr3_C_albicans_SC5314	-	638042
gene-CAALFM_CR05720WA	TPS1	0	0	2.17303	1.11971	2.17303	up	0.147356	0.467419	0.707999	-0.981873	-0.556713	-0.497758	TPS1	1213671	Ca21chrR_C_albicans_SC5314	+	1215107
gene-CAALFM_CR09470WA	AXL1	0	0	2.17256	1.11939	2.17256	up	1.38446	1.53215	1.3344	0.0363712	0.109169	0.747295	AXL1	2017154	Ca21chrR_C_albicans_SC5314	+	2021266
gene-CAALFM_C702810WA	PRX1	0	0	2.16737	1.11594	2.16737	up	1.63546	1.66822	1.77466	0.514556	0.7043	0.511654	PRX1	605320	Ca21chr7_C_albicans_SC5314	+	606051
gene-CAALFM_C100220WA	PHR2	0	0	2.16385	1.1136	2.16385	up	-0.393069	0	0.28669	-1.19714	-1.11356	-1.13648	PHR2	37851	Ca21chr1_C_albicans_SC5314	+	39485
gene-CAALFM_C105950CA	CAALFM_C105950CA	0	0	2.14834	1.10322	2.14834	up	0.957404	1.17223	1.4727	-0.0420742	0.163932	0.170813	CAALFM_C105950CA	1248213	Ca21chr1_C_albicans_SC5314	-	1249460
gene-CAALFM_C501080CA	GDS1	0	0	2.14832	1.10321	2.14832	up	0.401776	0.694931	0.886427	-0.633863	-0.310713	-0.381924	GDS1	229537	Ca21chr5_C_albicans_SC5314	-	231060
gene-CAALFM_C703200CA	CAALFM_C703200CA	0	0	2.14831	1.1032	2.14831	up	0.257809	0.146031	0.434999	-1.00988	-0.780518	-0.680374	CAALFM_C703200CA	693435	Ca21chr7_C_albicans_SC5314	-	694121
gene-CAALFM_CR08650CA	CAALFM_CR08650CA	0	0	2.14263	1.09938	2.14263	up	0.274108	0.477768	0.754854	-0.815354	-0.552694	-0.423366	CAALFM_CR08650CA	1861693	Ca21chrR_C_albicans_SC5314	-	1863837
gene-CAALFM_C108880WA	HEM14	0	0	2.14163	1.09871	2.14163	up	0.953807	0.744874	1.05026	-0.245986	-0.178288	-0.122913	HEM14	1931304	Ca21chr1_C_albicans_SC5314	+	1932899
gene-CAALFM_C702670WA	CAALFM_C702670WA	0	0	2.1393	1.09714	2.1393	up	-0.205701	0.0325584	0.211933	-1.14391	-1.03829	-1.07041	CAALFM_C702670WA	568036	Ca21chr7_C_albicans_SC5314	+	571017
gene-CAALFM_C100680WA	ASM3	0	0	2.13738	1.09585	2.13738	up	0.406963	0.429074	0.699966	-0.616322	-0.561069	-0.574141	ASM3	117319	Ca21chr1_C_albicans_SC5314	+	119442
gene-CAALFM_C604480CA	CAALFM_C604480CA	0	0	2.12467	1.08724	2.12467	up	0	0.0732136	0.42197	-1.24215	-0.765082	-0.759301	CAALFM_C604480CA	995286	Ca21chr6_C_albicans_SC5314	-	995987
gene-CAALFM_C400170WA	CAALFM_C400170WA	0	0	2.1127	1.07909	2.1127	up	0.14878	0.152724	0.434949	-0.959578	-0.721167	-0.820066	CAALFM_C400170WA	27530	Ca21chr4_C_albicans_SC5314	+	27943
gene-CAALFM_CR09460CA	CAALFM_CR09460CA	1.82798e-10	2.41692e-10	2.10966	1.07701	2.10966	up	-2.68432	-1.21334	-1.95742	-3.10599	-3.02473	-2.9554	CAALFM_CR09460CA	2015134	Ca21chrR_C_albicans_SC5314	-	2015427
gene-CAALFM_CR04590CA	PDX3	0	0	2.10688	1.07511	2.10688	up	0.317973	0.278988	0.582443	-0.99202	-0.455405	-0.598501	PDX3	1004818	Ca21chrR_C_albicans_SC5314	-	1005627
gene-CAALFM_CR09530CA	CAALFM_CR09530CA	0	0	2.10018	1.07052	2.10018	up	0.166721	0.206318	0.212679	-0.788522	-1.01061	-0.826691	CAALFM_CR09530CA	2032341	Ca21chrR_C_albicans_SC5314	-	2034509
gene-CAALFM_C503780CA	CAALFM_C503780CA	0	0	2.09902	1.06972	2.09902	up	0.677583	0.948338	1.15431	-0.286292	-0.112804	-0.0298243	CAALFM_C503780CA	836229	Ca21chr5_C_albicans_SC5314	-	836855
gene-CAALFM_C403000CA	CAALFM_C403000CA	0	0	2.08811	1.0622	2.08811	up	0.605569	0.566747	0.79441	-1.01513	-0.173277	-0.0314493	CAALFM_C403000CA	624273	Ca21chr4_C_albicans_SC5314	-	624995
gene-CAALFM_C107900WA	COI1	0	0	2.07921	1.05604	2.07921	up	-0.146658	-0.0755129	0	-1.20249	-1.08692	-1.10087	COI1	1722824	Ca21chr1_C_albicans_SC5314	+	1723399
gene-CAALFM_C100420WA	CAALFM_C100420WA	0	0	2.07565	1.05357	2.07565	up	0.0491276	0.23041	0.579076	-1.06016	-0.581448	-0.660473	CAALFM_C100420WA	67843	Ca21chr1_C_albicans_SC5314	+	68814
gene-CAALFM_C114120CA	RBE1	0	0	2.07289	1.05164	2.07289	up	-0.133598	0.459748	0.73995	-0.920758	-0.682513	-0.485549	RBE1	3108041	Ca21chr1_C_albicans_SC5314	-	3108856
gene-CAALFM_C209950WA	FCY21	0	0	2.07264	1.05147	2.07264	up	0.111858	-0.0240049	0.197608	-0.863471	-1.09887	-0.906606	FCY21	2034730	Ca21chr2_C_albicans_SC5314	+	2036274
gene-CAALFM_C401240CA	CAALFM_C401240CA	0	0	2.06663	1.04728	2.06663	up	0.324757	0.425677	0.820439	-0.659845	-0.551241	-0.359882	CAALFM_C401240CA	249999	Ca21chr4_C_albicans_SC5314	-	250601
gene-CAALFM_C400720WA	CSP2	0	0	2.05927	1.04213	2.05927	up	0.462269	0.98856	1.1974	-0.415456	-0.109707	0.0469933	CSP2	124043	Ca21chr4_C_albicans_SC5314	+	124867
gene-CAALFM_C108060WA	OFR1	0	0	2.05897	1.04193	2.05897	up	0.12063	0.246202	0.740944	-0.912486	-0.499012	-0.606503	OFR1	1756486	Ca21chr1_C_albicans_SC5314	+	1756893
gene-CAALFM_C102180WA	GAL7	0	0	2.05799	1.04123	2.05799	up	0.97802	-0.206401	-0.639929	-1.1078	-1.06177	-0.822443	GAL7	456751	Ca21chr1_C_albicans_SC5314	+	457911
gene-CAALFM_C601150WA	CDC20	0	0	2.05195	1.03699	2.05195	up	0.620494	0.487589	0.613495	-0.480977	-0.391714	-0.516709	CDC20	224375	Ca21chr6_C_albicans_SC5314	+	226279
gene-CAALFM_C109130WA	CAALFM_C109130WA	0	0	2.05128	1.03652	2.05128	up	0.222201	0.192249	0.126959	-0.731014	-0.932751	-0.904395	CAALFM_C109130WA	1996613	Ca21chr1_C_albicans_SC5314	+	1998733
gene-CAALFM_C405970WA	CAALFM_C405970WA	0	0	2.04762	1.03395	2.04762	up	0.586651	0.779307	0.872769	-0.233656	-0.224663	-0.404805	CAALFM_C405970WA	1326856	Ca21chr4_C_albicans_SC5314	+	1328934
gene-CAALFM_C101950CA	CAALFM_C101950CA	0	0	2.04619	1.03294	2.04619	up	0.0694485	0.196802	0.282537	-0.944057	-0.67152	-0.934452	CAALFM_C101950CA	403144	Ca21chr1_C_albicans_SC5314	-	403689
gene-CAALFM_C202050CA	CAALFM_C202050CA	0	0	2.04048	1.02891	2.04048	up	0.9087	0.845634	0.922846	0.0666676	-0.0777435	-0.398479	CAALFM_C202050CA	398041	Ca21chr2_C_albicans_SC5314	-	401169
gene-CAALFM_C108700WA	CAALFM_C108700WA	0	0	2.03478	1.02488	2.03478	up	1.03685	0.893854	1.0841	0.0705061	0	-0.130327	CAALFM_C108700WA	1897121	Ca21chr1_C_albicans_SC5314	+	1901266
gene-CAALFM_C108950WA	PFK26	0	0	2.0333	1.02382	2.0333	up	0.692875	0.610247	0.857282	-0.261877	-0.222775	-0.426405	PFK26	1948142	Ca21chr1_C_albicans_SC5314	+	1951585
gene-CAALFM_C103120WA	CAALFM_C103120WA	0	0	2.03256	1.02329	2.03256	up	0.0976524	0	0.462084	-1.1515	-0.612233	-0.746415	CAALFM_C103120WA	651902	Ca21chr1_C_albicans_SC5314	+	653134
gene-CAALFM_C502270WA	THR4	0	0	2.0266	1.01906	2.0266	up	-0.02244	0	0.250846	-0.89786	-0.960691	-0.970238	THR4	503291	Ca21chr5_C_albicans_SC5314	+	504823
gene-CAALFM_C305390CA	GPI1	2.00838e-38	3.01112e-38	2.02486	1.01782	2.02486	up	-0.291719	0.138627	-0.204907	-1.3673	-0.91113	-1.13303	GPI1	1197250	Ca21chr3_C_albicans_SC5314	-	1199196
gene-CAALFM_C105520WA	CAALFM_C105520WA	0	0	2.01847	1.01326	2.01847	up	0.913885	1.02714	1.4425	0.137208	0.170276	0.0362549	CAALFM_C105520WA	1158880	Ca21chr1_C_albicans_SC5314	+	1160955
gene-CAALFM_C701680CA	CAALFM_C701680CA	1.14615e-15	1.64761e-15	2.01054	1.00758	2.01054	up	0.636826	0.811593	0.919292	-0.0916061	-0.202997	-0.360436	CAALFM_C701680CA	363741	Ca21chr7_C_albicans_SC5314	-	364475
gene-CAALFM_C601420CA	CAALFM_C601420CA	0	0	2.00892	1.00642	2.00892	up	-0.241711	0.140285	0.391602	-1.16131	-0.737739	-0.830038	CAALFM_C601420CA	282711	Ca21chr6_C_albicans_SC5314	-	283952
gene-CAALFM_CR00750CA	CAALFM_CR00750CA	0	0	2.00293	1.00211	2.00293	up	0.219908	0.184938	0.50463	-0.857779	-0.551287	-0.687787	CAALFM_CR00750CA	175807	Ca21chrR_C_albicans_SC5314	-	177243
gene-CAALFM_CR10110WA	CHT3	0	0	2.00234	1.00168	2.00234	up	-0.0390186	0.392508	0.649963	-0.807342	-0.54759	-0.646668	CHT3	2161683	Ca21chrR_C_albicans_SC5314	+	2163386
gene-CAALFM_C601910WA	ADK1	0	0	2.0008	1.00058	2.0008	up	0.447127	0.399791	0.645211	-0.580579	-0.455734	-0.473283	ADK1	393707	Ca21chr6_C_albicans_SC5314	+	394456
gene-CAALFM_C307590WA	CAALFM_C307590WA	7.70668e-40	1.15795e-39	1.99925	0.999457	1.99925	up	0.578361	0.653372	1.2084	-0.475292	-0.0829458	0	CAALFM_C307590WA	1733947	Ca21chr3_C_albicans_SC5314	+	1734279
gene-CAALFM_C209530WA	EAP1	0	0	1.99847	0.998894	1.99847	up	-0.0138788	0.294746	0.34965	-0.55057	-0.863618	-0.951975	EAP1	1951210	Ca21chr2_C_albicans_SC5314	+	1953171
gene-CAALFM_C404830WA	DCR1	0	0	1.99662	0.997559	1.99662	up	0.503669	0.393513	0.595976	-0.422013	-0.514491	-0.563015	DCR1	1037422	Ca21chr4_C_albicans_SC5314	+	1039257
gene-CAALFM_C202850WA	UGA6	7.88632e-19	1.15602e-18	1.99574	0.996921	1.99574	up	0.381116	0.753891	1.14981	-0.134176	-0.420941	-0.15083	UGA6	570077	Ca21chr2_C_albicans_SC5314	+	571711
gene-CAALFM_C111340WA	PRM1	4.3497e-14	6.09016e-14	1.99295	0.994905	1.99295	up	0.33254	0.283207	0.524308	-1.17807	-0.482423	-0.184165	PRM1	2487814	Ca21chr1_C_albicans_SC5314	+	2489685
gene-CAALFM_C500880CA	GIT3	0	0	1.9857	0.989648	1.9857	up	-0.697854	0	0.162889	-1.18342	-0.942472	-1.37802	GIT3	202590	Ca21chr5_C_albicans_SC5314	-	204197
gene-CAALFM_CR06310WA	CAALFM_CR06310WA	0.0281597	0.031617	1.98497	0.989116	1.98497	up	-0.0791087	0.357276	0.433835	-1.48097	-0.170434	-0.603946	CAALFM_CR06310WA	1338711	Ca21chrR_C_albicans_SC5314	+	1339799
gene-CAALFM_C302410CA	CAALFM_C302410CA	0	0	1.98485	0.989033	1.98485	up	0.443928	0.462904	0.394014	-0.789807	-0.459442	-0.417004	CAALFM_C302410CA	527091	Ca21chr3_C_albicans_SC5314	-	528625
gene-CAALFM_C300050CA	CAALFM_C300050CA	4.01187e-05	4.82537e-05	1.98067	0.985989	1.98067	up	0	0.0632539	0.163177	-0.625612	-0.665369	-1.44056	CAALFM_C300050CA	12190	Ca21chr3_C_albicans_SC5314	-	12501
gene-CAALFM_C108070WA	CDR4	0	0	1.9785	0.984407	1.9785	up	-0.0674067	0.000236511	0.302131	-1.22556	-0.772436	-0.72026	CDR4	1757979	Ca21chr1_C_albicans_SC5314	+	1762451
gene-CAALFM_C112730WA	RVS162	0	0	1.97691	0.983247	1.97691	up	0	0.508825	0.507356	-1.03255	-0.398192	-0.502818	RVS162	2774634	Ca21chr1_C_albicans_SC5314	+	2775641
gene-CAALFM_C210660WA	ASH1	0	0	1.97664	0.983049	1.97664	up	0.208356	0.135541	0.478011	-0.626299	-0.638884	-0.862058	ASH1	2194521	Ca21chr2_C_albicans_SC5314	+	2195870
gene-CAALFM_CR08510WA	PGA13	0	0	1.97588	0.982494	1.97588	up	1.06605	1.29409	1.56339	0.366696	0.317062	0.292296	PGA13	1838763	Ca21chrR_C_albicans_SC5314	+	1840133
gene-CAALFM_C301470WA	ARF3	0	0	1.96931	0.977689	1.96931	up	0.624017	0.592636	0.765682	-0.36967	-0.207355	-0.373707	ARF3	315066	Ca21chr3_C_albicans_SC5314	+	315707
gene-CAALFM_C103380WA	TPS2	0	0	1.96693	0.975945	1.96693	up	0.105491	0.272821	0.512848	-0.936287	-0.559433	-0.540956	TPS2	709461	Ca21chr1_C_albicans_SC5314	+	712127
gene-CAALFM_C300410CA	CAALFM_C300410CA	0.00933498	0.0106224	1.96367	0.973551	1.96367	up	0.0871277	0.49915	0.473517	0.560422	-1.42009	-1.00119	CAALFM_C300410CA	59698	Ca21chr3_C_albicans_SC5314	-	60243
gene-CAALFM_C105670WA	CAALFM_C105670WA	0	0	1.96151	0.971962	1.96151	up	0	0.166092	0.519031	-0.946556	-0.677774	-0.606434	CAALFM_C105670WA	1188181	Ca21chr1_C_albicans_SC5314	+	1189434
gene-CAALFM_C601990WA	PLB1	0	0	1.96128	0.971799	1.96128	up	0.532182	0.991745	1.41462	-0.410313	0.433461	0	PLB1	405913	Ca21chr6_C_albicans_SC5314	+	407730
gene-CAALFM_C108360CA	OLE1	0	0	1.96084	0.971471	1.96084	up	0.115391	0.332102	0.564186	-0.776317	-0.588024	-0.538395	OLE1	1834255	Ca21chr1_C_albicans_SC5314	-	1835715
gene-CAALFM_C106940CA	ATC1	0	0	1.96053	0.971246	1.96053	up	-0.350061	0.158049	0.418461	-1.21209	-0.824945	-0.650253	ATC1	1479745	Ca21chr1_C_albicans_SC5314	-	1482981
gene-CAALFM_CR06650CA	CAALFM_CR06650CA	1.1258e-06	1.39629e-06	1.95772	0.969171	1.95772	up	-0.364711	-0.103221	-0.00208569	-1.40931	-0.842627	-1.1256	CAALFM_CR06650CA	1426753	Ca21chrR_C_albicans_SC5314	-	1427130
gene-CAALFM_C505480WA	DES1	0	0	1.95488	0.967083	1.95488	up	-0.140623	0.242536	0.428905	-1.04371	-0.751379	-0.575339	DES1	1178288	Ca21chr5_C_albicans_SC5314	+	1179400
gene-CAALFM_C700340CA	CAALFM_C700340CA	0	0	1.94927	0.962933	1.94927	up	0.0448027	0.178863	0.40113	-0.861306	-0.680739	-0.721957	CAALFM_C700340CA	52951	Ca21chr7_C_albicans_SC5314	-	55866
gene-CAALFM_C208860WA	CAALFM_C208860WA	0	0	1.94828	0.962203	1.94828	up	0.704191	0.383752	0.740194	-0.58722	-0.389197	-0.0820551	CAALFM_C208860WA	1797497	Ca21chr2_C_albicans_SC5314	+	1799881
gene-CAALFM_C113140CA	TYE7	0	0	1.94821	0.962151	1.94821	up	0.0807199	0	0.487914	-0.787263	-0.801841	-0.728716	TYE7	2868818	Ca21chr1_C_albicans_SC5314	-	2869627
gene-CAALFM_C603160CA	BMT6	0	0	1.94819	0.962134	1.94819	up	0.0568476	0.228498	0.251113	-0.733538	-0.837697	-0.778707	BMT6	663217	Ca21chr6_C_albicans_SC5314	-	665157
gene-CAALFM_CR08300CA	CAALFM_CR08300CA	0	0	1.94764	0.961727	1.94764	up	0.428706	0.687296	0.832958	-0.411141	-0.215233	-0.309846	CAALFM_CR08300CA	1796429	Ca21chrR_C_albicans_SC5314	-	1800589
gene-CAALFM_C503440WA	CAALFM_C503440WA	6.59155e-33	9.84476e-33	1.94381	0.958889	1.94381	up	0.478486	0.260334	0.702043	-0.703428	-0.310908	-0.421468	CAALFM_C503440WA	775455	Ca21chr5_C_albicans_SC5314	+	775670
gene-CAALFM_CR04480CA	LAP3	0	0	1.93936	0.95558	1.93936	up	0	0.448207	0.667623	-1.07904	-0.280786	-0.391088	LAP3	988875	Ca21chrR_C_albicans_SC5314	-	990404
gene-CAALFM_C306280WA	CAALFM_C306280WA	0	0	1.93204	0.950124	1.93204	up	0.121211	0.442866	0.672102	-0.760074	-0.417271	-0.436849	CAALFM_C306280WA	1429597	Ca21chr3_C_albicans_SC5314	+	1430595
gene-CAALFM_C108800WA	CAALFM_C108800WA	0	0	1.93017	0.948731	1.93017	up	0.399529	0.31343	0.455124	-0.736802	-0.407413	-0.533895	CAALFM_C108800WA	1916963	Ca21chr1_C_albicans_SC5314	+	1918639
gene-CAALFM_C600290WA	CAALFM_C600290WA	0	0	1.92936	0.948124	1.92936	up	-0.0115805	-0.219357	0.0300102	-0.944506	-1.05457	-1.04622	CAALFM_C600290WA	39723	Ca21chr6_C_albicans_SC5314	+	41777
gene-CAALFM_C302150CA	ERG6	0	0	1.92851	0.947488	1.92851	up	0.656945	0.564277	0.571014	-0.310238	-0.433928	-0.306064	ERG6	464995	Ca21chr3_C_albicans_SC5314	-	466125
gene-CAALFM_C114360CA	WSC4	0	0	1.92525	0.945047	1.92525	up	0.268407	0.0560265	-0.0230351	-0.923781	-0.740722	-0.869239	WSC4	3162712	Ca21chr1_C_albicans_SC5314	-	3164187
gene-CAALFM_C101260CA	TRS20	7.60819e-33	1.13604e-32	1.9201	0.941182	1.9201	up	0.665172	0.588851	0.800758	-0.213035	-0.322085	-0.233645	TRS20	252036	Ca21chr1_C_albicans_SC5314	-	252488
gene-CAALFM_C205690CA	YTH1	0	0	1.91449	0.936962	1.91449	up	0.0658216	-0.209079	0	-1.24342	-0.982526	-0.728195	YTH1	1164030	Ca21chr2_C_albicans_SC5314	-	1164677
gene-CAALFM_C104960CA	CAALFM_C104960CA	0	0	1.9143	0.936817	1.9143	up	0.574968	0.221175	0.518691	-0.582702	-0.543485	-0.369431	CAALFM_C104960CA	1033844	Ca21chr1_C_albicans_SC5314	-	1035829
gene-CAALFM_C503900WA	PGA56	0	0	1.909	0.932814	1.909	up	0.302173	0.0852804	0.269864	-0.742198	-0.818144	-0.580783	PGA56	856564	Ca21chr5_C_albicans_SC5314	+	856818
gene-CAALFM_C603270CA	AYR2	0	0	1.90801	0.932069	1.90801	up	-0.145727	0.26136	0.482383	-0.948858	-0.61206	-0.637274	AYR2	686774	Ca21chr6_C_albicans_SC5314	-	687667
gene-CAALFM_C202590WA	ZRT2	0	0	1.90442	0.92935	1.90442	up	0	-0.00349808	-0.00317955	-0.917426	-0.924799	-0.952502	ZRT2	524004	Ca21chr2_C_albicans_SC5314	+	525116
gene-CAALFM_CR07000CA	POL2	0	0	1.90381	0.928893	1.90381	up	0.57303	0.555986	0.650506	-0.0903902	-0.454401	-0.462365	POL2	1499481	Ca21chrR_C_albicans_SC5314	-	1506116
gene-CAALFM_C209840WA	MTW1	3.75292e-21	5.52718e-21	1.90331	0.928514	1.90331	up	0.637994	0.49216	0.417805	-0.513474	-0.202043	-0.522067	MTW1	2013163	Ca21chr2_C_albicans_SC5314	+	2014107
gene-CAALFM_C100170WA	LEU4	0	0	1.90221	0.927674	1.90221	up	0	0.302002	0.180704	-0.937538	-0.774782	-0.587997	LEU4	29804	Ca21chr1_C_albicans_SC5314	+	31543
gene-CAALFM_C100390WA	ENA2	0	0	-4.95	-2.30743	4.95	down	-1.89601	-1.12606	-1.31133	0.682383	0.961015	0.945485	ENA2	59349	Ca21chr1_C_albicans_SC5314	+	62552
gene-CAALFM_C503710CA	CAALFM_C503710CA	0	0	-1.90015	-0.926113	1.90015	down	-0.307817	-0.433042	-0.710383	0.471199	0.364021	0.491876	CAALFM_C503710CA	822508	Ca21chr5_C_albicans_SC5314	-	823392
gene-CAALFM_C107150WA	CAALFM_C107150WA	0	0	-1.90081	-0.926618	1.90081	down	0	-0.929496	-0.920159	0.393566	0.246401	0.290231	CAALFM_C107150WA	1534761	Ca21chr1_C_albicans_SC5314	+	1535003
gene-CAALFM_C203630WA	CAALFM_C203630WA	7.13923e-10	9.31515e-10	-1.90248	-0.92788	1.90248	down	-0.138528	-0.864629	-0.235471	0.638877	0.0356336	0.8705	CAALFM_C203630WA	768418	Ca21chr2_C_albicans_SC5314	+	769167
gene-CAALFM_C700330CA	CAALFM_C700330CA	0	0	-1.90417	-0.929164	1.90417	down	-0.0707674	-0.621452	-0.729299	0.901776	0.145081	0.319118	CAALFM_C700330CA	51707	Ca21chr7_C_albicans_SC5314	-	52855
gene-CAALFM_C103800WA	RPP1	0	0	-1.90459	-0.929477	1.90459	down	0.0297079	-0.207131	-0.986617	0.999758	0.526521	0.098114	RPP1	797157	Ca21chr1_C_albicans_SC5314	+	798089
gene-CAALFM_C107950CA	CAALFM_C107950CA	0	0	-1.9082	-0.932211	1.9082	down	0	-0.561929	-0.612052	0.709578	0.212352	0.700723	CAALFM_C107950CA	1729610	Ca21chr1_C_albicans_SC5314	-	1730410
gene-CAALFM_C307800CA	CAALFM_C307800CA	0	0	-1.90873	-0.93261	1.90873	down	-0.14043	-1.09936	-1.05804	0.45618	0	0.043829	CAALFM_C307800CA	1773215	Ca21chr3_C_albicans_SC5314	-	1773838
gene-CAALFM_C402540WA	RGT1	0	0	-1.91053	-0.933976	1.91053	down	-0.897174	-0.196919	-0.710324	0.305301	0.353734	0.338476	RGT1	523880	Ca21chr4_C_albicans_SC5314	+	526963
gene-CAALFM_C702240WA	FMP45	0	0	-1.91536	-0.937615	1.91536	down	-1.16773	-0.953692	-1.18065	-0.80397	-0.0448146	0.359555	FMP45	487109	Ca21chr7_C_albicans_SC5314	+	487966
gene-CAALFM_C110010CA	SWE1	0	0	-1.91619	-0.938244	1.91619	down	-0.219573	-0.14477	-0.152245	0.84617	0.763595	0.688379	SWE1	2189027	Ca21chr1_C_albicans_SC5314	-	2192563
gene-CAALFM_CR02030CA	CAALFM_CR02030CA	0	0	-1.91723	-0.939022	1.91723	down	0.0438709	-1.17555	-0.833694	0.630415	0.0590048	0.162277	CAALFM_CR02030CA	445207	Ca21chrR_C_albicans_SC5314	-	446703
gene-CAALFM_C603930WA	OPT8	0	0	-1.91874	-0.940159	1.91874	down	-0.713227	-0.320081	-0.487522	0.275375	0.444679	0.579593	OPT8	851234	Ca21chr6_C_albicans_SC5314	+	853390
gene-CAALFM_C602670CA	WSC2	0	0	-1.91885	-0.94024	1.91885	down	-0.288632	0.0723782	-0.11031	1.01888	0.667199	0.808071	WSC2	547501	Ca21chr6_C_albicans_SC5314	-	548802
gene-CAALFM_C206360CA	MAK16	0	0	-1.91892	-0.940298	1.91892	down	0	-0.712746	-0.206341	1.37562	0.00838757	0.517803	MAK16	1299920	Ca21chr2_C_albicans_SC5314	-	1300867
gene-CAALFM_CR03580CA	CAALFM_CR03580CA	0	0	-1.9213	-0.94208	1.9213	down	-0.237612	0.12125	-0.220064	0.616249	1.03634	0.837224	CAALFM_CR03580CA	791587	Ca21chrR_C_albicans_SC5314	-	792717
gene-CAALFM_C102190WA	ABP140	0	0	-1.92296	-0.943332	1.92296	down	0.31531	-0.904271	-0.972102	0.875493	0.154812	0.238628	ABP140	458366	Ca21chr1_C_albicans_SC5314	+	459304
gene-CAALFM_C604330WA	NOP8	0	0	-1.92366	-0.943852	1.92366	down	0.120255	-0.571551	-0.577774	0.923043	0.191491	0.687953	NOP8	954954	Ca21chr6_C_albicans_SC5314	+	957020
gene-CAALFM_C406200WA	CAALFM_C406200WA	0.0021603	0.00249829	-1.92418	-0.944242	1.92418	down	0	0	0	2.09602	0.736704	0	CAALFM_C406200WA	1386049	Ca21chr4_C_albicans_SC5314	+	1386258
gene-CAALFM_C702130WA	CAALFM_C702130WA	0	0	-1.92489	-0.944773	1.92489	down	0	-0.442309	-0.263047	0.621285	0.987345	0.520333	CAALFM_C702130WA	468121	Ca21chr7_C_albicans_SC5314	+	469158
gene-CAALFM_C504910WA	CAALFM_C504910WA	0	0	-1.92878	-0.94769	1.92878	down	0.268832	-1.04645	-0.931455	0.957911	0.176091	0	CAALFM_C504910WA	1066921	Ca21chr5_C_albicans_SC5314	+	1067634
gene-CAALFM_CR04980CA	CAALFM_CR04980CA	0.00355629	0.00408846	-1.93147	-0.949699	1.93147	down	1.00312	1.56081	0	1.09602	0	4.317	CAALFM_CR04980CA	1077754	Ca21chrR_C_albicans_SC5314	-	1078335
gene-CAALFM_C501130WA	CYC3	0	0	-1.93239	-0.950383	1.93239	down	0.0933352	-0.216302	-0.521894	0.947169	0.690433	0.568686	CYC3	261873	Ca21chr5_C_albicans_SC5314	+	262667
gene-CAALFM_C501840CA	TAC1	0	0	-1.93298	-0.950825	1.93298	down	-0.252303	-0.102612	-0.337746	0.677354	0.802965	0.679495	TAC1	416400	Ca21chr5_C_albicans_SC5314	-	419345
gene-CAALFM_C501380WA	CFL5	1.6848e-09	2.19007e-09	-1.93488	-0.952241	1.93488	down	-0.122919	-1.07219	-1.11849	0.607418	0.17771	-0.241996	CFL5	308742	Ca21chr5_C_albicans_SC5314	+	310874
gene-CAALFM_C210300CA	CAALFM_C210300CA	0	0	-1.93538	-0.952615	1.93538	down	-0.336474	0.0886879	-0.203274	0.562176	0.888967	0.955641	CAALFM_C210300CA	2122695	Ca21chr2_C_albicans_SC5314	-	2124740
gene-CAALFM_CR09560CA	CAALFM_CR09560CA	0	0	-1.94024	-0.956232	1.94024	down	-0.83221	-0.383951	-0.741382	0.203241	0.331104	0.376806	CAALFM_CR09560CA	2037364	Ca21chrR_C_albicans_SC5314	-	2038728
gene-CAALFM_C102700CA	CAALFM_C102700CA	0	0	-1.94159	-0.957241	1.94159	down	-0.830681	-0.496885	-0.561411	0.210827	0.566252	0.205667	CAALFM_C102700CA	564255	Ca21chr1_C_albicans_SC5314	-	564428
gene-CAALFM_C113840WA	CAALFM_C113840WA	0	0	-1.94245	-0.957875	1.94245	down	-0.162578	-0.31033	-0.70315	0.680245	0.505277	0.512045	CAALFM_C113840WA	3041388	Ca21chr1_C_albicans_SC5314	+	3043343
gene-CAALFM_C302710WA	CAALFM_C302710WA	0	0	-1.94408	-0.959087	1.94408	down	3.88565	1.22882	1.14974	3.73632	3.64602	1.75913	CAALFM_C302710WA	588383	Ca21chr3_C_albicans_SC5314	+	589213
gene-CAALFM_C304610WA	MEA1	0	0	-1.94883	-0.962607	1.94883	down	0.357884	0.781356	0.365197	0.608143	0.752592	3.03152	MEA1	976463	Ca21chr3_C_albicans_SC5314	+	978352
gene-CAALFM_C208920WA	CAALFM_C208920WA	0	0	-1.9498	-0.963323	1.9498	down	-0.785692	-0.338477	-0.506136	0.675553	0.238034	0.346076	CAALFM_C208920WA	1816047	Ca21chr2_C_albicans_SC5314	+	1817795
gene-CAALFM_C402190CA	CAALFM_C402190CA	0	0	-1.95016	-0.963591	1.95016	down	-0.170701	0.646858	0.521266	0.628475	1.60958	1.65014	CAALFM_C402190CA	435121	Ca21chr4_C_albicans_SC5314	-	436770
gene-CAALFM_C112440WA	CAALFM_C112440WA	0	0	-1.95379	-0.966275	1.95379	down	-0.090353	-0.910029	-0.660614	0.725713	0.265868	0.246249	CAALFM_C112440WA	2707766	Ca21chr1_C_albicans_SC5314	+	2708623
gene-CAALFM_C106640CA	CAALFM_C106640CA	0	0	-1.95414	-0.966537	1.95414	down	5.78447	4.56081	3.94301	6.2253	6.4232	4.53939	CAALFM_C106640CA	1421365	Ca21chr1_C_albicans_SC5314	-	1421508
gene-CAALFM_C703590CA	CAALFM_C703590CA	0	0	-1.95457	-0.966849	1.95457	down	-0.763047	-0.679404	-0.794814	0.348774	0.151237	0.163269	CAALFM_C703590CA	796798	Ca21chr7_C_albicans_SC5314	-	798657
gene-CAALFM_C502430WA	ZCF22	0	0	-1.95478	-0.967009	1.95478	down	-0.440519	-0.111647	-0.270013	0.293933	0.812443	0.972471	ZCF22	535546	Ca21chr5_C_albicans_SC5314	+	537645
gene-CAALFM_C201970CA	ROD1	0	0	-1.95854	-0.969778	1.95854	down	-0.473008	-0.269354	-0.0191355	0.736287	0.758913	0.652637	ROD1	369820	Ca21chr2_C_albicans_SC5314	-	372591
gene-CAALFM_C304170WA	CAALFM_C304170WA	0	0	-1.95879	-0.969965	1.95879	down	-0.77849	-0.340638	-0.293117	0.0260715	0.835259	0.636321	CAALFM_C304170WA	869575	Ca21chr3_C_albicans_SC5314	+	869979
gene-CAALFM_C202550CA	CAALFM_C202550CA	0	0	-1.95899	-0.970107	1.95899	down	-0.549026	0	-0.266519	0.526498	0.812086	0.756191	CAALFM_C202550CA	514896	Ca21chr2_C_albicans_SC5314	-	517007
gene-CAALFM_C406910WA	CAALFM_C406910WA	6.8542e-09	8.83983e-09	-1.95926	-0.970309	1.95926	down	-1.14265	0	-0.357337	0.0757837	0.886391	0.448762	CAALFM_C406910WA	1538056	Ca21chr4_C_albicans_SC5314	+	1539795
gene-CAALFM_CR09780CA	IFA14	0	0	-1.96406	-0.973839	1.96406	down	-0.597033	-0.3013	-0.0658579	0.438213	0.715223	0.803889	IFA14	2077962	Ca21chrR_C_albicans_SC5314	-	2079998
gene-CAALFM_C503080CA	CAALFM_C503080CA	0	0	-1.96561	-0.974977	1.96561	down	-1.21392	-0.663261	-0.881802	0	0.0122318	0.153714	CAALFM_C503080CA	684022	Ca21chr5_C_albicans_SC5314	-	686037
gene-CAALFM_C703150WA	CAALFM_C703150WA	0	0	-1.97106	-0.97897	1.97106	down	-0.132539	-0.612815	0	0.786338	0.700586	0.704633	CAALFM_C703150WA	682298	Ca21chr7_C_albicans_SC5314	+	684385
gene-CAALFM_C111280WA	CAALFM_C111280WA	0	0	-1.97138	-0.979209	1.97138	down	-0.0587835	-0.0247707	0.0960083	0.803611	1.0613	1.08517	CAALFM_C111280WA	2476659	Ca21chr1_C_albicans_SC5314	+	2477750
gene-CAALFM_CR04150WA	CAALFM_CR04150WA	0	0	-1.9729	-0.980315	1.9729	down	-0.779441	-0.709543	-0.738806	0.250626	0.207294	0.255235	CAALFM_CR04150WA	929946	Ca21chrR_C_albicans_SC5314	+	930866
gene-CAALFM_C603170CA	MDR1	0	0	-1.97412	-0.981211	1.97412	down	-0.860121	-0.608533	-0.475545	0.514557	0.288505	0.196373	MDR1	666383	Ca21chr6_C_albicans_SC5314	-	668077
gene-CAALFM_CR09110CA	CAALFM_CR09110CA	0	0	-1.97432	-0.981352	1.97432	down	-0.472125	-0.431806	-0.930482	0.671601	0.148082	0.289962	CAALFM_CR09110CA	1943868	Ca21chrR_C_albicans_SC5314	-	1944725
gene-CAALFM_C601500CA	TRY5	0	0	-1.97512	-0.981938	1.97512	down	-1.18381	-0.584301	-0.774988	0.0695591	0.0979023	0.235252	TRY5	298211	Ca21chr6_C_albicans_SC5314	-	301176
gene-CAALFM_C500700CA	SPE2	0	0	-1.97783	-0.983915	1.97783	down	-0.761602	-0.708602	-0.814774	0.737403	-0.119998	0.0493622	SPE2	159620	Ca21chr5_C_albicans_SC5314	-	160765
gene-CAALFM_C206720WA	GRE2	0	0	-1.98237	-0.98723	1.98237	down	-0.395363	-0.157763	-0.129773	0.664792	0.703426	0.910571	GRE2	1376330	Ca21chr2_C_albicans_SC5314	+	1377367
gene-CAALFM_C301110CA	CAALFM_C301110CA	0	0	-1.98275	-0.987506	1.98275	down	-0.867744	-0.160027	-0.504699	0.311462	0.417487	0.701098	CAALFM_C301110CA	223626	Ca21chr3_C_albicans_SC5314	-	225776
gene-CAALFM_C106230CA	MDM34	0	0	-1.98328	-0.987887	1.98328	down	-1.11037	-0.663349	-1.05393	0.121696	0.12464	-0.110327	MDM34	1300699	Ca21chr1_C_albicans_SC5314	-	1302570
gene-CAALFM_C108190CA	CAT8	0	0	-1.9892	-0.992186	1.9892	down	-0.782567	-0.64769	-0.645927	0	0.323255	0.577119	CAT8	1790347	Ca21chr1_C_albicans_SC5314	-	1793517
gene-CAALFM_C205620WA	KTI11	0.0102805	0.011677	-1.99008	-0.992824	1.99008	down	2.55039	0.729566	-1.15317	2.94285	0.583535	1.57887	KTI11	1143167	Ca21chr2_C_albicans_SC5314	+	1143379
gene-CAALFM_C602710CA	SAP6	0	0	-1.99312	-0.995029	1.99312	down	-0.128488	0.202524	-0.0433054	1.00661	0.922742	1.08647	SAP6	558152	Ca21chr6_C_albicans_SC5314	-	559408
gene-CAALFM_C501060CA	BUD23	0	0	-1.99586	-0.997008	1.99586	down	0.00221539	-0.974225	-1.24637	0.601097	0.0996876	0.0718613	BUD23	224788	Ca21chr5_C_albicans_SC5314	-	225603
gene-CAALFM_CR02540WA	CHO2	0	0	-1.99852	-0.998928	1.99852	down	-0.382343	-0.23969	-0.744085	0.575472	0.50366	0.551535	CHO2	566051	Ca21chrR_C_albicans_SC5314	+	568717
gene-CAALFM_CR03380WA	MTG1	0	0	-2.00017	-1.00012	2.00017	down	0.100621	-0.606877	-0.653605	0.928339	0.393829	0.518339	MTG1	750308	Ca21chrR_C_albicans_SC5314	+	751414
gene-CAALFM_C204190CA	UGA1	0	0	-2.00161	-1.00116	2.00161	down	-1.02026	-0.961518	-1.17401	-0.239295	0.0605192	0.026473	UGA1	878553	Ca21chr2_C_albicans_SC5314	-	879968
gene-CAALFM_C405070CA	ARG8	0	0	-2.00891	-1.00641	2.00891	down	-0.954253	-0.307409	-0.199923	0	0.696535	0.861115	ARG8	1082286	Ca21chr4_C_albicans_SC5314	-	1083653
gene-CAALFM_C701370WA	CAALFM_C701370WA	0	0	-2.00926	-1.00666	2.00926	down	-0.350608	0.0427265	-0.0609922	1.02953	0.709187	0.912393	CAALFM_C701370WA	278053	Ca21chr7_C_albicans_SC5314	+	279501
gene-CAALFM_C406360CA	CAALFM_C406360CA	0	0	-2.01033	-1.00743	2.01033	down	-1.06322	0.482403	-0.0515861	0.66196	0.903034	0.824903	CAALFM_C406360CA	1412344	Ca21chr4_C_albicans_SC5314	-	1413132
gene-CAALFM_CR00620CA	ARG1	0	0	-2.01549	-1.01113	2.01549	down	-0.34243	-0.0907249	0	0.834541	0.954588	0.811113	ARG1	149870	Ca21chrR_C_albicans_SC5314	-	151120
gene-CAALFM_C307640CA	FUM12	0	0	-2.01886	-1.01354	2.01886	down	-0.110909	-0.520605	-1.05288	0.590535	0.373856	0.391832	FUM12	1741637	Ca21chr3_C_albicans_SC5314	-	1743169
gene-CAALFM_C700290CA	HGT13	0	0	-2.0197	-1.01414	2.0197	down	-1.37299	-0.426843	-0.381579	0.12683	0.188649	0.545535	HGT13	43379	Ca21chr7_C_albicans_SC5314	-	45102
gene-CAALFM_CR02700WA	CAALFM_CR02700WA	0	0	-2.0202	-1.0145	2.0202	down	0.14804	-0.104377	-0.178961	0.929677	1.10646	0.872061	CAALFM_CR02700WA	620000	Ca21chrR_C_albicans_SC5314	+	620383
gene-CAALFM_C106510CA	CAALFM_C106510CA	0	0	-2.02022	-1.01451	2.02022	down	-0.972171	-0.605849	-0.782333	0.188024	0.21469	0.280477	CAALFM_C106510CA	1381134	Ca21chr1_C_albicans_SC5314	-	1382531
gene-CAALFM_C602760WA	CAALFM_C602760WA	1.84297e-14	2.59612e-14	-2.02311	-1.01657	2.02311	down	-0.504629	0.316097	0.311276	1.17324	1.09686	0.902363	CAALFM_C602760WA	569269	Ca21chr6_C_albicans_SC5314	+	569946
gene-CAALFM_C110800CA	ALP1	0	0	-2.02374	-1.01703	2.02374	down	-1.013	-0.0678081	-0.155888	0.40267	0.765964	0.645754	ALP1	2393472	Ca21chr1_C_albicans_SC5314	-	2395103
gene-CAALFM_C503730WA	CAALFM_C503730WA	9.9874e-08	1.26355e-07	-2.02566	-1.01839	2.02566	down	-0.243423	0.0304761	-0.291456	0.685986	0.727205	1.13757	CAALFM_C503730WA	824224	Ca21chr5_C_albicans_SC5314	+	825066
gene-CAALFM_CR04440CA	RBR1	0	0	-2.02761	-1.01978	2.02761	down	-0.266229	0	-0.561897	0.376017	0.917163	0.938029	RBR1	982073	Ca21chrR_C_albicans_SC5314	-	982408
gene-CAALFM_C304450CA	CAALFM_C304450CA	0	0	-2.03374	-1.02413	2.03374	down	-0.576191	-0.450216	-0.224189	0.612931	0.914126	0.294747	CAALFM_C304450CA	925625	Ca21chr3_C_albicans_SC5314	-	926464
gene-CAALFM_C703910WA	OGG1	0	0	-2.03854	-1.02754	2.03854	down	-0.709295	-0.548493	-1.12722	0.745168	0.0868359	-0.134408	OGG1	860161	Ca21chr7_C_albicans_SC5314	+	861222
gene-CAALFM_CR01930CA	BIO2	0	0	-2.04231	-1.0302	2.04231	down	-0.451206	0.0145798	0.325048	0.632639	1.2514	1.09499	BIO2	425221	Ca21chrR_C_albicans_SC5314	-	426345
gene-CAALFM_C305910WA	ZCF35	0	0	-2.04601	-1.03282	2.04601	down	0	0.0680838	0.175286	1.02645	0.783735	1.53163	ZCF35	1325453	Ca21chr3_C_albicans_SC5314	+	1328761
gene-CAALFM_C504830WA	SFL2	0	0	-2.04747	-1.03384	2.04747	down	-0.156654	0	0.33163	1.17364	0.98289	1.11998	SFL2	1053827	Ca21chr5_C_albicans_SC5314	+	1055971
gene-CAALFM_C104350CA	CAALFM_C104350CA	0	0	-2.05517	-1.03925	2.05517	down	-0.893146	-0.344692	-0.262596	0.418641	0.419253	0.779436	CAALFM_C104350CA	901560	Ca21chr1_C_albicans_SC5314	-	903929
gene-CAALFM_C202750CA	CAALFM_C202750CA	0	0	-2.0564	-1.04012	2.0564	down	-0.585079	-0.533848	-0.110211	0.399451	0.801449	0.690329	CAALFM_C202750CA	548118	Ca21chr2_C_albicans_SC5314	-	549434
gene-CAALFM_CR02980CA	SRP40	0	0	-2.05989	-1.04257	2.05989	down	0.691472	-0.935441	-1.061	1.19222	0.415125	0.215387	SRP40	685569	Ca21chrR_C_albicans_SC5314	-	686855
gene-CAALFM_C303920WA	CAALFM_C303920WA	0	0	-2.06348	-1.04508	2.06348	down	3.20599	1.13613	1.63461	3.59435	3.47654	2.04108	CAALFM_C303920WA	819467	Ca21chr3_C_albicans_SC5314	+	819682
gene-CAALFM_CR04710WA	CAALFM_CR04710WA	0	0	-2.06439	-1.04571	2.06439	down	0.18777	-0.531296	-1.07528	0.359578	0.375348	0.983416	CAALFM_CR04710WA	1020906	Ca21chrR_C_albicans_SC5314	+	1021310
gene-CAALFM_CR09680CA	RTA4	0	0	-2.06528	-1.04634	2.06528	down	-0.59207	-0.430735	-0.135996	0.839589	0.59799	0.542638	RTA4	2055720	Ca21chrR_C_albicans_SC5314	-	2057090
gene-CAALFM_C703560WA	CAALFM_C703560WA	0.000261092	0.000308276	-2.06828	-1.04843	2.06828	down	-1.46012	-1.05443	-0.229177	-0.104178	-0.141568	0.647312	CAALFM_C703560WA	789476	Ca21chr7_C_albicans_SC5314	+	790456
gene-CAALFM_C401230CA	CAALFM_C401230CA	0	0	-2.07264	-1.05147	2.07264	down	-0.626974	-0.266356	-0.400325	0.823334	0.442101	0.595312	CAALFM_C401230CA	248784	Ca21chr4_C_albicans_SC5314	-	249194
gene-CAALFM_C113750CA	CAALFM_C113750CA	0	0	-2.07327	-1.0519	2.07327	down	0.174388	0.157609	-0.329746	0.739119	0.309791	2.10906	CAALFM_C113750CA	3020078	Ca21chr1_C_albicans_SC5314	-	3020674
gene-CAALFM_C114130WA	FTR1	0	0	-2.07787	-1.05511	2.07787	down	-1.39581	-1.17375	-1.15344	-0.106441	-0.201056	-0.250184	FTR1	3113601	Ca21chr1_C_albicans_SC5314	+	3114746
gene-CAALFM_C301370CA	PGA44	0	0	-2.07915	-1.05599	2.07915	down	-0.71673	-0.578494	-0.42303	0.335914	0.377958	0.735858	PGA44	294348	Ca21chr3_C_albicans_SC5314	-	295271
gene-CAALFM_C603030WA	SAP5	0	0	-2.07931	-1.05611	2.07931	down	-0.0772896	0.726263	0.5618	1.34883	1.34631	1.68395	SAP5	635173	Ca21chr6_C_albicans_SC5314	+	636429
gene-CAALFM_C104270CA	CAALFM_C104270CA	0	0	-2.08638	-1.061	2.08638	down	-0.309916	-0.0219851	0.0469871	0.720131	1.00863	1.16933	CAALFM_C104270CA	882919	Ca21chr1_C_albicans_SC5314	-	884154
gene-CAALFM_C406820CA	CZF1	0	0	-2.0888	-1.06267	2.0888	down	-0.130683	0.196203	0.207517	1.37921	0.999553	1.08229	CZF1	1518979	Ca21chr4_C_albicans_SC5314	-	1520136
gene-CAALFM_C503060CA	TNA1	1.01297e-11	1.36859e-11	-2.09136	-1.06444	2.09136	down	-0.0215149	-0.520407	-0.477207	0.763269	0.596596	0.81432	TNA1	679515	Ca21chr5_C_albicans_SC5314	-	681047
gene-CAALFM_C601180CA	EBP1	0	0	-2.09772	-1.06882	2.09772	down	-1.27757	-0.957696	-1.00175	-0.231811	0.115158	0.0861053	EBP1	229417	Ca21chr6_C_albicans_SC5314	-	230640
gene-CAALFM_C502000CA	ACH1	0	0	-2.09942	-1.06999	2.09942	down	-0.415942	-0.55799	-0.643201	0.46826	0.590984	0.533588	ACH1	446964	Ca21chr5_C_albicans_SC5314	-	448538
gene-CAALFM_C104120CA	CAALFM_C104120CA	0	0	-2.10179	-1.07162	2.10179	down	-0.0991716	-0.342695	-0.637376	0.658922	0.823459	0.653237	CAALFM_C104120CA	863013	Ca21chr1_C_albicans_SC5314	-	864074
gene-CAALFM_C108770WA	CAALFM_C108770WA	0	0	-2.10203	-1.07179	2.10203	down	-0.381864	-0.389477	-0.252779	0.82652	0.849041	0.515676	CAALFM_C108770WA	1910142	Ca21chr1_C_albicans_SC5314	+	1911194
gene-CAALFM_C102580WA	HNM4	0	0	-2.10636	-1.07475	2.10636	down	-0.553851	-0.185193	0.233874	0.420412	0.990704	1.30796	HNM4	540001	Ca21chr1_C_albicans_SC5314	+	541512
gene-CAALFM_C201540WA	CAALFM_C201540WA	0	0	-2.10753	-1.07556	2.10753	down	-0.579742	-0.203013	0.290176	0.643453	1.08631	1.00432	CAALFM_C201540WA	275532	Ca21chr2_C_albicans_SC5314	+	276701
gene-CAALFM_C602090CA	CAALFM_C602090CA	0	0	-2.11126	-1.0781	2.11126	down	0.210995	0.455939	0	1.61062	1.10933	1.18129	CAALFM_C602090CA	426472	Ca21chr6_C_albicans_SC5314	-	429609
gene-CAALFM_C106470WA	CAALFM_C106470WA	0	0	-2.11183	-1.0785	2.11183	down	4.41336	1.44144	1.9519	4.65181	4.14695	2.24343	CAALFM_C106470WA	1377812	Ca21chr1_C_albicans_SC5314	+	1378198
gene-CAALFM_C700310CA	CAALFM_C700310CA	0	0	-2.11589	-1.08126	2.11589	down	-0.995162	-0.623174	-0.717426	0.218975	0.31399	0.375063	CAALFM_C700310CA	47152	Ca21chr7_C_albicans_SC5314	-	47988
gene-CAALFM_C104930CA	CAALFM_C104930CA	0	0	-2.12117	-1.08486	2.12117	down	-0.334703	-0.00833797	-0.0433893	0.79513	1.0277	1.04532	CAALFM_C104930CA	1021667	Ca21chr1_C_albicans_SC5314	-	1022368
gene-CAALFM_C404530CA	PHR1	0	0	-2.12198	-1.08541	2.12198	down	0.0323324	0.0365343	0	1.2709	0.974455	1.07974	PHR1	970514	Ca21chr4_C_albicans_SC5314	-	972160
gene-CAALFM_C111240CA	CHO1	0	0	-2.12244	-1.08572	2.12244	down	-0.879265	-0.696781	-0.952318	0.199827	0.272472	0.256506	CHO1	2470408	Ca21chr1_C_albicans_SC5314	-	2471229
gene-CAALFM_C301320CA	SGA1	0	0	-2.12454	-1.08715	2.12454	down	-1.12482	-0.320003	-0.950463	0	0.418289	0.447869	SGA1	280383	Ca21chr3_C_albicans_SC5314	-	282077
gene-CAALFM_C109320CA	CAALFM_C109320CA	0	0	-2.12777	-1.08935	2.12777	down	-0.331309	-0.0756121	0.451838	1.33131	0.88915	1.09249	CAALFM_C109320CA	2050005	Ca21chr1_C_albicans_SC5314	-	2051678
gene-CAALFM_C208340CA	CAALFM_C208340CA	5.60441e-12	7.5999e-12	-2.13439	-1.09382	2.13439	down	-1.04954	0	-0.737682	0.130825	0.684044	0.679375	CAALFM_C208340CA	1682884	Ca21chr2_C_albicans_SC5314	-	1683324
gene-CAALFM_C200410CA	CAALFM_C200410CA	0	0	-2.13937	-1.09718	2.13937	down	0.879175	-0.274399	-0.360849	1.30456	0.608509	1.62241	CAALFM_C200410CA	59132	Ca21chr2_C_albicans_SC5314	-	62923
gene-CAALFM_C304900WA	NOP14	0	0	-2.13947	-1.09726	2.13947	down	0.580926	-0.343845	-0.542975	1.25252	0.585633	1.14772	NOP14	1052736	Ca21chr3_C_albicans_SC5314	+	1055264
gene-CAALFM_C405230CA	CAALFM_C405230CA	0	0	-2.14066	-1.09806	2.14066	down	0.10979	-0.560645	-0.642126	0.875612	0.394505	0.93107	CAALFM_C405230CA	1132118	Ca21chr4_C_albicans_SC5314	-	1134427
gene-CAALFM_C400120WA	PGA7	0	0	-2.14285	-1.09953	2.14285	down	-0.231949	0.246887	0.0827007	0.810195	1.41805	1.16799	PGA7	17803	Ca21chr4_C_albicans_SC5314	+	18462
gene-CAALFM_CR05790CA	ACO2	0	0	-2.15066	-1.10478	2.15066	down	-0.64478	-0.698971	-0.747166	0.49015	0.267665	0.465607	ACO2	1225928	Ca21chrR_C_albicans_SC5314	-	1228303
gene-CAALFM_C307240WA	CAALFM_C307240WA	0	0	-2.15272	-1.10616	2.15272	down	-0.87641	-0.436076	0.0634832	0.874708	0.364973	0.829789	CAALFM_C307240WA	1660226	Ca21chr3_C_albicans_SC5314	+	1660924
gene-CAALFM_CR02240CA	OPT2	0	0	-2.15415	-1.10712	2.15415	down	-1.12688	-0.588937	-0.295302	0.148969	0.42708	0.734183	OPT2	499907	Ca21chrR_C_albicans_SC5314	-	502696
gene-CAALFM_C404070CA	PGA30	0	0	-2.15469	-1.10748	2.15469	down	-1.24357	-0.230194	-0.216637	0.146324	0.57506	0.91066	PGA30	871065	Ca21chr4_C_albicans_SC5314	-	871898
gene-CAALFM_C100880WA	CAALFM_C100880WA	0	0	-2.15973	-1.11085	2.15973	down	-0.992532	-0.524544	-0.521429	0.52878	0.474949	0.290323	CAALFM_C100880WA	174459	Ca21chr1_C_albicans_SC5314	+	176084
gene-CAALFM_CR03500WA	CIT1	0	0	-2.16339	-1.11329	2.16339	down	-0.404015	-0.768885	-1.25105	0.618357	0.282291	0.0152903	CIT1	777835	Ca21chrR_C_albicans_SC5314	+	779331
gene-CAALFM_C204670WA	CAALFM_C204670WA	0	0	-2.16737	-1.11594	2.16737	down	-0.180115	0.265466	-0.223661	0.763782	1.03601	1.40973	CAALFM_C204670WA	979878	Ca21chr2_C_albicans_SC5314	+	980315
gene-CAALFM_C704250WA	TPO2	0	0	-2.16806	-1.1164	2.16806	down	-0.383817	-0.024189	-0.0345879	0.43423	1.31572	1.15666	TPO2	928797	Ca21chr7_C_albicans_SC5314	+	930488
gene-CAALFM_C201380WA	PLB4.5	0	0	-2.17542	-1.12129	2.17542	down	-0.5955	-0.227798	-0.118995	0.545547	1.07027	0.805765	PLB4.5	241111	Ca21chr2_C_albicans_SC5314	+	243219
gene-CAALFM_C104450CA	FMA1	0	0	-2.18476	-1.12748	2.18476	down	-0.560423	-0.625322	-0.703985	0.525493	0.456518	0.51069	FMA1	917491	Ca21chr1_C_albicans_SC5314	-	918323
gene-CAALFM_C109870WA	HCM1	0	0	-2.18687	-1.12887	2.18687	down	-1.07096	-0.728997	-1.16138	0.299481	-0.468876	0.594657	HCM1	2161357	Ca21chr1_C_albicans_SC5314	+	2163096
gene-CAALFM_C702150CA	ECM42	0	0	-2.19001	-1.13094	2.19001	down	-0.727174	-0.0780039	-0.000600815	0.689818	0.952348	0.944874	ECM42	470403	Ca21chr7_C_albicans_SC5314	-	471722
gene-CAALFM_C209890WA	SMM1	0	0	-2.20112	-1.13823	2.20112	down	0.227349	-0.760195	-0.722093	1.23348	0.483544	0.442742	SMM1	2024080	Ca21chr2_C_albicans_SC5314	+	2025381
gene-CAALFM_C401070WA	HGT17	4.30322e-13	5.93201e-13	-2.20816	-1.14285	2.20816	down	-0.885217	-0.379993	-0.0852537	-0.277737	0.564579	1.79123	HGT17	217108	Ca21chr4_C_albicans_SC5314	+	218946
gene-CAALFM_C603850CA	IHD1	0	0	-2.2113	-1.1449	2.2113	down	-0.233328	0	0.236487	1.26291	0.994541	1.18039	IHD1	838281	Ca21chr6_C_albicans_SC5314	-	839459
gene-CAALFM_C202980CA	DLD1	0	0	-2.21438	-1.14691	2.21438	down	-0.455166	-0.0766249	-0.0645971	0.80391	1.03851	1.0019	DLD1	595308	Ca21chr2_C_albicans_SC5314	-	597062
gene-CAALFM_C603880WA	CAALFM_C603880WA	0	0	-2.21626	-1.14813	2.21626	down	-0.793627	-0.722197	-0.336905	0.411547	0.557902	0.622198	CAALFM_C603880WA	843973	Ca21chr6_C_albicans_SC5314	+	844755
gene-CAALFM_C603640WA	NOG2	0	0	-2.21721	-1.14875	2.21721	down	0	-0.613267	-0.181025	1.5277	0.364656	0.759595	NOG2	772812	Ca21chr6_C_albicans_SC5314	+	775011
gene-CAALFM_C401550CA	CPA1	0	0	-2.22049	-1.15088	2.22049	down	-1.08994	-0.724896	-0.675632	0.240005	0.27092	0.451232	CPA1	320143	Ca21chr4_C_albicans_SC5314	-	321435
gene-CAALFM_C403570WA	HWP1	0	0	-2.22055	-1.15092	2.22055	down	0.729235	1.23188	1.58826	2.59354	2.00565	2.40294	HWP1	762835	Ca21chr4_C_albicans_SC5314	+	764739
gene-CAALFM_C303450CA	BMT7	0	0	-2.22166	-1.15164	2.22166	down	-0.859786	0.0635548	-0.527886	0.61483	0.831574	0.684394	BMT7	728899	Ca21chr3_C_albicans_SC5314	-	730854
gene-CAALFM_C202130CA	CAALFM_C202130CA	1.02141e-14	1.44402e-14	-2.22276	-1.15235	2.22276	down	-0.92966	0	-0.210496	0.630373	0.82499	0.861544	CAALFM_C202130CA	417791	Ca21chr2_C_albicans_SC5314	-	418816
gene-CAALFM_C406390WA	SOU1	0	0	-2.22315	-1.1526	2.22315	down	-2.01274	-0.377305	-0.731605	0.0676365	0.103391	0.165139	SOU1	1418728	Ca21chr4_C_albicans_SC5314	+	1419573
gene-CAALFM_C400850CA	CAALFM_C400850CA	0	0	-2.22384	-1.15305	2.22384	down	0.0276294	0.0794301	-0.236264	1.14571	1.18512	0.99912	CAALFM_C400850CA	152453	Ca21chr4_C_albicans_SC5314	-	154591
gene-CAALFM_CR04110WA	CAALFM_CR04110WA	0	0	-2.22842	-1.15602	2.22842	down	0.386089	-0.55872	-0.788738	1.19889	0.718716	0.589094	CAALFM_CR04110WA	921803	Ca21chrR_C_albicans_SC5314	+	923548
gene-CAALFM_C504210CA	MRV4	0.0021603	0.00249829	-2.22877	-1.15625	2.22877	down	-0.651293	-0.651293	-0.651293	-0.651293	0.0854108	2.08074	MRV4	937203	Ca21chr5_C_albicans_SC5314	-	937973
gene-CAALFM_CR10260WA	CAALFM_CR10260WA	0	0	-2.23081	-1.15757	2.23081	down	-0.173223	-0.831992	-0.958582	0.895163	0.165717	0.448033	CAALFM_CR10260WA	2188415	Ca21chrR_C_albicans_SC5314	+	2189230
gene-CAALFM_CR00380WA	CAALFM_CR00380WA	0	0	-2.23134	-1.15791	2.23134	down	0	0.489978	0.30094	1.35174	1.48404	1.42887	CAALFM_CR00380WA	95282	Ca21chrR_C_albicans_SC5314	+	96580
gene-CAALFM_C108900WA	CAALFM_C108900WA	0	0	-2.23347	-1.15928	2.23347	down	-0.89742	-0.339728	-0.431549	0.732163	0.590685	0.48631	CAALFM_C108900WA	1933791	Ca21chr1_C_albicans_SC5314	+	1935467
gene-CAALFM_C407140WA	CAALFM_C407140WA	0	0	-2.23367	-1.15942	2.23367	down	-0.182034	-0.720727	-0.761091	0.840485	0.539235	0.434677	CAALFM_C407140WA	1583035	Ca21chr4_C_albicans_SC5314	+	1583619
gene-CAALFM_C403440CA	DOT4	0	0	-2.23452	-1.15996	2.23452	down	0	-0.364306	-0.319197	1.24219	0.454587	1.09962	DOT4	718927	Ca21chr4_C_albicans_SC5314	-	721134
gene-CAALFM_C105500WA	RSM22	0	0	-2.2371	-1.16163	2.2371	down	0.839788	0	-0.156957	1.94909	1.063	1.15563	RSM22	1152769	Ca21chr1_C_albicans_SC5314	+	1155042
gene-CAALFM_CR04540CA	RPR2	0	0	-2.23911	-1.16293	2.23911	down	-0.663543	-0.573569	-0.911263	0.485726	0.510543	0.344131	RPR2	999194	Ca21chrR_C_albicans_SC5314	-	999619
gene-CAALFM_C305160CA	CAALFM_C305160CA	0	0	-2.24277	-1.16528	2.24277	down	0.308635	-0.51717	-0.722368	1.1866	0.687812	0.690528	CAALFM_C305160CA	1104957	Ca21chr3_C_albicans_SC5314	-	1107683
gene-CAALFM_CR01640CA	CAALFM_CR01640CA	0	0	-2.24512	-1.16679	2.24512	down	-0.56867	-0.541493	-0.462483	0.533455	0.725006	0.669263	CAALFM_CR01640CA	374212	Ca21chrR_C_albicans_SC5314	-	375279
gene-CAALFM_C107080WA	CAALFM_C107080WA	0	0	-2.24635	-1.16758	2.24635	down	-0.584142	-0.366941	-0.467766	0.631789	0.793304	0.658805	CAALFM_C107080WA	1513268	Ca21chr1_C_albicans_SC5314	+	1513834
gene-CAALFM_CR03660CA	CAALFM_CR03660CA	0	0	-2.24883	-1.16917	2.24883	down	0.699217	0.294727	-0.184679	1.78058	1.32028	1.21593	CAALFM_CR03660CA	812990	Ca21chrR_C_albicans_SC5314	-	814756
gene-CAALFM_C602660CA	CAALFM_C602660CA	0	0	-2.26468	-1.17931	2.26468	down	-0.592301	-0.13792	0.271811	0.992719	1.0285	1.05829	CAALFM_C602660CA	541584	Ca21chr6_C_albicans_SC5314	-	543302
gene-CAALFM_CR09070CA	CAALFM_CR09070CA	0	0	-2.26583	-1.18004	2.26583	down	-0.768758	-0.426501	-0.573306	0.437122	0.547045	0.787388	CAALFM_CR09070CA	1936663	Ca21chrR_C_albicans_SC5314	-	1938141
gene-CAALFM_C305280CA	CAALFM_C305280CA	0	0	-2.26735	-1.181	2.26735	down	-1.03297	-0.683885	-1.1711	0.239876	0.171204	0.243981	CAALFM_C305280CA	1161511	Ca21chr3_C_albicans_SC5314	-	1162572
gene-CAALFM_C702010CA	CAALFM_C702010CA	0	0	-2.26827	-1.1816	2.26827	down	-1.42661	-0.518422	-1.25225	0.210617	0	0.136885	CAALFM_C702010CA	435297	Ca21chr7_C_albicans_SC5314	-	437282
gene-CAALFM_C402640CA	SEN2	0	0	-2.27245	-1.18425	2.27245	down	-0.628651	-0.702572	-0.656713	0.825004	0.286474	0.453335	SEN2	547908	Ca21chr4_C_albicans_SC5314	-	549077
gene-CAALFM_C504230WA	MRV6	0.0233484	0.0263001	-2.27807	-1.18782	2.27807	down	-1.71775	-1.15695	-0.277244	-0.62173	0.0189519	1.01428	MRV6	940661	Ca21chr5_C_albicans_SC5314	+	941251
gene-CAALFM_C205960CA	CAALFM_C205960CA	0	0	-2.27864	-1.18817	2.27864	down	-0.184599	-0.530122	-0.761012	1.49915	0.589632	0	CAALFM_C205960CA	1215977	Ca21chr2_C_albicans_SC5314	-	1216873
gene-CAALFM_C502590CA	CAALFM_C502590CA	0	0	-2.28002	-1.18904	2.28002	down	0.913821	-0.148612	-0.172491	1.58577	0.729857	1.84423	CAALFM_C502590CA	576552	Ca21chr5_C_albicans_SC5314	-	579308
gene-CAALFM_C101440CA	POX18	2.04744e-05	2.47691e-05	-2.28588	-1.19275	2.28588	down	-1.62299	-1.0653	-0.392051	0.317911	-0.304442	0.484438	POX18	280421	Ca21chr1_C_albicans_SC5314	-	280819
gene-CAALFM_C108610CA	CAALFM_C108610CA	0	0	-2.28718	-1.19357	2.28718	down	-0.519034	-1.01471	-1.46722	0	0.351321	0.22843	CAALFM_C108610CA	1885503	Ca21chr1_C_albicans_SC5314	-	1886144
gene-CAALFM_C403460CA	CAALFM_C403460CA	0	0	-2.29089	-1.19591	2.29089	down	-0.58722	0.00566101	-0.388138	0.689399	0.333996	1.59464	CAALFM_C403460CA	723995	Ca21chr4_C_albicans_SC5314	-	725866
gene-CAALFM_C701520WA	FLU1	0	0	-2.29131	-1.19617	2.29131	down	-0.122784	-0.264447	-0.628177	0.970485	0.779282	0.823351	FLU1	320555	Ca21chr7_C_albicans_SC5314	+	322387
gene-CAALFM_CR04530WA	FUM11	0	0	-2.29699	-1.19974	2.29699	down	-0.503393	-0.347791	-0.261713	0.675338	0.841763	0.969231	FUM11	997809	Ca21chrR_C_albicans_SC5314	+	999197
gene-CAALFM_CR06670WA	CFL11	2.10987e-07	2.6537e-07	-2.30103	-1.20228	2.30103	down	-0.0585771	1.19955	-0.621184	1.44937	0.733905	1.94336	CFL11	1433878	Ca21chrR_C_albicans_SC5314	+	1436097
gene-CAALFM_C109290CA	ARG5%2C6	0	0	-2.30308	-1.20356	2.30308	down	-0.929308	-0.432223	-0.188366	0.610525	0.489894	0.960377	ARG5%2C6	2041212	Ca21chr1_C_albicans_SC5314	-	2043785
gene-CAALFM_C300650WA	NGT1	0	0	-2.31099	-1.20851	2.31099	down	-0.522114	-0.821336	-0.662862	0.634329	0.211474	0.773418	NGT1	107369	Ca21chr3_C_albicans_SC5314	+	108898
gene-CAALFM_CR00930WA	ATO10	6.02088e-10	7.87899e-10	-2.31721	-1.21239	2.31721	down	-1.78096	-0.263914	-0.776529	0	0.337289	0.478471	ATO10	210182	Ca21chrR_C_albicans_SC5314	+	210634
gene-CAALFM_C703570WA	ARG4	0	0	-2.32381	-1.21649	2.32381	down	-0.910483	-0.740348	-0.383452	0.380837	0.673413	0.560941	ARG4	792047	Ca21chr7_C_albicans_SC5314	+	793453
gene-CAALFM_CR06460WA	GST3	0	0	-2.3239	-1.21655	2.3239	down	-1.07028	-0.310957	-0.338146	0.0369792	1.00813	0.885145	GST3	1380753	Ca21chrR_C_albicans_SC5314	+	1381400
gene-CAALFM_C602290CA	CAALFM_C602290CA	0	0	-2.32512	-1.2173	2.32512	down	-0.00142765	-0.394174	-0.771564	1.419	0.735658	0.330088	CAALFM_C602290CA	475632	Ca21chr6_C_albicans_SC5314	-	478013
gene-CAALFM_C206990WA	CAALFM_C206990WA	0	0	-2.32943	-1.21998	2.32943	down	-0.293983	-0.436732	0.0393372	1.13662	0.582862	1.24907	CAALFM_C206990WA	1434464	Ca21chr2_C_albicans_SC5314	+	1436020
gene-CAALFM_C406780CA	OYE32	0	0	-2.34226	-1.2279	2.34226	down	-1.24861	-0.703273	-0.852299	0.00693035	0.507425	0.365156	OYE32	1511588	Ca21chr4_C_albicans_SC5314	-	1512886
gene-CAALFM_C303140CA	DAL4	0	0	-2.36057	-1.23913	2.36057	down	-0.901126	-0.0137749	0.159477	0.445815	1.21841	1.29776	DAL4	667510	Ca21chr3_C_albicans_SC5314	-	669222
gene-CAALFM_C502110WA	CAALFM_C502110WA	0	0	-2.36586	-1.24236	2.36586	down	-2.17418	-1.24399	-1.24498	-0.862783	-0.0180569	-0.055212	CAALFM_C502110WA	473498	Ca21chr5_C_albicans_SC5314	+	473881
gene-CAALFM_C210590WA	GAL4	0	0	-2.36959	-1.24463	2.36959	down	-0.896776	-0.335909	-0.177949	0.594038	0.803043	0.926189	GAL4	2186547	Ca21chr2_C_albicans_SC5314	+	2187332
gene-CAALFM_C107670WA	ZCF4	0	0	-2.37046	-1.24517	2.37046	down	-0.00896549	-0.277245	-0.272012	0.828287	1.30959	1.03941	ZCF4	1666415	Ca21chr1_C_albicans_SC5314	+	1667008
gene-CAALFM_C500600CA	CAALFM_C500600CA	0	0	-2.37301	-1.24672	2.37301	down	0.0834389	-0.342568	0	1.13054	1.0787	1.27179	CAALFM_C500600CA	137588	Ca21chr5_C_albicans_SC5314	-	138895
gene-CAALFM_C603480WA	YMX6	0	0	-2.38741	-1.25545	2.38741	down	-0.214225	0.00331688	-0.00712872	0.919489	1.34268	1.28613	YMX6	739894	Ca21chr6_C_albicans_SC5314	+	741762
gene-CAALFM_C102360CA	PGA5	0	0	-2.38765	-1.25559	2.38765	down	0.314403	0.0677667	-0.0641122	0.979842	1.18512	1.91988	PGA5	490252	Ca21chr1_C_albicans_SC5314	-	492177
gene-CAALFM_C503250WA	RMS1	0	0	-2.38853	-1.25612	2.38853	down	-0.256541	-1.43698	-1.24512	0.580318	0	0.249402	RMS1	734682	Ca21chr5_C_albicans_SC5314	+	736340
gene-CAALFM_C602830WA	MNN4-4	0	0	-2.38884	-1.25631	2.38884	down	-0.557225	-0.122682	-0.35344	0.890459	0.835181	1.00994	MNN4-4	583525	Ca21chr6_C_albicans_SC5314	+	586143
gene-CAALFM_CR09710WA	PCD1	0	0	-2.4059	-1.26658	2.4059	down	-0.468399	-0.134955	-0.320741	0.987628	0.934194	0.953811	PCD1	2066448	Ca21chrR_C_albicans_SC5314	+	2067626
gene-CAALFM_CR04900CA	PGA39	6.66134e-16	9.60229e-16	-2.40726	-1.26739	2.40726	down	0.742367	0.463557	-0.0490584	1.61768	1.8321	1.50925	PGA39	1059951	Ca21chrR_C_albicans_SC5314	-	1060796
gene-CAALFM_C107790CA	CAALFM_C107790CA	0	0	-2.41004	-1.26906	2.41004	down	0	-0.858245	-1.03604	1.23653	0.399815	0.276549	CAALFM_C107790CA	1699242	Ca21chr1_C_albicans_SC5314	-	1700171
gene-CAALFM_C304340WA	ATF1	0	0	-2.41175	-1.27008	2.41175	down	-0.218115	-0.468165	-0.771986	0.709931	0.921495	0.720551	ATF1	901780	Ca21chr3_C_albicans_SC5314	+	903258
gene-CAALFM_C202060CA	FMO1	0	0	-2.42119	-1.27572	2.42119	down	-0.827679	-0.0333734	-0.429424	0.614279	0.960163	0.96224	FMO1	402391	Ca21chr2_C_albicans_SC5314	-	404049
gene-CAALFM_C111320CA	CAALFM_C111320CA	0	0	-2.42159	-1.27596	2.42159	down	-1.13062	-1.87982	-2.90701	-1.28187	-0.379857	-0.427853	CAALFM_C111320CA	2485116	Ca21chr1_C_albicans_SC5314	-	2485428
gene-CAALFM_C306520CA	CAALFM_C306520CA	0	0	-2.43158	-1.28189	2.43158	down	-0.299259	-0.091754	-0.243033	0.783664	1.3485	1.07947	CAALFM_C306520CA	1490884	Ca21chr3_C_albicans_SC5314	-	1491810
gene-CAALFM_C302360CA	CAALFM_C302360CA	0	0	-2.43996	-1.28686	2.43996	down	-0.334966	-0.170013	0	1.06632	1.157	1.13227	CAALFM_C302360CA	514904	Ca21chr3_C_albicans_SC5314	-	516670
gene-CAALFM_C305810CA	SKN1	0	0	-2.44629	-1.2906	2.44629	down	0.0325251	-0.106592	-0.349942	1.45347	0.988943	1.00537	SKN1	1300265	Ca21chr3_C_albicans_SC5314	-	1302478
gene-CAALFM_C109160WA	AOX1	0	0	-2.4475	-1.29131	2.4475	down	-0.928861	-0.552086	-0.578179	0.430297	0.609136	0.775374	AOX1	2007208	Ca21chr1_C_albicans_SC5314	+	2008347
gene-CAALFM_C111940CA	CAALFM_C111940CA	0	0	-2.44856	-1.29194	2.44856	down	-1.17174	-0.361935	-0.786014	0.657403	0.48364	0.415072	CAALFM_C111940CA	2613981	Ca21chr1_C_albicans_SC5314	-	2615726
gene-CAALFM_C401220CA	CAALFM_C401220CA	0	0	-2.45694	-1.29686	2.45694	down	-1.17858	-0.56001	-0.584221	0.341744	0.404383	0.821638	CAALFM_C401220CA	246083	Ca21chr4_C_albicans_SC5314	-	248236
gene-CAALFM_C202790CA	CAALFM_C202790CA	0	0	-2.46024	-1.2988	2.46024	down	-0.87962	0	0.311613	0.76968	1.19696	1.36175	CAALFM_C202790CA	556999	Ca21chr2_C_albicans_SC5314	-	558633
gene-CAALFM_C203320WA	CHK1	0	0	-2.4632	-1.30053	2.4632	down	-0.22097	0.112125	0	1.1602	1.2002	1.43235	CHK1	683898	Ca21chr2_C_albicans_SC5314	+	691313
gene-CAALFM_C104150CA	CAALFM_C104150CA	0	0	-2.46623	-1.30231	2.46623	down	-0.732171	-0.337978	-0.669748	0.0789652	0.35751	1.73055	CAALFM_C104150CA	868503	Ca21chr1_C_albicans_SC5314	-	869087
gene-CAALFM_C204480WA	CAALFM_C204480WA	0	0	-2.46666	-1.30256	2.46666	down	-0.675611	-0.447399	-0.600309	0.276776	1.01336	0.894221	CAALFM_C204480WA	937444	Ca21chr2_C_albicans_SC5314	+	938493
gene-CAALFM_C406380WA	SOU2	3.81819e-11	5.1122e-11	-2.46859	-1.30369	2.46859	down	-0.680065	-0.247905	-0.412597	0.635234	0.716488	1.21878	SOU2	1417018	Ca21chr4_C_albicans_SC5314	+	1417860
gene-CAALFM_C107860WA	CAALFM_C107860WA	0	0	-2.471	-1.30509	2.471	down	-0.384454	-0.428213	-0.201378	0.740875	1.1121	1.04826	CAALFM_C107860WA	1710121	Ca21chr1_C_albicans_SC5314	+	1711374
gene-CAALFM_C304660CA	ARG11	0	0	-2.47274	-1.30611	2.47274	down	0.349067	0.419519	0.0217295	2.22585	1.17897	1.30382	ARG11	990298	Ca21chr3_C_albicans_SC5314	-	991251
gene-CAALFM_C702950CA	DBF4	0	0	-2.47365	-1.30664	2.47365	down	-0.634683	-0.560868	-0.873737	0.903686	0.502261	0.444691	DBF4	639193	Ca21chr7_C_albicans_SC5314	-	640713
gene-CAALFM_C501250WA	GPR1	0	0	-2.48021	-1.31046	2.48021	down	-1.07748	-0.875852	-0.869773	0.642758	0.0684156	0.397112	GPR1	280816	Ca21chr5_C_albicans_SC5314	+	283287
gene-CAALFM_C209630CA	CAALFM_C209630CA	0	0	-2.48251	-1.3118	2.48251	down	-0.426227	-0.0718188	-0.317648	1.06722	1.02608	1.02641	CAALFM_C209630CA	1971151	Ca21chr2_C_albicans_SC5314	-	1971660
gene-CAALFM_C503500WA	GAP6	0	0	-2.48769	-1.3148	2.48769	down	-1.5198	-1.20603	-1.10611	0.0741358	0	0.0383434	GAP6	785559	Ca21chr5_C_albicans_SC5314	+	787265
gene-CAALFM_C203040WA	PLC2	0	0	-2.49031	-1.31633	2.49031	down	-0.663089	-0.625781	-0.737553	0.608203	0.652822	0.661531	PLC2	613973	Ca21chr2_C_albicans_SC5314	+	614860
gene-CAALFM_C111050WA	CAALFM_C111050WA	0	0	-2.49406	-1.3185	2.49406	down	-1.00432	-0.291745	-0.142305	1.03469	0.577264	0.90517	CAALFM_C111050WA	2434511	Ca21chr1_C_albicans_SC5314	+	2435489
gene-CAALFM_C404470WA	SAP10	0	0	-2.49892	-1.32131	2.49892	down	-1.01061	-0.289629	-0.286963	0.692217	0.775662	0.908845	SAP10	960912	Ca21chr4_C_albicans_SC5314	+	962273
gene-CAALFM_C302610CA	GLX3	0	0	-2.50463	-1.3246	2.50463	down	-0.62868	-0.668654	-0.88799	0.517644	0.629955	0.640877	GLX3	565145	Ca21chr3_C_albicans_SC5314	-	565855
gene-CAALFM_C113070CA	FAD3	0	0	-2.50633	-1.32558	2.50633	down	-1.06678	-1.07663	-0.885003	0.603189	-0.0847263	0.429863	FAD3	2843540	Ca21chr1_C_albicans_SC5314	-	2844841
gene-CAALFM_C402750WA	HIT1	0	0	-2.51855	-1.33259	2.51855	down	-0.119257	-0.699069	-0.489219	1.31419	0.863245	0.512801	HIT1	577303	Ca21chr4_C_albicans_SC5314	+	577749
gene-CAALFM_C111390WA	CAALFM_C111390WA	0	0	-2.51996	-1.3334	2.51996	down	-0.52847	0.328782	-0.732623	1.32343	0.996532	0.747937	CAALFM_C111390WA	2496926	Ca21chr1_C_albicans_SC5314	+	2497660
gene-CAALFM_C208890WA	CAALFM_C208890WA	3.0786e-08	3.9323e-08	-2.52081	-1.33389	2.52081	down	1.14757	-0.780166	0	1.62952	0.969967	1.76957	CAALFM_C208890WA	1809126	Ca21chr2_C_albicans_SC5314	+	1810265
gene-CAALFM_C603060WA	PGA60	0	0	-2.52447	-1.33598	2.52447	down	0.275211	-0.301399	0.190377	1.06609	1.59376	1.51228	PGA60	643530	Ca21chr6_C_albicans_SC5314	+	645755
gene-CAALFM_C504390CA	CAALFM_C504390CA	5.69161e-05	6.81422e-05	-2.52897	-1.33855	2.52897	down	-1.38876	0.490856	0.463667	0.0260715	1.04527	2.51008	CAALFM_C504390CA	970181	Ca21chr5_C_albicans_SC5314	-	970636
gene-CAALFM_C405870CA	CAALFM_C405870CA	0	0	-2.53293	-1.3408	2.53293	down	-0.255255	-0.0304079	-0.129556	1.01961	1.19596	1.39163	CAALFM_C405870CA	1296699	Ca21chr4_C_albicans_SC5314	-	1298390
gene-CAALFM_C208510WA	CAALFM_C208510WA	0	0	-2.53587	-1.34248	2.53587	down	-0.631348	-0.628871	-0.626914	0.767367	0.552902	0.820038	CAALFM_C208510WA	1722519	Ca21chr2_C_albicans_SC5314	+	1723238
gene-CAALFM_CR09920WA	CAALFM_CR09920WA	0	0	-2.54016	-1.34492	2.54016	down	-1.90533	-0.482183	-0.764295	0.174338	0.367485	0.341122	CAALFM_CR09920WA	2122776	Ca21chrR_C_albicans_SC5314	+	2124491
gene-CAALFM_C501260WA	CAALFM_C501260WA	0	0	-2.5577	-1.35485	2.5577	down	-2.06671	-0.648879	-0.715476	-0.431278	0.586258	0.478495	CAALFM_C501260WA	283848	Ca21chr5_C_albicans_SC5314	+	286220
gene-CAALFM_C300360WA	CAALFM_C300360WA	0	0	-2.56336	-1.35804	2.56336	down	-0.862917	-1.28406	-1.34491	0.691359	-0.0976973	-0.0114307	CAALFM_C300360WA	51706	Ca21chr3_C_albicans_SC5314	+	52413
gene-CAALFM_C702910WA	ENA21	0	0	-2.57047	-1.36203	2.57047	down	-0.947247	-0.888532	-0.855561	0.515418	0.450184	0.42916	ENA21	629776	Ca21chr7_C_albicans_SC5314	+	632691
gene-CAALFM_C306530WA	CAALFM_C306530WA	0	0	-2.57672	-1.36554	2.57672	down	-0.433633	-0.361669	-0.829317	0.74938	1.03572	0.68689	CAALFM_C306530WA	1492058	Ca21chr3_C_albicans_SC5314	+	1492954
gene-CAALFM_C403820CA	HRQ2	0	0	-2.58288	-1.36898	2.58288	down	-0.541191	-0.694778	-0.88264	0.836896	0.531501	0.619941	HRQ2	809585	Ca21chr4_C_albicans_SC5314	-	810853
gene-CAALFM_C101180CA	CAALFM_C101180CA	0	0	-2.58819	-1.37195	2.58819	down	-0.874454	-0.777896	-0.502016	0.82145	0.369619	0.770401	CAALFM_C101180CA	239091	Ca21chr1_C_albicans_SC5314	-	240914
gene-CAALFM_C110710CA	CAALFM_C110710CA	0	0	-2.59793	-1.37736	2.59793	down	-0.379251	0.0018568	-0.0417175	1.18333	1.28307	1.24657	CAALFM_C110710CA	2376074	Ca21chr1_C_albicans_SC5314	-	2377636
gene-CAALFM_C202140CA	CAALFM_C202140CA	0.0129818	0.0147132	-2.60587	-1.38176	2.60587	down	-1.48645	-0.92876	-0.0490582	-0.393544	0.8321	1.24247	CAALFM_C202140CA	418909	Ca21chr2_C_albicans_SC5314	-	419430
gene-CAALFM_CR03670WA	CAALFM_CR03670WA	0	0	-2.61189	-1.38509	2.61189	down	-0.970378	-0.287156	-0.291976	0.363537	1.08514	1.15709	CAALFM_CR03670WA	816393	Ca21chrR_C_albicans_SC5314	+	818339
gene-CAALFM_C406900WA	GST1	8.32667e-14	1.15961e-13	-2.61746	-1.38817	2.61746	down	-1.22687	-0.846056	-0.987416	0.0235786	0.420989	0.659591	GST1	1536828	Ca21chr4_C_albicans_SC5314	+	1537565
gene-CAALFM_C305130CA	THI4	0	0	-2.61775	-1.38833	2.61775	down	-0.85715	0.090488	-0.0813408	0.735328	1.13046	1.45119	THI4	1099836	Ca21chr3_C_albicans_SC5314	-	1100900
gene-CAALFM_C205970CA	TES1	0	0	-2.62219	-1.39077	2.62219	down	-0.569374	-0.0144491	-0.41842	1.05405	1.16422	0.951818	TES1	1217596	Ca21chr2_C_albicans_SC5314	-	1218492
gene-CAALFM_CR09690CA	PLB3	0	0	-2.63399	-1.39725	2.63399	down	-0.575296	-0.434072	-0.334198	0.923638	0.873931	1.05061	PLB3	2059146	Ca21chrR_C_albicans_SC5314	-	2061044
gene-CAALFM_C202470CA	ATO7	0.000636773	0.000743557	-2.64237	-1.40183	2.64237	down	0.678179	-0.324937	-0.324937	-0.228914	1.7337	2.72903	ATO7	494231	Ca21chr2_C_albicans_SC5314	-	495081
gene-CAALFM_C110360CA	CAALFM_C110360CA	0	0	-2.65162	-1.40688	2.65162	down	-0.453318	-0.411306	-0.777765	0.684374	0.959512	0.93435	CAALFM_C110360CA	2292855	Ca21chr1_C_albicans_SC5314	-	2294669
gene-CAALFM_C204860WA	PZF1	0	0	-2.66656	-1.41498	2.66656	down	-0.686547	-0.692757	-1.20886	1.04682	0.301405	0.308547	PZF1	1015779	Ca21chr2_C_albicans_SC5314	+	1017017
gene-CAALFM_C113730CA	DIM1	0	0	-2.67279	-1.41834	2.67279	down	0.0979004	-1.2019	-1.06552	1.21038	0.434731	0.440403	DIM1	3015898	Ca21chr1_C_albicans_SC5314	-	3016878
gene-CAALFM_C402150CA	CAALFM_C402150CA	0	0	-2.67817	-1.42125	2.67817	down	-0.422394	-0.173997	-0.114732	1.13803	1.24511	1.16948	CAALFM_C402150CA	423674	Ca21chr4_C_albicans_SC5314	-	426985
gene-CAALFM_C402660WA	CAALFM_C402660WA	0	0	-2.68725	-1.42613	2.68725	down	-1.02473	-0.691254	-0.968767	0.142724	0.714313	0.73661	CAALFM_C402660WA	550263	Ca21chr4_C_albicans_SC5314	+	551270
gene-CAALFM_CR03920CA	TPO4	0	0	-2.69253	-1.42896	2.69253	down	-0.316538	0.0895023	-0.0787973	1.31329	1.42399	1.24376	TPO4	888806	Ca21chrR_C_albicans_SC5314	-	890914
gene-CAALFM_C113850CA	DAL7	0	0	-2.6976	-1.43167	2.6976	down	-0.928202	-0.84809	-1.07577	0.34913	0.519882	0.573947	DAL7	3043435	Ca21chr1_C_albicans_SC5314	-	3044964
gene-CAALFM_CR07820WA	CAALFM_CR07820WA	0	0	-2.70014	-1.43303	2.70014	down	-0.375213	0	0.0381746	1.10388	1.18398	1.6742	CAALFM_CR07820WA	1699955	Ca21chrR_C_albicans_SC5314	+	1702141
gene-CAALFM_C200900WA	CAALFM_C200900WA	0.0054639	0.00625734	-2.7169	-1.44196	2.7169	down	0	1.56081	0	2.09602	0.736704	3.05396	CAALFM_C200900WA	152002	Ca21chr2_C_albicans_SC5314	+	152691
gene-CAALFM_C601810WA	CAALFM_C601810WA	0	0	-2.7195	-1.44334	2.7195	down	-0.814112	-0.430019	-0.410666	0.607418	1.04011	1.0277	CAALFM_C601810WA	378946	Ca21chr6_C_albicans_SC5314	+	380427
gene-CAALFM_C402010CA	HSX11	0	0	-2.72991	-1.44885	2.72991	down	0	0.193162	-0.113702	1.36392	1.50977	1.55234	HSX11	394832	Ca21chr4_C_albicans_SC5314	-	396466
gene-CAALFM_C603570WA	CAALFM_C603570WA	6.80241e-06	8.30652e-06	-2.73453	-1.45129	2.73453	down	-1.64375	-0.179168	-1.20636	0.449157	0.0898392	0.78561	CAALFM_C603570WA	759011	Ca21chr6_C_albicans_SC5314	+	759733
gene-CAALFM_C101920WA	ROA1	0	0	-2.7366	-1.45238	2.7366	down	-1.00418	-0.471545	-0.713491	0.65187	0.760132	0.75593	ROA1	395587	Ca21chr1_C_albicans_SC5314	+	399411
gene-CAALFM_C701430CA	CAALFM_C701430CA	0	0	-2.73819	-1.45322	2.73819	down	-1.96191	-0.850503	-1.36839	-0.530676	0.43519	0.274355	CAALFM_C701430CA	295832	Ca21chr7_C_albicans_SC5314	-	296773
gene-CAALFM_C107170CA	ZCF23	0	0	-2.74169	-1.45507	2.74169	down	-0.555639	-0.578323	-0.666913	1.08814	0.809625	0.666562	ZCF23	1536685	Ca21chr1_C_albicans_SC5314	-	1538385
gene-CAALFM_C403310CA	CAALFM_C403310CA	9.09364e-05	0.000108291	-2.75695	-1.46307	2.75695	down	-2.23676	0.568859	-0.214405	1.02607	0.403719	1.07712	CAALFM_C403310CA	692297	Ca21chr4_C_albicans_SC5314	-	692497
gene-CAALFM_C209590CA	CAALFM_C209590CA	0	0	-2.7578	-1.46352	2.7578	down	-1.32737	-0.67607	-0.562348	0.154986	0.774331	0.895449	CAALFM_C209590CA	1962052	Ca21chr2_C_albicans_SC5314	-	1963068
gene-CAALFM_C702250WA	CAALFM_C702250WA	0	0	-2.75807	-1.46366	2.75807	down	0.855056	-0.532805	-0.745026	0.70838	0.561916	2.6979	CAALFM_C702250WA	489299	Ca21chr7_C_albicans_SC5314	+	491008
gene-CAALFM_C300990CA	CAALFM_C300990CA	0	0	-2.76362	-1.46656	2.76362	down	-0.64578	-0.290581	-0.23147	0.727235	0.943419	1.56119	CAALFM_C300990CA	201335	Ca21chr3_C_albicans_SC5314	-	202591
gene-CAALFM_C406120WA	GDH3	0	0	-2.77598	-1.473	2.77598	down	-1.64344	-0.235821	0	0.487735	0.946376	1.10563	GDH3	1362406	Ca21chr4_C_albicans_SC5314	+	1363776
gene-CAALFM_CR06870CA	CAALFM_CR06870CA	0	0	-2.77763	-1.47385	2.77763	down	-0.72382	-0.683735	-0.388996	0.557749	1.05159	1.01567	CAALFM_CR06870CA	1470593	Ca21chrR_C_albicans_SC5314	-	1472848
gene-CAALFM_C106160WA	CAALFM_C106160WA	0	0	-2.7806	-1.47539	2.7806	down	-0.964255	-0.0218997	0.486435	1.22551	1.19932	1.50163	CAALFM_C106160WA	1289661	Ca21chr1_C_albicans_SC5314	+	1291016
gene-CAALFM_C205180WA	WH11	0	0	-2.78841	-1.47944	2.78841	down	-1.62299	-1.0653	-0.555547	0.0376005	0.770848	0.386036	WH11	1068935	Ca21chr2_C_albicans_SC5314	+	1069132
gene-CAALFM_C502080CA	HSP12	0	0	-2.78895	-1.47972	2.78895	down	-1.61121	-1.10037	-1.09239	-0.251109	0.437224	0.449085	HSP12	466337	Ca21chr5_C_albicans_SC5314	-	466720
gene-CAALFM_C503880CA	CAALFM_C503880CA	0	0	-2.79026	-1.4804	2.79026	down	-1.75891	-0.824152	-0.970329	0.106126	0.223588	0.558088	CAALFM_C503880CA	848550	Ca21chr5_C_albicans_SC5314	-	850904
gene-CAALFM_C301640CA	CAALFM_C301640CA	0	0	-2.80211	-1.48652	2.80211	down	-0.434774	-0.913609	-1.14938	0.0641251	0.386277	1.51138	CAALFM_C301640CA	358102	Ca21chr3_C_albicans_SC5314	-	359031
gene-CAALFM_C501570CA	SPO1	0	0	-2.81549	-1.49339	2.81549	down	-0.967264	-0.25107	-0.355488	0.64565	0.987188	1.2735	SPO1	345209	Ca21chr5_C_albicans_SC5314	-	347536
gene-CAALFM_C402220CA	ZCF25	0	0	-2.84921	-1.51056	2.84921	down	-0.626155	-0.378804	0	0.834484	1.03588	1.65636	ZCF25	438733	Ca21chr4_C_albicans_SC5314	-	441150
gene-CAALFM_C302790WA	CAALFM_C302790WA	0	0	-2.86594	-1.51901	2.86594	down	-1.4736	-0.960995	-0.754793	0.237185	0.471242	0.659218	CAALFM_C302790WA	603064	Ca21chr3_C_albicans_SC5314	+	603378
gene-CAALFM_C405400CA	CAALFM_C405400CA	0	0	-2.86738	-1.51973	2.86738	down	-1.17078	-0.914206	-1.26675	0.218779	0.599711	0.38897	CAALFM_C405400CA	1176257	Ca21chr4_C_albicans_SC5314	-	1177441
gene-CAALFM_C504190WA	MRV2	0	0	-2.8706	-1.52135	2.8706	down	-1.16558	-1.90263	-1.56992	-0.0188041	0.110538	-0.165804	MRV2	933743	Ca21chr5_C_albicans_SC5314	+	934489
gene-CAALFM_C400990WA	CAALFM_C400990WA	0	0	-2.89796	-1.53504	2.89796	down	-0.175666	-0.267788	-0.583103	0.964035	1.42951	1.18501	CAALFM_C400990WA	195174	Ca21chr4_C_albicans_SC5314	+	196907
gene-CAALFM_C603790CA	HGT10	0	0	-2.89891	-1.53551	2.89891	down	-1.68011	-0.347273	-0.816341	1.08959	0.112559	0.560655	HGT10	817349	Ca21chr6_C_albicans_SC5314	-	818989
gene-CAALFM_CR04680CA	CAALFM_CR04680CA	0	0	-2.90371	-1.5379	2.90371	down	-0.601995	-0.713733	-0.653748	0.687422	0.880276	1.07652	CAALFM_CR04680CA	1019056	Ca21chrR_C_albicans_SC5314	-	1019358
gene-CAALFM_C110580CA	CAALFM_C110580CA	0	0	-2.90946	-1.54075	2.90946	down	-0.48646	-0.448143	-0.774891	1.44697	0.420777	1.04501	CAALFM_C110580CA	2344169	Ca21chr1_C_albicans_SC5314	-	2344501
gene-CAALFM_C405770CA	CFL1	0	0	-2.9224	-1.54715	2.9224	down	-0.376167	0.112425	-0.240014	1.513	1.42241	1.20229	CFL1	1272201	Ca21chr4_C_albicans_SC5314	-	1274483
gene-CAALFM_C102110CA	HGT2	0	0	-2.9272	-1.54952	2.9272	down	-1.76925	-1.12347	-0.546552	0.0907621	0.521426	0.597099	HGT2	434412	Ca21chr1_C_albicans_SC5314	-	436049
gene-CAALFM_C401160WA	CRD2	0	0	-2.93625	-1.55398	2.93625	down	-1.21924	-1.38732	-1.43869	0.761554	0.0122385	-0.157114	CRD2	233630	Ca21chr4_C_albicans_SC5314	+	233860
gene-CAALFM_C404380CA	CAALFM_C404380CA	0	0	-2.95277	-1.56207	2.95277	down	-0.0329552	-0.646875	-0.352136	1.46823	1.14404	1.04196	CAALFM_C404380CA	935018	Ca21chr4_C_albicans_SC5314	-	935302
gene-CAALFM_C112720CA	CAALFM_C112720CA	0	0	-2.95372	-1.56253	2.95372	down	-1.20649	-0.741908	-0.144606	0.719307	1.44596	0.42932	CAALFM_C112720CA	2772373	Ca21chr1_C_albicans_SC5314	-	2772915
gene-CAALFM_C105480CA	CAALFM_C105480CA	0	0	-2.95392	-1.56263	2.95392	down	-0.220689	0.00837994	0.0367255	1.17532	1.73815	1.59883	CAALFM_C105480CA	1150297	Ca21chr1_C_albicans_SC5314	-	1151418
gene-CAALFM_C401170CA	BMT9	0	0	-2.95543	-1.56337	2.95543	down	-0.754846	-0.3364	-0.185168	0.960609	1.25289	1.20019	BMT9	234375	Ca21chr4_C_albicans_SC5314	-	236723
gene-CAALFM_C105880WA	PRN4	0	0	-2.95773	-1.56449	2.95773	down	-0.796069	-0.805671	-0.686461	0.966606	0.614008	0.824661	PRN4	1221543	Ca21chr1_C_albicans_SC5314	+	1222529
gene-CAALFM_C110810WA	CAALFM_C110810WA	0	0	-2.96038	-1.56578	2.96038	down	-0.921565	-1.03372	-1.95049	0.327462	0.464101	0	CAALFM_C110810WA	2396156	Ca21chr1_C_albicans_SC5314	+	2396764
gene-CAALFM_CR02880WA	CAALFM_CR02880WA	0	0	-2.96093	-1.56605	2.96093	down	-1.14062	-1.23921	-1.4732	0	0.433138	0.411972	CAALFM_CR02880WA	658227	Ca21chrR_C_albicans_SC5314	+	658640
gene-CAALFM_C210580WA	UBC15	0	0	-2.9666	-1.56881	2.9666	down	-1.10775	-0.648759	-0.553594	0.54195	0.91732	0.937058	UBC15	2184896	Ca21chr2_C_albicans_SC5314	+	2185423
gene-CAALFM_C407000WA	CAALFM_C407000WA	2.49626e-06	3.07406e-06	-2.97605	-1.5734	2.97605	down	-1.26503	-1.12237	-0.605243	0.635234	0.169	0.923323	CAALFM_C407000WA	1550811	Ca21chr4_C_albicans_SC5314	+	1551437
gene-CAALFM_C208350CA	CAALFM_C208350CA	6.78262e-11	9.04253e-11	-2.97748	-1.57409	2.97748	down	0	-0.00173593	-1.633	1.23975	0.926234	0.921565	CAALFM_C208350CA	1684411	Ca21chr2_C_albicans_SC5314	-	1684974
gene-CAALFM_C104010CA	CAALFM_C104010CA	0	0	-2.98069	-1.57564	2.98069	down	-1.42524	-1.14298	-1.14529	0.178761	0.417876	0.416779	CAALFM_C104010CA	842768	Ca21chr1_C_albicans_SC5314	-	843802
gene-CAALFM_CR08740WA	CAALFM_CR08740WA	0.000181873	0.000215434	-2.98297	-1.57675	2.98297	down	0.0272712	0	-0.705261	0.535215	1.76086	1.75619	CAALFM_CR08740WA	1881722	Ca21chrR_C_albicans_SC5314	+	1882402
gene-CAALFM_C111490CA	BTA1	0	0	-2.98679	-1.5786	2.98679	down	-0.174359	-0.916228	0	1.08847	1.41721	1.13952	BTA1	2524641	Ca21chr1_C_albicans_SC5314	-	2526899
gene-CAALFM_C110980WA	CAALFM_C110980WA	0	0	-2.98742	-1.5789	2.98742	down	-0.882342	-1.24882	-0.911267	-0.405649	-0.634181	2.7341	CAALFM_C110980WA	2423223	Ca21chr1_C_albicans_SC5314	+	2423756
gene-CAALFM_CR02290WA	PGA22	0	0	-3.02033	-1.59471	3.02033	down	0.159734	-0.331485	-0.25087	1.1531	1.86907	1.33931	PGA22	511771	Ca21chrR_C_albicans_SC5314	+	512280
gene-CAALFM_CR06770CA	CAALFM_CR06770CA	0	0	-3.02063	-1.59485	3.02063	down	-0.516169	-0.193831	-0.408278	0.960758	1.37279	1.33272	CAALFM_CR06770CA	1453898	Ca21chrR_C_albicans_SC5314	-	1454575
gene-CAALFM_C405700WA	ZCF5	0	0	-3.02704	-1.59791	3.02704	down	-0.841896	-0.663501	-0.788631	1.00029	0.876797	0.622607	ZCF5	1256166	Ca21chr4_C_albicans_SC5314	+	1259081
gene-CAALFM_CR10210WA	PGA12	1.11022e-15	1.59633e-15	-3.03188	-1.60021	3.03188	down	-1.9212	0.0515327	0.253162	0.586748	1.20471	1.39269	PGA12	2180905	Ca21chrR_C_albicans_SC5314	+	2181852
gene-CAALFM_CR01510CA	CAALFM_CR01510CA	0	0	-3.03283	-1.60066	3.03283	down	1.86277	0.852775	1.29436	2.04007	2.10396	4.66786	CAALFM_CR01510CA	349038	Ca21chrR_C_albicans_SC5314	-	349379
gene-CAALFM_C602200CA	CAALFM_C602200CA	0	0	-3.06763	-1.61713	3.06763	down	-1.13669	-0.326488	-0.775503	0.906978	0.699663	1.00606	CAALFM_C602200CA	458121	Ca21chr6_C_albicans_SC5314	-	458522
gene-CAALFM_C205900WA	CAALFM_C205900WA	1.52435e-10	2.0189e-10	-3.07927	-1.62259	3.07927	down	-1.87962	0	0.142736	0.79825	1.02389	1.30873	CAALFM_C205900WA	1206361	Ca21chr2_C_albicans_SC5314	+	1207523
gene-CAALFM_C502460CA	ECM331	0	0	-3.08295	-1.62431	3.08295	down	-0.382571	-0.0868473	0.194224	1.61375	1.36099	1.623	ECM331	541501	Ca21chr5_C_albicans_SC5314	-	542742
gene-CAALFM_C100850WA	IHD2	0	0	-3.08671	-1.62607	3.08671	down	-0.169445	-0.176678	-0.164002	1.58908	1.28488	1.49412	IHD2	167077	Ca21chr1_C_albicans_SC5314	+	167823
gene-CAALFM_C700870WA	CAALFM_C700870WA	0	0	-3.09931	-1.63195	3.09931	down	-1.2769	-0.210197	-0.266931	0.816004	1.19919	1.12662	CAALFM_C700870WA	174289	Ca21chr7_C_albicans_SC5314	+	176121
gene-CAALFM_C202970CA	ALD5	0	0	-3.10327	-1.63379	3.10327	down	-1.22702	-0.905478	-1.08907	0.424429	0.63912	0.616243	ALD5	591403	Ca21chr2_C_albicans_SC5314	-	592902
gene-CAALFM_C402560CA	UME7	0	0	-3.10362	-1.63395	3.10362	down	-1.60035	-1.25838	-0.708387	0.345004	0.303168	0.686569	UME7	529895	Ca21chr4_C_albicans_SC5314	-	531271
gene-CAALFM_C301480CA	RKI1	0	0	-3.12016	-1.64162	3.12016	down	-1.06462	-1.11827	-1.90217	0.362043	0.250225	0.22753	RKI1	315941	Ca21chr3_C_albicans_SC5314	-	316663
gene-CAALFM_C302250CA	CAALFM_C302250CA	0	0	-3.12438	-1.64357	3.12438	down	-0.321547	-0.304423	-0.299191	-0.40082	-0.168419	4.57479	CAALFM_C302250CA	488396	Ca21chr3_C_albicans_SC5314	-	488884
gene-CAALFM_CR03890WA	WOR3	0	0	-3.14256	-1.65194	3.14256	down	0.709292	0.883714	0.795921	2.73754	2.34983	2.25737	WOR3	878579	Ca21chrR_C_albicans_SC5314	+	880504
gene-CAALFM_C104130WA	ERB1	0	0	-3.15952	-1.6597	3.15952	down	-0.0439272	-0.548461	-0.807305	1.33047	1.16047	1.08848	ERB1	864122	Ca21chr1_C_albicans_SC5314	+	866671
gene-CAALFM_C206460WA	RTA3	0	0	-3.16817	-1.66365	3.16817	down	-1.40082	-0.566842	-1.14094	0.768833	0.505566	0.607948	RTA3	1314688	Ca21chr2_C_albicans_SC5314	+	1316082
gene-CAALFM_C601520WA	CAALFM_C601520WA	0	0	-3.17444	-1.6665	3.17444	down	-0.257933	0.00744915	-0.593655	1.23656	1.52215	1.39665	CAALFM_C601520WA	306695	Ca21chr6_C_albicans_SC5314	+	308335
gene-CAALFM_C405200CA	CAALFM_C405200CA	3.13327e-12	4.26557e-12	-3.17459	-1.66657	3.17459	down	-1.32161	-1.08585	-0.983754	1.20425	0.996939	-0.592692	CAALFM_C405200CA	1127004	Ca21chr4_C_albicans_SC5314	-	1127477
gene-CAALFM_C703310WA	CAALFM_C703310WA	0	0	-3.18944	-1.6733	3.18944	down	-2.149	-1.67571	-2.11215	-0.345604	0.079349	-0.650698	CAALFM_C703310WA	731779	Ca21chr7_C_albicans_SC5314	+	732447
gene-CAALFM_CR04870CA	CAALFM_CR04870CA	0	0	-3.19629	-1.6764	3.19629	down	-0.796332	-0.343884	-0.403107	1.00314	1.19242	1.29032	CAALFM_CR04870CA	1054455	Ca21chrR_C_albicans_SC5314	-	1055960
gene-CAALFM_C307200CA	ZFU2	0	0	-3.2051	-1.68037	3.2051	down	-0.554551	-0.325321	-0.821659	1.43851	0.827476	1.07359	ZFU2	1649675	Ca21chr3_C_albicans_SC5314	-	1651255
gene-CAALFM_C113370WA	CAALFM_C113370WA	0	0	-3.23079	-1.69189	3.23079	down	-0.508912	-0.815993	-1.02115	-0.187083	-0.368768	3.28545	CAALFM_C113370WA	2914941	Ca21chr1_C_albicans_SC5314	+	2916115
gene-CAALFM_C301300CA	NCE103	0	0	-3.24584	-1.69859	3.24584	down	-0.149824	-0.257943	-0.710768	1.36807	1.33464	1.27453	NCE103	275604	Ca21chr3_C_albicans_SC5314	-	276449
gene-CAALFM_C201210CA	HNM1	0	0	-3.24893	-1.69996	3.24893	down	-2.02031	-1.37273	-1.6678	0.194799	0.0217505	-0.177496	HNM1	201446	Ca21chr2_C_albicans_SC5314	-	203062
gene-CAALFM_C404020CA	CAALFM_C404020CA	3.13649e-05	3.78268e-05	-3.25605	-1.70312	3.25605	down	-1.51454	0.458193	-3.10261	-1.00659	1.15765	0.799346	CAALFM_C404020CA	861270	Ca21chr4_C_albicans_SC5314	-	861698
gene-CAALFM_C305580CA	GAP2	0	0	-3.2584	-1.70416	3.2584	down	-3.62557	-1.18956	-0.752079	-0.787237	0.261346	0.0711679	GAP2	1246780	Ca21chr3_C_albicans_SC5314	-	1248546
gene-CAALFM_C401320CA	OPT6	0	0	-3.27214	-1.71023	3.27214	down	-0.184715	-0.0103531	-0.263423	1.43278	1.62637	1.61307	OPT6	267976	Ca21chr4_C_albicans_SC5314	-	270813
gene-CAALFM_C601530CA	CAALFM_C601530CA	8.7945e-07	1.0938e-06	-3.2903	-1.71822	3.2903	down	0	0	0	3.41795	1.7367	0	CAALFM_C601530CA	310350	Ca21chr6_C_albicans_SC5314	-	310466
gene-CAALFM_C202600CA	FGR22	0	0	-3.29222	-1.71906	3.29222	down	-0.949247	-0.952578	-1.14816	0.646075	0.729069	0.732054	FGR22	525523	Ca21chr2_C_albicans_SC5314	-	526410
gene-CAALFM_C104160CA	CAALFM_C104160CA	0	0	-3.29342	-1.71959	3.29342	down	-0.322171	0	-0.301934	1.35076	1.36407	1.81983	CAALFM_C104160CA	869423	Ca21chr1_C_albicans_SC5314	-	870325
gene-CAALFM_C102520WA	SCW4	2.88658e-15	4.12387e-15	-3.31319	-1.72822	3.31319	down	-0.445119	-0.735425	0.652424	0.937295	1.4761	2.24316	SCW4	530172	Ca21chr1_C_albicans_SC5314	+	531908
gene-CAALFM_CR00740CA	BMT3	0	0	-3.31402	-1.72858	3.31402	down	-0.777766	0	-0.181901	1.33393	1.38698	1.50517	BMT3	172978	Ca21chrR_C_albicans_SC5314	-	174627
gene-CAALFM_C106880CA	SPO22	0	0	-3.3275	-1.73444	3.3275	down	-0.713758	-0.903228	-0.668683	0.991333	0.833062	1.09325	SPO22	1465177	Ca21chr1_C_albicans_SC5314	-	1468227
gene-CAALFM_C604420WA	CAALFM_C604420WA	0	0	-3.38768	-1.7603	3.38768	down	0.986172	0.297381	0.225626	1.31724	1.52712	3.94572	CAALFM_C604420WA	985842	Ca21chr6_C_albicans_SC5314	+	986297
gene-CAALFM_C304870WA	CAALFM_C304870WA	0	0	-3.40054	-1.76577	3.40054	down	-0.465426	-0.554098	-1.19796	0.779484	0.621799	1.67853	CAALFM_C304870WA	1043577	Ca21chr3_C_albicans_SC5314	+	1045197
gene-CAALFM_C405780CA	CFL2	0	0	-3.40309	-1.76684	3.40309	down	-0.140716	-0.102354	-0.457379	1.65865	1.49346	1.44797	CFL2	1276925	Ca21chr4_C_albicans_SC5314	-	1279141
gene-CAALFM_C107430WA	PHO100	0	0	-3.41049	-1.76998	3.41049	down	-0.840647	-0.735468	-0.103694	1.10641	1.4779	1.04581	PHO100	1609045	Ca21chr1_C_albicans_SC5314	+	1610016
gene-CAALFM_C504490CA	CAR1	0	0	-3.41164	-1.77047	3.41164	down	-1.23302	-1.44545	-1.91239	0.228166	0.0918217	0.40054	CAR1	981844	Ca21chr5_C_albicans_SC5314	-	982797
gene-CAALFM_C204430WA	CAALFM_C204430WA	8.53964e-08	1.08192e-07	-3.41465	-1.77174	3.41465	down	-2.56509	-0.685471	-0.542735	0.434706	0.75346	0.333754	CAALFM_C204430WA	928590	Ca21chr2_C_albicans_SC5314	+	928910
gene-CAALFM_C104460CA	CAALFM_C104460CA	0	0	-3.42114	-1.77448	3.42114	down	-1.4583	-0.714114	-1.03999	0.511897	0.849007	0.750128	CAALFM_C104460CA	918745	Ca21chr1_C_albicans_SC5314	-	919554
gene-CAALFM_C105710CA	UGA4	0	0	-3.42394	-1.77566	3.42394	down	-0.822046	-0.102083	-0.202062	1.38634	1.31689	1.49755	UGA4	1192511	Ca21chr1_C_albicans_SC5314	-	1194184
gene-CAALFM_CR06500CA	CAALFM_CR06500CA	0	0	-3.44285	-1.7836	3.44285	down	-0.62234	0.517919	-0.19696	1.43238	1.68781	1.92923	CAALFM_CR06500CA	1389144	Ca21chrR_C_albicans_SC5314	-	1389644
gene-CAALFM_C113380WA	CAALFM_C113380WA	0	0	-3.4523	-1.78756	3.4523	down	0.0564623	-0.151798	-0.1827	0.234421	0.189072	4.66115	CAALFM_C113380WA	2916409	Ca21chr1_C_albicans_SC5314	+	2917254
gene-CAALFM_C113670WA	OSM2	0	0	-3.48954	-1.80304	3.48954	down	-1.7356	-0.491594	-0.690928	0.557737	0.977963	0.95529	OSM2	3006268	Ca21chr1_C_albicans_SC5314	+	3008214
gene-CAALFM_C405110CA	HAP41	0	0	-3.50727	-1.81035	3.50727	down	-1.25387	-0.778059	-1.20312	0.634335	0.820118	0.741541	HAP41	1097227	Ca21chr4_C_albicans_SC5314	-	1099170
gene-CAALFM_C201650WA	CAALFM_C201650WA	0	0	-3.5236	-1.81705	3.5236	down	-0.822758	0.0271144	-0.518948	1.12305	1.61353	1.39998	CAALFM_C201650WA	296539	Ca21chr2_C_albicans_SC5314	+	298170
gene-CAALFM_C209340WA	CAALFM_C209340WA	4.94156e-05	5.92645e-05	-3.53065	-1.81994	3.53065	down	-3.5276	-0.507364	-1.35013	0.153382	-0.983544	0.904872	CAALFM_C209340WA	1903774	Ca21chr2_C_albicans_SC5314	+	1904226
gene-CAALFM_C305630WA	GTT1	6.53048e-10	8.5405e-10	-3.53575	-1.82201	3.53575	down	-1.02429	-0.981174	-0.686434	0.83415	0.972331	0.967662	GTT1	1258947	Ca21chr3_C_albicans_SC5314	+	1259750
gene-CAALFM_C303620CA	CAALFM_C303620CA	0.00127119	0.00147636	-3.53925	-1.82345	3.53925	down	-0.717752	-0.156945	0.137794	1.7002	1.01895	2.01428	CAALFM_C303620CA	765496	Ca21chr3_C_albicans_SC5314	-	765804
gene-CAALFM_C504480CA	CAALFM_C504480CA	0	0	-3.54714	-1.82666	3.54714	down	-1.06104	-0.886673	-0.945571	0.679569	0.719859	1.18726	CAALFM_C504480CA	981163	Ca21chr5_C_albicans_SC5314	-	981432
gene-CAALFM_C702360WA	CAALFM_C702360WA	0	0	-3.54825	-1.82711	3.54825	down	-0.752349	-0.364583	-1.26249	1.02861	1.09672	0.976571	CAALFM_C702360WA	515708	Ca21chr7_C_albicans_SC5314	+	516121
gene-CAALFM_C403710CA	CAALFM_C403710CA	0	0	-3.55141	-1.82839	3.55141	down	-1.21743	0.255872	0	1.07426	1.62911	1.82024	CAALFM_C403710CA	790413	Ca21chr4_C_albicans_SC5314	-	791915
gene-CAALFM_C113630WA	CYB2	0	0	-3.55671	-1.83054	3.55671	down	-1.13157	-0.166311	-0.508144	0.813975	1.34437	1.52726	CYB2	2997002	Ca21chr1_C_albicans_SC5314	+	2998684
gene-CAALFM_C601400WA	CAALFM_C601400WA	0	0	-3.56773	-1.83501	3.56773	down	-0.842193	-0.202352	0.144664	1.15158	1.68419	1.76937	CAALFM_C601400WA	278810	Ca21chr6_C_albicans_SC5314	+	280840
gene-CAALFM_C702920WA	CAALFM_C702920WA	0	0	-3.58144	-1.84054	3.58144	down	-0.89704	-0.714388	-0.269902	0.832055	1.4445	1.36373	CAALFM_C702920WA	633412	Ca21chr7_C_albicans_SC5314	+	635133
gene-CAALFM_C208330WA	CAALFM_C208330WA	0	0	-3.58898	-1.84358	3.58898	down	-1.32949	-0.746037	-0.853624	0.795547	0.88813	0.917895	CAALFM_C208330WA	1681559	Ca21chr2_C_albicans_SC5314	+	1682557
gene-CAALFM_C600860WA	GPX1	0	0	-3.59533	-1.84613	3.59533	down	-0.375588	-0.112421	-0.296088	1.59996	1.65679	1.49753	GPX1	169118	Ca21chr6_C_albicans_SC5314	+	169807
gene-CAALFM_C112330WA	CAALFM_C112330WA	0	0	-3.62279	-1.8571	3.62279	down	0.378178	0	-0.14136	1.79301	2.00989	2.00522	CAALFM_C112330WA	2687808	Ca21chr1_C_albicans_SC5314	+	2689043
gene-CAALFM_C105890WA	CAALFM_C105890WA	0	0	-3.63699	-1.86275	3.63699	down	0.380908	0	0.294739	2.47382	2.03388	1.75619	CAALFM_C105890WA	1223689	Ca21chr1_C_albicans_SC5314	+	1224744
gene-CAALFM_C202580WA	CAALFM_C202580WA	0	0	-3.63882	-1.86347	3.63882	down	-1.06435	-0.367988	-0.666009	1.15061	1.08481	1.25665	CAALFM_C202580WA	521088	Ca21chr2_C_albicans_SC5314	+	522620
gene-CAALFM_CR06510WA	CAALFM_CR06510WA	0	0	-3.64191	-1.8647	3.64191	down	-0.544214	-0.0512285	-0.564671	1.29889	1.41041	1.72468	CAALFM_CR06510WA	1390614	Ca21chrR_C_albicans_SC5314	+	1391096
gene-CAALFM_C107040CA	CAALFM_C107040CA	0	0	-3.69865	-1.887	3.69865	down	-2.21341	-1.02151	-0.346029	0.0889506	1.04374	0.947356	CAALFM_C107040CA	1502167	Ca21chr1_C_albicans_SC5314	-	1503120
gene-CAALFM_C700630CA	CAALFM_C700630CA	0	0	-3.74933	-1.90663	3.74933	down	-0.467755	-0.0129461	0.0466785	2.00743	1.60681	1.67163	CAALFM_C700630CA	103977	Ca21chr7_C_albicans_SC5314	-	105816
gene-CAALFM_C403490CA	CAALFM_C403490CA	0	0	-3.76495	-1.91263	3.76495	down	-0.469524	-1.38827	-0.295166	1.61207	1.15888	0.813984	CAALFM_C403490CA	733160	Ca21chr4_C_albicans_SC5314	-	733684
gene-CAALFM_C304310CA	CAALFM_C304310CA	0	0	-3.80482	-1.92783	3.80482	down	-1.02596	-0.245877	-0.54904	0.821833	1.73737	1.4034	CAALFM_C304310CA	898103	Ca21chr3_C_albicans_SC5314	-	898993
gene-CAALFM_C603600CA	CAALFM_C603600CA	0	0	-3.82264	-1.93457	3.82264	down	-1.52426	-0.443008	-0.501906	0.656108	1.56688	1.11155	CAALFM_C603600CA	763188	Ca21chr6_C_albicans_SC5314	-	764768
gene-CAALFM_C300590WA	CAALFM_C300590WA	1.77636e-15	2.54417e-15	-3.85533	-1.94685	3.85533	down	0	0	0	0	0	5.84056	CAALFM_C300590WA	90951	Ca21chr3_C_albicans_SC5314	+	91517
gene-CAALFM_C604230WA	CAALFM_C604230WA	0	0	-3.86072	-1.94887	3.86072	down	-0.552119	0.0465999	0.0836878	1.65413	1.81977	1.95088	CAALFM_C604230WA	933892	Ca21chr6_C_albicans_SC5314	+	935499
gene-CAALFM_C306660CA	CAALFM_C306660CA	0	0	-3.86973	-1.95223	3.86973	down	-0.333547	0.0314999	-0.288471	1.32705	1.99357	1.94557	CAALFM_C306660CA	1520428	Ca21chr3_C_albicans_SC5314	-	1521507
gene-CAALFM_C206440CA	CAALFM_C206440CA	0	0	-3.92777	-1.97371	3.92777	down	-0.531907	-1.10428	-1.39995	1.15917	0.87742	0.848411	CAALFM_C206440CA	1310642	Ca21chr2_C_albicans_SC5314	-	1311376
gene-CAALFM_C702140WA	CAALFM_C702140WA	0	0	-3.94264	-1.97916	3.94264	down	-1.03092	-1.29037	-1.25866	0.76542	0.923665	0.668452	CAALFM_C702140WA	469496	Ca21chr7_C_albicans_SC5314	+	470368
gene-CAALFM_C208360CA	OPT5	0	0	-3.9618	-1.98616	3.9618	down	-0.8949	-0.407598	-0.390392	1.4056	1.13287	1.7271	OPT5	1685485	Ca21chr2_C_albicans_SC5314	-	1688250
gene-CAALFM_C501360WA	CFL4	0	0	-3.96893	-1.98875	3.96893	down	-2.60021	-1.88498	-0.833511	-0.230465	0.64239	0.235622	CFL4	303368	Ca21chr5_C_albicans_SC5314	+	305500
gene-CAALFM_C502600WA	PUT1	0	0	-3.97352	-1.99042	3.97352	down	-1.7904	-1.80342	-2.40425	-0.00387859	0	-0.0229359	PUT1	580917	Ca21chr5_C_albicans_SC5314	+	582386
gene-CAALFM_C201630WA	CAALFM_C201630WA	0	0	-3.97628	-1.99142	3.97628	down	0	0.228532	-0.0258903	1.79601	2.06701	2.31388	CAALFM_C201630WA	291098	Ca21chr2_C_albicans_SC5314	+	292192
gene-CAALFM_C403520CA	RBT1	0	0	-3.97828	-1.99214	3.97828	down	0.379112	0.969746	0.906217	2.86533	2.52724	2.83894	RBT1	745166	Ca21chr4_C_albicans_SC5314	-	747331
gene-CAALFM_C302060WA	CAALFM_C302060WA	0	0	-3.98939	-1.99617	3.98939	down	-0.291411	0	0.0965133	1.62497	2.07758	2.09106	CAALFM_C302060WA	448127	Ca21chr3_C_albicans_SC5314	+	449398
gene-CAALFM_C105970WA	CAALFM_C105970WA	0	0	-4.05716	-2.02047	4.05716	down	-0.785681	0.620007	-0.00725126	2.17512	1.7345	1.97886	CAALFM_C105970WA	1254843	Ca21chr1_C_albicans_SC5314	+	1256615
gene-CAALFM_C304200WA	AFP99	0	0	-4.08952	-2.03193	4.08952	down	-1.50483	-0.685646	-0.47837	0.712066	1.21014	1.50474	AFP99	872655	Ca21chr3_C_albicans_SC5314	+	873911
gene-CAALFM_C114390WA	RPC10	6.19138e-06	7.5663e-06	-4.14079	-2.04991	4.14079	down	0	0	0	2.68098	0.736704	2.73203	RPC10	3167371	Ca21chr1_C_albicans_SC5314	+	3167592
gene-CAALFM_C208150WA	CAALFM_C208150WA	6.19138e-06	7.5663e-06	-4.14079	-2.04991	4.14079	down	-1.34933	-1.34933	-1.34933	0.746687	-0.612631	1.96766	CAALFM_C208150WA	1654158	Ca21chr2_C_albicans_SC5314	+	1654853
gene-CAALFM_CR04610CA	CAALFM_CR04610CA	0	0	-4.17173	-2.06065	4.17173	down	-0.69309	-0.196799	-0.697701	1.46591	1.65521	1.47323	CAALFM_CR04610CA	1008189	Ca21chrR_C_albicans_SC5314	-	1009691
gene-CAALFM_C200180CA	CAALFM_C200180CA	0	0	-4.22406	-2.07863	4.22406	down	-1.77226	-0.863028	-0.981437	0.684425	1.02965	0.905088	CAALFM_C200180CA	24905	Ca21chr2_C_albicans_SC5314	-	25816
gene-CAALFM_C203120WA	AMO1	0	0	-4.22455	-2.0788	4.22455	down	-2.51113	-0.629992	-0.51947	0.0439682	1.17568	1.35616	AMO1	630696	Ca21chr2_C_albicans_SC5314	+	632825
gene-CAALFM_C400130WA	RBT5	0	0	-4.22782	-2.07991	4.22782	down	-0.941277	-0.588439	-1.10026	1.05992	1.27526	1.27458	RBT5	19713	Ca21chr4_C_albicans_SC5314	+	20438
gene-CAALFM_C112040WA	CAALFM_C112040WA	9.82026e-06	1.19729e-05	-4.23279	-2.08161	4.23279	down	-2.65979	-1.10209	0	0.433121	0.395731	1.6541	CAALFM_C112040WA	2634434	Ca21chr1_C_albicans_SC5314	+	2634865
gene-CAALFM_C101740WA	CTN1	0	0	-4.25851	-2.09035	4.25851	down	-0.57971	-1.27577	-0.87412	1.18836	1.28361	1.06948	CTN1	357079	Ca21chr1_C_albicans_SC5314	+	359466
gene-CAALFM_C300230CA	CAALFM_C300230CA	0	0	-4.25869	-2.09041	4.25869	down	-2.21475	-1.56084	-1.51986	-0.109461	0.42904	0.656187	CAALFM_C300230CA	29708	Ca21chr3_C_albicans_SC5314	-	30205
gene-CAALFM_C601450CA	CAALFM_C601450CA	0	0	-4.26812	-2.0936	4.26812	down	-2.33211	-1.66247	-1.84166	0.199796	0	0.244763	CAALFM_C601450CA	289441	Ca21chr6_C_albicans_SC5314	-	290394
gene-CAALFM_C210600WA	CAALFM_C210600WA	0	0	-4.2823	-2.09839	4.2823	down	-2.74201	-2.08702	-2.77669	-0.611844	-0.383478	-0.315234	CAALFM_C210600WA	2187377	Ca21chr2_C_albicans_SC5314	+	2187721
gene-CAALFM_CR02490WA	OPT4	0	0	-4.31086	-2.10798	4.31086	down	-1.22944	-0.141362	-0.358325	1.08023	1.69407	1.8205	OPT4	550905	Ca21chrR_C_albicans_SC5314	+	552005
gene-CAALFM_C107920WA	CAALFM_C107920WA	0	0	-4.31674	-2.10994	4.31674	down	3.81998	1.16265	-0.764999	4.08034	3.94059	2.52653	CAALFM_C107920WA	1725659	Ca21chr1_C_albicans_SC5314	+	1725850
gene-CAALFM_C504560CA	CUP1	0	0	-4.32859	-2.1139	4.32859	down	2.90587	0.241165	0.535904	4.09831	3.63945	2.28686	CUP1	992382	Ca21chr5_C_albicans_SC5314	-	992483
gene-CAALFM_C206350CA	CAALFM_C206350CA	0	0	-4.34697	-2.12001	4.34697	down	0	1.14265	-0.510139	2.47757	2.37102	2.14396	CAALFM_C206350CA	1297757	Ca21chr2_C_albicans_SC5314	-	1299199
gene-CAALFM_CR05690WA	MCT1	0	0	-4.37375	-2.12887	4.37375	down	-0.651867	-0.209949	-0.50787	1.6185	1.62158	1.77684	MCT1	1209450	Ca21chrR_C_albicans_SC5314	+	1210475
gene-CAALFM_C500540CA	AGA1	4.23727e-07	5.30274e-07	-4.44107	-2.15091	4.44107	down	-0.767047	-1.79432	-0.177651	1.32586	0.551504	1.83634	AGA1	109830	Ca21chr5_C_albicans_SC5314	-	110891
gene-CAALFM_C604610CA	NAG3	0	0	-4.44961	-2.15368	4.44961	down	-0.885418	-0.689746	-0.987425	1.51234	1.25135	1.13476	NAG3	1023237	Ca21chr6_C_albicans_SC5314	-	1024922
gene-CAALFM_C203110WA	CAALFM_C203110WA	0	0	-4.45533	-2.15553	4.45533	down	-1.01396	-0.327189	-0.750051	1.2778	1.55613	1.54148	CAALFM_C203110WA	628185	Ca21chr2_C_albicans_SC5314	+	629063
gene-CAALFM_C603130WA	CAALFM_C603130WA	1.19303e-06	1.4791e-06	-4.45597	-2.15574	4.45597	down	3.51813	0.490856	0.785595	3.61103	3.66675	3.98401	CAALFM_C603130WA	658611	Ca21chr6_C_albicans_SC5314	+	658802
gene-CAALFM_C112560CA	DLH1	0	0	-4.47216	-2.16097	4.47216	down	-1.75566	-0.782934	0.221646	1.15252	1.32747	1.68597	DLH1	2741867	Ca21chr1_C_albicans_SC5314	-	2742981
gene-CAALFM_C602890CA	HPD1	0	0	-4.47529	-2.16198	4.47529	down	-1.3276	-0.637462	-1.26872	1.03065	1.37088	0.850623	HPD1	597534	Ca21chr6_C_albicans_SC5314	-	598598
gene-CAALFM_C200050CA	CAALFM_C200050CA	1.35691e-12	1.85617e-12	-4.4848	-2.16504	4.4848	down	-1.1707	-1.61301	0.851655	0.829097	1.42087	2.31311	CAALFM_C200050CA	7510	Ca21chr2_C_albicans_SC5314	-	8043
gene-CAALFM_C300220WA	HGT19	0	0	-4.49386	-2.16796	4.49386	down	-3.04753	-1.64738	-2.29819	-0.536477	0.0472498	0	HGT19	28278	Ca21chr3_C_albicans_SC5314	+	30170
gene-CAALFM_C700660WA	GAC1	0	0	-4.50806	-2.17251	4.50806	down	-1.87571	-1.11687	-1.41438	0.770483	0.670002	0.670084	GAC1	115894	Ca21chr7_C_albicans_SC5314	+	117909
gene-CAALFM_CR05610CA	SRR1	0	0	-4.60298	-2.20257	4.60298	down	-1.47852	-2.08471	-2.73673	0.739517	-0.550469	0.118697	SRR1	1194011	Ca21chrR_C_albicans_SC5314	-	1194859
gene-CAALFM_C402210WA	CAALFM_C402210WA	0	0	-4.61741	-2.20708	4.61741	down	-0.718298	-0.407247	-0.568886	1.22261	1.88036	1.82385	CAALFM_C402210WA	437882	Ca21chr4_C_albicans_SC5314	+	438676
gene-CAALFM_CR09060WA	CAALFM_CR09060WA	6.8304e-10	8.92338e-10	-4.63732	-2.21329	4.63732	down	-1.63004	-1.65732	-5.21812	-1.1221	-0.957857	0.214352	CAALFM_CR09060WA	1935842	Ca21chrR_C_albicans_SC5314	+	1936579
gene-CAALFM_C402230CA	CAALFM_C402230CA	9.94556e-09	1.27977e-08	-4.67324	-2.22442	4.67324	down	-0.991884	-2.43419	-2.995	-1.89898	0.326668	1.8245	CAALFM_C402230CA	442010	Ca21chr4_C_albicans_SC5314	-	442921
gene-CAALFM_CR00720WA	CAALFM_CR00720WA	0	0	-4.67462	-2.22485	4.67462	down	0	0	0	0	0	6.67455	CAALFM_CR00720WA	171661	Ca21chrR_C_albicans_SC5314	+	171984
gene-CAALFM_C405130CA	ALD6	0	0	-4.67627	-2.22536	4.67627	down	-1.74762	-0.8767	-0.903343	0.875911	1.12852	1.14398	ALD6	1104766	Ca21chr4_C_albicans_SC5314	-	1106391
gene-CAALFM_C306450WA	GLG2	0	0	-4.68708	-2.22869	4.68708	down	-0.512329	-0.269839	-0.991974	1.71869	1.52828	1.66495	GLG2	1467909	Ca21chr3_C_albicans_SC5314	+	1468994
gene-CAALFM_C206930CA	CAALFM_C206930CA	0	0	-4.72281	-2.23965	4.72281	down	1.16387	-1.16921	0	2.24865	2.27971	2.18524	CAALFM_C206930CA	1419414	Ca21chr2_C_albicans_SC5314	-	1420940
gene-CAALFM_C105760CA	PGA26	0	0	-4.78065	-2.25721	4.78065	down	-2.34558	-1.58625	-0.957096	-0.115169	0.766521	1.23134	PGA26	1204128	Ca21chr1_C_albicans_SC5314	-	1204523
gene-CAALFM_C500530WA	CAALFM_C500530WA	0	0	-4.78278	-2.25785	4.78278	down	-0.400528	0.277457	-0.0716596	2.24563	1.92844	2.40474	CAALFM_C500530WA	105626	Ca21chr5_C_albicans_SC5314	+	107950
gene-CAALFM_C112090CA	CAALFM_C112090CA	0	0	-4.93172	-2.30209	4.93172	down	-0.628758	-0.585639	-0.776327	1.74708	1.48334	1.68512	CAALFM_C112090CA	2643534	Ca21chr1_C_albicans_SC5314	-	2644889
gene-CAALFM_C103870CA	CAALFM_C103870CA	0	0	-4.93288	-2.30243	4.93288	down	-0.996411	0.107519	-0.505986	2.03079	1.80144	1.68019	CAALFM_C103870CA	813869	Ca21chr1_C_albicans_SC5314	-	815560
gene-CAALFM_C110850WA	CAALFM_C110850WA	7.3468e-08	9.31928e-08	-4.955	-2.30888	4.955	down	-1.04508	-1.90243	-2.19265	0.369753	0.147938	1.2688	CAALFM_C110850WA	2403460	Ca21chr1_C_albicans_SC5314	+	2404254
gene-CAALFM_CR07300WA	CAALFM_CR07300WA	0	0	-4.96961	-2.31313	4.96961	down	-0.677667	0.211868	-0.2909	1.94958	2.16948	2.06364	CAALFM_CR07300WA	1589557	Ca21chrR_C_albicans_SC5314	+	1591749
gene-CAALFM_C200680CA	SOD5	0	0	-5.00668	-2.32385	5.00668	down	-1.90868	-0.960407	-1.25063	0.982893	0.853415	1.01553	SOD5	111314	Ca21chr2_C_albicans_SC5314	-	112000
gene-CAALFM_C601780CA	CAALFM_C601780CA	0	0	-5.0458	-2.33508	5.0458	down	-0.499704	-0.622925	-1.05759	1.80661	1.44474	1.57367	CAALFM_C601780CA	374139	Ca21chr6_C_albicans_SC5314	-	375542
gene-CAALFM_C504400WA	RNY11	0	0	-5.07868	-2.34445	5.07868	down	-1.67626	-0.703536	-1.23887	1.18923	1.1728	1.05265	RNY11	971596	Ca21chr5_C_albicans_SC5314	+	972795
gene-CAALFM_C600930CA	CAALFM_C600930CA	0	0	-5.11469	-2.35465	5.11469	down	-1.97236	-1.63479	-2.00415	0.416578	0.495665	0.540392	CAALFM_C600930CA	183350	Ca21chr6_C_albicans_SC5314	-	184084
gene-CAALFM_C107030CA	RBT4	0	0	-5.12772	-2.35832	5.12772	down	-2.2784	-0.759966	-1.53923	0.924576	0.654928	0.917853	RBT4	1497905	Ca21chr1_C_albicans_SC5314	-	1498981
gene-CAALFM_C602210WA	CAALFM_C602210WA	0	0	-5.20877	-2.38094	5.20877	down	-0.486386	0	-0.313493	1.98165	2.29581	2.0655	CAALFM_C602210WA	460066	Ca21chr6_C_albicans_SC5314	+	460428
gene-CAALFM_C403480CA	CAALFM_C403480CA	1.24921e-07	1.57755e-07	-5.21707	-2.38324	5.21707	down	0	0	0	3.09602	2.32167	1.73203	CAALFM_C403480CA	730527	Ca21chr4_C_albicans_SC5314	-	731114
gene-CAALFM_C406920CA	CSA2	3.12699e-06	3.84245e-06	-5.24627	-2.39129	5.24627	down	-1.17382	-0.613009	-1.17382	2.09213	1.56289	0.558219	CSA2	1539950	Ca21chr4_C_albicans_SC5314	-	1540393
gene-CAALFM_C305660CA	CAALFM_C305660CA	0	0	-5.32854	-2.41374	5.32854	down	-0.667507	-1.52485	-1.49315	1.67333	0.651044	1.23134	CAALFM_C305660CA	1266051	Ca21chr3_C_albicans_SC5314	-	1267238
gene-CAALFM_CR01250CA	CAALFM_CR01250CA	0	0	-5.33879	-2.41651	5.33879	down	1.48553	1.04322	-1.32494	-0.228914	1.58169	7.10058	CAALFM_CR01250CA	299565	Ca21chrR_C_albicans_SC5314	-	299870
gene-CAALFM_C703140WA	CAALFM_C703140WA	0	0	-5.38789	-2.42972	5.38789	down	-0.806105	-0.241494	-0.514563	1.60595	2.11731	2.00373	CAALFM_C703140WA	679341	Ca21chr7_C_albicans_SC5314	+	681512
gene-CAALFM_C105920WA	CAALFM_C105920WA	0	0	-5.3897	-2.43021	5.3897	down	-0.664596	-0.0117474	-0.00481033	2.3352	2.30305	1.97121	CAALFM_C105920WA	1236305	Ca21chr1_C_albicans_SC5314	+	1238380
gene-CAALFM_C406640CA	CAALFM_C406640CA	6.35316e-07	7.92527e-07	-5.42207	-2.43884	5.42207	down	-0.714637	-1.71775	-1.71775	0.963233	1.18888	1.01428	CAALFM_C406640CA	1482851	Ca21chr4_C_albicans_SC5314	-	1483333
gene-CAALFM_C405580CA	CAALFM_C405580CA	1.06928e-09	1.39083e-09	-5.5537	-2.47345	5.5537	down	-0.316526	-1.9046	-1.04906	1.99877	-0.582938	2.73432	CAALFM_C405580CA	1217919	Ca21chr4_C_albicans_SC5314	-	1218905
gene-CAALFM_C304040WA	CAALFM_C304040WA	7.47987e-10	9.75349e-10	-5.56699	-2.4769	5.56699	down	-2.09291	-1.53522	-1.65551	0	0.810607	1.33645	CAALFM_C304040WA	844399	Ca21chr3_C_albicans_SC5314	+	845358
gene-CAALFM_C602510CA	ASG7	4.13207e-11	5.5289e-11	-5.57185	-2.47816	5.57185	down	-3.99207	-1.62391	-0.551558	0.351883	0.268199	0.646859	ASG7	519240	Ca21chr6_C_albicans_SC5314	-	519686
gene-CAALFM_C701510WA	CAALFM_C701510WA	0	0	-5.70262	-2.51162	5.70262	down	-1.72011	-1.42327	-2.29568	0.461726	0.731963	0.902119	CAALFM_C701510WA	317084	Ca21chr7_C_albicans_SC5314	+	318727
gene-CAALFM_C112470WA	CAALFM_C112470WA	0	0	-5.73675	-2.52023	5.73675	down	-0.984506	0	-0.376312	1.96883	2.21281	2.01825	CAALFM_C112470WA	2719965	Ca21chr1_C_albicans_SC5314	+	2720702
gene-CAALFM_C306510CA	HST6	0	0	-5.8247	-2.54218	5.8247	down	-0.528376	0	-0.504178	2.16325	2.15351	2.27724	HST6	1486242	Ca21chr3_C_albicans_SC5314	-	1490213
gene-CAALFM_C200660CA	SOD4	0	0	-5.82519	-2.5423	5.82519	down	-1.19037	-0.539921	-1.07584	1.74331	1.53048	1.54698	SOD4	108666	Ca21chr2_C_albicans_SC5314	-	109364
gene-CAALFM_C603700WA	ALS1	0	0	-5.94905	-2.57266	5.94905	down	-0.700291	-0.801358	-1.12198	1.92002	1.39778	1.77654	ALS1	791291	Ca21chr6_C_albicans_SC5314	+	795073
gene-CAALFM_C504690CA	CAALFM_C504690CA	0	0	-6.44591	-2.68838	6.44591	down	-0.869867	0.0019331	-2.13943	1.66464	1.61427	1.77888	CAALFM_C504690CA	1019083	Ca21chr5_C_albicans_SC5314	-	1019319
gene-CAALFM_C203350WA	PGA17	0	0	-6.59362	-2.72107	6.59362	down	-2.3399	-0.694741	-0.580574	1.42544	1.73354	1.38902	PGA17	695735	Ca21chr2_C_albicans_SC5314	+	697408
gene-CAALFM_CR01920WA	CAALFM_CR01920WA	0	0	-6.64794	-2.73291	6.64794	down	-0.0352006	0.407013	-0.713285	2.32305	2.77273	2.76146	CAALFM_CR01920WA	423365	Ca21chrR_C_albicans_SC5314	+	424666
gene-CAALFM_C401400WA	UEC1	0	0	-6.81573	-2.76887	6.81573	down	-0.32657	-1.03191	-0.251747	1.3513	1.14398	4.20109	UEC1	291217	Ca21chr4_C_albicans_SC5314	+	291654
gene-CAALFM_C704080CA	CAALFM_C704080CA	1.55431e-15	2.22768e-15	-6.83523	-2.77299	6.83523	down	-0.931182	-0.373491	-0.0787514	1.48365	2.8468	2.60509	CAALFM_C704080CA	885185	Ca21chr7_C_albicans_SC5314	-	885985
gene-CAALFM_C106280CA	UME6	0	0	-6.93157	-2.79318	6.93157	down	0.233258	0.867859	0.604662	3.38939	3.27113	3.42481	UME6	1314438	Ca21chr1_C_albicans_SC5314	-	1316969
gene-CAALFM_C206630CA	CAALFM_C206630CA	0	0	-7.04322	-2.81623	7.04322	down	-3.04279	-1.16317	-1.48992	0.493064	1.1986	1.06117	CAALFM_C206630CA	1349765	Ca21chr2_C_albicans_SC5314	-	1349971
gene-CAALFM_C301050CA	CAALFM_C301050CA	7.92689e-08	1.0051e-07	-7.20875	-2.84975	7.20875	down	0.814779	-4.59754	-4.59754	-0.138836	0.307778	0	CAALFM_C301050CA	214825	Ca21chr3_C_albicans_SC5314	-	215352
gene-CAALFM_C105830WA	CAALFM_C105830WA	0	0	-7.33273	-2.87435	7.33273	down	-0.929573	-1.78692	-1.07714	1.6869	1.75821	1.38431	CAALFM_C105830WA	1213935	Ca21chr1_C_albicans_SC5314	+	1214855
gene-CAALFM_C503430WA	CAALFM_C503430WA	0	0	-7.34033	-2.87584	7.34033	down	0	0.273899	-0.254484	2.99061	2.78835	2.86798	CAALFM_C503430WA	772001	Ca21chr5_C_albicans_SC5314	+	772828
gene-CAALFM_C104650WA	DUR3	0	0	-7.39228	-2.88602	7.39228	down	-2.26718	-0.0928149	-0.390901	1.59126	1.97315	2.34275	DUR3	961930	Ca21chr1_C_albicans_SC5314	+	964107
gene-CAALFM_CR02750CA	PGA34	0	0	-7.45848	-2.89888	7.45848	down	-0.483691	0	-1.95319	0.609216	1.97236	3.67819	PGA34	630053	Ca21chrR_C_albicans_SC5314	-	630646
gene-CAALFM_C202220CA	CAALFM_C202220CA	0	0	-7.50314	-2.90749	7.50314	down	-1.57501	-1.33924	-1.0445	1.17325	1.43657	2.15391	CAALFM_C202220CA	437551	Ca21chr2_C_albicans_SC5314	-	438750
gene-CAALFM_C701060WA	CAALFM_C701060WA	4.55103e-12	6.18085e-12	-7.52204	-2.91112	7.52204	down	-3.03968	0.328481	-2.18413	0.641305	1.50438	1.69235	CAALFM_C701060WA	222726	Ca21chr7_C_albicans_SC5314	+	223154
gene-CAALFM_CR07810WA	YHB5	0	0	-7.61881	-2.92957	7.61881	down	-1.27111	-0.727917	-1.63627	2.25074	1.56514	1.33752	YHB5	1696870	Ca21chrR_C_albicans_SC5314	+	1698072
gene-CAALFM_C101980WA	HGT1	0	0	-7.68649	-2.94232	7.68649	down	-2.4007	-1.83525	-2.09863	0.918761	0.71113	0.862499	HGT1	406673	Ca21chr1_C_albicans_SC5314	+	408310
gene-CAALFM_C302800WA	ADH4	1.64466e-10	2.17731e-10	-7.83125	-2.96924	7.83125	down	-1.46543	-2.4927	-3.0535	0.0425181	0.853125	1.00046	ADH4	604119	Ca21chr3_C_albicans_SC5314	+	604895
gene-CAALFM_C104500WA	ICL1	0	0	-7.95716	-2.99225	7.95716	down	-1.87038	-1.21315	-1.40576	1.40839	1.51692	1.56215	ICL1	929091	Ca21chr1_C_albicans_SC5314	+	930743
gene-CAALFM_C304480CA	RAS2	0	0	-8.13045	-3.02334	8.13045	down	-0.918562	-0.277455	0.241991	2.74203	2.53384	2.8401	RAS2	934439	Ca21chr3_C_albicans_SC5314	-	935401
gene-CAALFM_C101510WA	CAALFM_C101510WA	0	0	-8.16887	-3.03014	8.16887	down	-1.45754	-1.01264	-1.24067	1.91609	1.44672	2.01675	CAALFM_C101510WA	299614	Ca21chr1_C_albicans_SC5314	+	301767
gene-CAALFM_C504380CA	CAALFM_C504380CA	0	0	-8.20688	-3.03683	8.20688	down	-4.05694	-1.17732	-1.88258	0.123426	0.805928	1.06429	CAALFM_C504380CA	966890	Ca21chr5_C_albicans_SC5314	-	968029
gene-CAALFM_C102990CA	XOG1	0	0	-8.22111	-3.03933	8.22111	down	-1.79034	-1.00547	-2.0184	1.66093	1.36456	1.27829	XOG1	622222	Ca21chr1_C_albicans_SC5314	-	623538
gene-CAALFM_C209800CA	CAALFM_C209800CA	1.11022e-15	1.59633e-15	-8.50634	-3.08854	8.50634	down	-4.34933	-3.78853	-2.90883	-1.44596	0.474832	-0.809946	CAALFM_C209800CA	2001195	Ca21chr2_C_albicans_SC5314	-	2002058
gene-CAALFM_CR01530CA	CAALFM_CR01530CA	0	0	-8.50942	-3.08906	8.50942	down	0.528937	0.527201	-0.104059	2.44869	1.26253	6.50804	CAALFM_CR01530CA	352937	Ca21chrR_C_albicans_SC5314	-	353272
gene-CAALFM_C110150WA	WOR1	0	0	-10.9097	-3.44754	10.9097	down	-0.943658	0.393435	0.0715022	3.46686	3.15429	3.24274	WOR1	2230403	Ca21chr1_C_albicans_SC5314	+	2232760
gene-CAALFM_C604620CA	NAG4	0	0	-11.4344	-3.51531	11.4344	down	-0.763845	-0.358156	-1.91141	2.28326	2.20241	3.02685	NAG4	1025130	Ca21chr6_C_albicans_SC5314	-	1026875
gene-CAALFM_C113080WA	OP4	0	0	-11.8749	-3.56985	11.8749	down	-2.78125	-0.316671	-1.60689	1.92636	1.44419	2.63417	OP4	2848507	Ca21chr1_C_albicans_SC5314	+	2849721
gene-CAALFM_C206590CA	GIT1	0	0	-11.9979	-3.58471	11.9979	down	-1.37699	-0.497368	-0.351225	2.8661	2.89212	2.77032	GIT1	1334165	Ca21chr2_C_albicans_SC5314	-	1335724
gene-CAALFM_CR04820WA	CAALFM_CR04820WA	0	0	-12.3272	-3.62377	12.3272	down	-2.94068	-1.34904	-1.94141	1.23362	1.76034	1.64622	CAALFM_CR04820WA	1043307	Ca21chrR_C_albicans_SC5314	+	1043612
gene-CAALFM_C401940WA	PHO89	0	0	-12.3409	-3.62538	12.3409	down	-0.466994	1.0538	-0.177831	3.83733	3.59724	3.85053	PHO89	379679	Ca21chr4_C_albicans_SC5314	+	381481
gene-CAALFM_C503520WA	CAALFM_C503520WA	0	0	-12.909	-3.69031	12.909	down	-4.10692	-0.379303	-0.167026	1.94018	2.21163	2.26586	CAALFM_C503520WA	791003	Ca21chr5_C_albicans_SC5314	+	792178
gene-CAALFM_C109590CA	LIP10	0	0	-13.5057	-3.7555	13.5057	down	0	-0.442309	0.852431	3.9998	3.77798	3.89884	LIP10	2111646	Ca21chr1_C_albicans_SC5314	-	2113043
gene-CAALFM_C403500CA	CAALFM_C403500CA	0	0	-14.0602	-3.81354	14.0602	down	-1.7775	-0.454275	-0.92507	2.5148	2.88615	2.88283	CAALFM_C403500CA	734839	Ca21chr4_C_albicans_SC5314	-	735390
gene-CAALFM_C102690CA	CAALFM_C102690CA	0	0	-14.1265	-3.82033	14.1265	down	-3.35201	-3.35512	-1.17765	1.32586	1.5515	0.698838	CAALFM_C102690CA	562357	Ca21chr1_C_albicans_SC5314	-	562659
gene-CAALFM_C704070CA	CAALFM_C704070CA	0	0	-14.6041	-3.8683	14.6041	down	-0.263097	0.294595	-0.633059	3.44872	3.52112	4.03351	CAALFM_C704070CA	883464	Ca21chr7_C_albicans_SC5314	-	883853
gene-CAALFM_C110170WA	CAALFM_C110170WA	0	0	-15.7234	-3.97485	15.7234	down	-1.75566	-1.61301	-2.75878	1.24413	2.18738	2.36557	CAALFM_C110170WA	2239042	Ca21chr1_C_albicans_SC5314	+	2239758
gene-CAALFM_C106860WA	CAALFM_C106860WA	0	0	-17.691	-4.14494	17.691	down	-3.62464	-0.156945	-3.62464	1.27873	1.78449	1.96537	CAALFM_C106860WA	1462710	Ca21chr1_C_albicans_SC5314	+	1464203
gene-CAALFM_C102070WA	HSP31	0	0	-18.3038	-4.19407	18.3038	down	-1.21421	-1.30504	-4.6348	1.34265	1.83633	2.24919	HSP31	427843	Ca21chr1_C_albicans_SC5314	+	428838
gene-CAALFM_C301740CA	CAALFM_C301740CA	0	0	-18.8857	-4.23922	18.8857	down	-1.92957	-0.371882	-1.93269	2.62277	2.97394	2.88681	CAALFM_C301740CA	379671	Ca21chr3_C_albicans_SC5314	-	380057
gene-CAALFM_CR07540CA	CAALFM_CR07540CA	0	0	-19.4407	-4.28101	19.4407	down	-3.10729	-1.54649	-1.66678	2.19818	2.05568	2.2686	CAALFM_CR07540CA	1634660	Ca21chrR_C_albicans_SC5314	-	1636483
gene-CAALFM_C300920WA	ATO1	0	0	-33.9598	-5.08576	33.9598	down	-5.92436	-1.87481	-3.16504	1.49498	1.43128	1.36681	ATO1	187453	Ca21chr3_C_albicans_SC5314	+	188250
gene-CAALFM_C113440CA	OFI1	0	0	-44.3348	-5.47037	44.3348	down	-1.80096	0.96318	-1.40104	4.67764	4.65425	4.84039	OFI1	2935419	Ca21chr1_C_albicans_SC5314	-	2937365
