# Supplementary material for: Deletion of the Candida albicans TLO gene family using CRISPR-Cas9 mutagenesis allows characterisation of functional differences in α-, β- and γ- TLO gene function
Source: PLoS Genet. 2023 Dec 4;19(12):e1011082. doi: 10.1371/journal.pgen.1011082 (PMC10721199; doi:10.1371/journal.pgen.1011082)
Supplement: S9 Table — (XLSX) [file pgen.1011082.s026.xlsx]

## Sheet: Sheet1
Table S9. Genes differentially expressed (FDR q <0.05, FC > 2.0) between PENO-TLO11 complemented mutant and tlo null mutant (CC16) in YEPD during exponential growth
Gene ID	Gene Symbol	p-value	Corrected p-value	FC ([pENO11] vs [tlo])	Log FC ([pENO11] vs [tlo])	FC (abs) ([pENO11] vs [tlo])	Regulation ([pENO11] vs [tlo])	pENO-11_Rep1(normalized)	pENO-11_Rep2(normalized)	pENO-11_Rep3(normalized)	TLO_delta_Rep1(normalized)	TLO_delta_Rep2(normalized)	TLO_delta_Rep3(normalized)	Gene Symbol	Start	Chromosome	Strand	End
gene-CAALFM_C101440CA	POX18	4.8692e-14	1.06563e-13	3.01388	1.59162	3.01388	up	1.32011	1.90752	2.04515	0.317911	-0.304442	0.484438	POX18	280421	Ca21chr1_C_albicans_SC5314	-	280819
gene-CAALFM_C101990WA	HSP30	2.08564e-15	4.71136e-15	3.49557	1.80553	3.49557	up	0.564695	2.54638	-0.354113	-0.469923	0.103645	-2.29334	HSP30	411340	Ca21chr1_C_albicans_SC5314	+	412368
gene-CAALFM_C105870WA	PRN3	0	0	2.16033	1.11125	2.16033	up	-0.108654	1.92745	-0.0564852	-0.460088	-0.556015	-0.555345	PRN3	1219787	Ca21chr1_C_albicans_SC5314	+	1220767
gene-CAALFM_C106150WA	CAALFM_C106150WA	8.76809e-05	0.000134163	4.44369	2.15176	4.44369	up	0.102277	1.4558	1.36101	0.444729	-1.32963	-2.65129	CAALFM_C106150WA	1288905	Ca21chr1_C_albicans_SC5314	+	1289630
gene-CAALFM_C106200WA	CAALFM_C106200WA	0	0	52.1228	5.70384	52.1228	up	4.13509	4.31899	4.08383	-1.49208	-1.37747	-1.70407	CAALFM_C106200WA	1294855	Ca21chr1_C_albicans_SC5314	+	1296609
gene-CAALFM_C106210WA	BUD16	0	0	3.58684	1.84271	3.58684	up	-0.0800877	-0.20156	0.0504112	-1.81113	-1.58549	-2.36275	BUD16	1297212	Ca21chr1_C_albicans_SC5314	+	1298261
gene-CAALFM_C106220CA	CAALFM_C106220CA	4.68388e-13	9.95424e-13	7.54237	2.91502	7.54237	up	0.76935	0.833857	1.24462	-1.19632	-1.55564	-3.14527	CAALFM_C106220CA	1298404	Ca21chr1_C_albicans_SC5314	-	1299762
gene-CAALFM_C106260WA	PGA50	0.0188427	0.0244731	3.19166	1.67431	3.19166	up	0.837441	-0.297616	0.518095	-0.150256	-1.24654	-2.56821	PGA50	1309503	Ca21chr1_C_albicans_SC5314	+	1310432
gene-CAALFM_C106620CA	CAALFM_C106620CA	9.39958e-20	2.28443e-19	3.09482	1.62986	3.09482	up	-0.520543	0.942705	-0.0155439	-1.26886	-1.44375	-1.77035	CAALFM_C106620CA	1417195	Ca21chr1_C_albicans_SC5314	-	1417896
gene-CAALFM_C107030CA	RBT4	0	0	2.64588	1.40375	2.64588	up	2.33959	1.968	2.401	0.924576	0.654928	0.917853	RBT4	1497905	Ca21chr1_C_albicans_SC5314	-	1498981
gene-CAALFM_C107060CA	CAALFM_C107060CA	0	0	2.03334	1.02385	2.03334	up	0.599072	-0.0916119	0.353044	-0.993001	-0.701888	-0.516153	CAALFM_C107060CA	1507743	Ca21chr1_C_albicans_SC5314	-	1508261
gene-CAALFM_C108170CA	BUL1	0	0	2.0122	1.00877	2.0122	up	-0.363453	1.26904	-0.146026	-0.767581	-0.782635	-0.716531	BUL1	1780648	Ca21chr1_C_albicans_SC5314	-	1782873
gene-CAALFM_C111410CA	CAALFM_C111410CA	6.89923e-12	1.41519e-11	2.07666	1.05427	2.07666	up	1.31587	0	2.77687	1.21775	-0.141569	-0.146238	CAALFM_C111410CA	2503463	Ca21chr1_C_albicans_SC5314	-	2503804
gene-CAALFM_C111800CA	CAALFM_C111800CA	0	0	2.27867	1.18819	2.27867	up	1.09606	-0.118106	0.774848	-0.761604	-0.511213	-0.538966	CAALFM_C111800CA	2584789	Ca21chr1_C_albicans_SC5314	-	2585226
gene-CAALFM_C112280CA	CAALFM_C112280CA	0	0	4.31933	2.11081	4.31933	up	1.13531	-0.100531	2.4589	-1.00717	-0.777451	-1.05412	CAALFM_C112280CA	2679385	Ca21chr1_C_albicans_SC5314	-	2680083
gene-CAALFM_C112850WA	BLP1	0	0	2.87845	1.52529	2.87845	up	0.0210009	0.00822639	-2.03459	-3.08145	-1.85581	-1.64398	BLP1	2799737	Ca21chr1_C_albicans_SC5314	+	2799970
gene-CAALFM_C114130WA	FTR1	0	0	2.26492	1.17946	2.26492	up	1.05714	1.52736	0.396205	-0.106441	-0.201056	-0.250184	FTR1	3113601	Ca21chr1_C_albicans_SC5314	+	3114746
gene-CAALFM_C200680CA	SOD5	0	0	2.49425	1.3186	2.49425	up	2.66708	2.83963	1.30094	0.982893	0.853415	1.01553	SOD5	111314	Ca21chr2_C_albicans_SC5314	-	112000
gene-CAALFM_C200920WA	CAALFM_C200920WA	0	0	2.15636	1.1086	2.15636	up	1.07109	-0.0204525	0.633896	-0.686687	-0.431507	-0.523076	CAALFM_C200920WA	153786	Ca21chr2_C_albicans_SC5314	+	154454
gene-CAALFM_C201730WA	CAALFM_C201730WA	0	0	2.28312	1.19101	2.28312	up	1.00704	0.263565	1.17856	-0.262433	-0.335532	-0.525894	CAALFM_C201730WA	310853	Ca21chr2_C_albicans_SC5314	+	311611
gene-CAALFM_C204170CA	CAALFM_C204170CA	0	0	2.2034	1.13973	2.2034	up	0.78771	0.361427	0.588337	-0.607991	-0.556923	-0.516815	CAALFM_C204170CA	876638	Ca21chr2_C_albicans_SC5314	-	876868
gene-CAALFM_C204740CA	CAALFM_C204740CA	0	0	3.10131	1.63288	3.10131	up	1.05695	-0.128258	1.12812	-1.47246	-0.604178	-0.765189	CAALFM_C204740CA	993261	Ca21chr2_C_albicans_SC5314	-	994097
gene-CAALFM_C205390CA	CAALFM_C205390CA	1.24406e-29	3.26899e-29	2.7282	1.44795	2.7282	up	0.339567	0.696557	0.534388	-0.890986	-1.1128	-0.769547	CAALFM_C205390CA	1107956	Ca21chr2_C_albicans_SC5314	-	1108372
gene-CAALFM_C206630CA	CAALFM_C206630CA	0	0	2.5717	1.36272	2.5717	up	2.97446	1.73022	2.13632	0.493064	1.1986	1.06117	CAALFM_C206630CA	1349765	Ca21chr2_C_albicans_SC5314	-	1349971
gene-CAALFM_C207770CA	CAALFM_C207770CA	6.47754e-07	1.09972e-06	2.20744	1.14237	2.20744	up	-0.0533462	0.5143	0.179849	-0.595417	-0.700978	-1.48992	CAALFM_C207770CA	1588820	Ca21chr2_C_albicans_SC5314	-	1589116
gene-CAALFM_C208260WA	CAALFM_C208260WA	2.08665e-05	3.30373e-05	2.55865	1.35538	2.55865	up	-2.87457	0	-1.14952	-3.72476	-3.08408	-1.2814	CAALFM_C208260WA	1670481	Ca21chr2_C_albicans_SC5314	+	1670792
gene-CAALFM_C209800CA	CAALFM_C209800CA	0.000131995	0.000199962	2.24216	1.16489	2.24216	up	0.351768	1.36183	0	-1.44596	0.474832	-0.809946	CAALFM_C209800CA	2001195	Ca21chr2_C_albicans_SC5314	-	2002058
gene-CAALFM_C210600WA	CAALFM_C210600WA	0	0	3.39611	1.76388	3.39611	up	1.92637	0.870216	1.1845	-0.611844	-0.383478	-0.315234	CAALFM_C210600WA	2187377	Ca21chr2_C_albicans_SC5314	+	2187721
gene-CAALFM_C210650WA	CAALFM_C210650WA	1.69563e-06	2.83179e-06	2.94671	1.55911	2.94671	up	0.181843	-0.34178	0	-1.13784	-1.49715	-2.20226	CAALFM_C210650WA	2193331	Ca21chr2_C_albicans_SC5314	+	2193519
gene-CAALFM_C301440CA	CAALFM_C301440CA	0	0	14.0696	3.81451	14.0696	up	1.23523	-0.193432	1.29273	-2.53751	-2.79554	-3.77596	CAALFM_C301440CA	307532	Ca21chr3_C_albicans_SC5314	-	307839
gene-CAALFM_C301450CA	MET18	0	0	2.24042	1.16377	2.24042	up	0.0219316	0.712582	0	-1.01439	-0.86265	-0.879766	MET18	307886	Ca21chr3_C_albicans_SC5314	-	311137
gene-CAALFM_C302900WA	CAALFM_C302900WA	0	0	2.47073	1.30494	2.47073	up	0.0178204	0	-0.30451	-1.33995	-1.37335	-1.48821	CAALFM_C302900WA	622956	Ca21chr3_C_albicans_SC5314	+	624053
gene-CAALFM_C303580CA	GTT13	3.32693e-24	8.38579e-24	2.76622	1.46791	2.76622	up	0.570654	3.49706	-0.611189	-0.472184	-0.831502	0.356474	GTT13	759278	Ca21chr3_C_albicans_SC5314	-	760178
gene-CAALFM_C305330CA	CAALFM_C305330CA	0	0	2.02494	1.01788	2.02494	up	1.07508	0.103092	0.930599	-0.384171	-0.271845	-0.288838	CAALFM_C305330CA	1181872	Ca21chr3_C_albicans_SC5314	-	1182843
gene-CAALFM_C305580CA	GAP2	0	0	2.19214	1.13234	2.19214	up	1.44621	2.66651	-1.17042	-0.787237	0.261346	0.0711679	GAP2	1246780	Ca21chr3_C_albicans_SC5314	-	1248546
gene-CAALFM_C307970CA	TLO8	0	0	10.227	3.35431	10.227	up	2.30369	1.50967	2.91708	-0.912823	-0.464786	-1.95488	TLO8	1787605	Ca21chr3_C_albicans_SC5314	-	1788114
gene-CAALFM_C400940WA	CAALFM_C400940WA	0	0	2.00184	1.00133	2.00184	up	0.892951	0.694832	1.7364	0.380086	-0.00168705	-0.0581951	CAALFM_C400940WA	168441	Ca21chr4_C_albicans_SC5314	+	169364
gene-CAALFM_C401340WA	CAALFM_C401340WA	0.0156296	0.0204487	2.5702	1.36188	2.5702	up	-0.838948	0	1.30114	-1.78516	-1.78516	-0.0531281	CAALFM_C401340WA	273215	Ca21chr4_C_albicans_SC5314	+	273544
gene-CAALFM_C402100CA	CAALFM_C402100CA	0	0	2.04944	1.03523	2.04944	up	-0.579085	-0.735437	-1.03473	-2.0514	-1.76632	-1.63722	CAALFM_C402100CA	418036	Ca21chr4_C_albicans_SC5314	-	419232
gene-CAALFM_C402240CA	CAALFM_C402240CA	0.00231569	0.00323937	2.73868	1.45348	2.73868	up	1.65538	-0.242639	2.86585	-1.29084	-0.554132	1.76313	CAALFM_C402240CA	443684	Ca21chr4_C_albicans_SC5314	-	444265
gene-CAALFM_C402460WA	CAALFM_C402460WA	0	0	2.28602	1.19284	2.28602	up	0.178469	0.298976	0	-1.12853	-0.908393	-1.06415	CAALFM_C402460WA	497492	Ca21chr4_C_albicans_SC5314	+	498130
gene-CAALFM_C402900CA	CRH11	0	0	2.00727	1.00524	2.00727	up	0.0287256	-0.501731	-0.738802	-1.52123	-1.36413	-1.34215	CRH11	599268	Ca21chr4_C_albicans_SC5314	-	600629
gene-CAALFM_C403070WA	PGA54	0	0	2.44254	1.28838	2.44254	up	0.126713	1.04821	0.504092	-0.635643	-0.772911	-0.77758	PGA54	639668	Ca21chr4_C_albicans_SC5314	+	640696
gene-CAALFM_C405020WA	IMG2	0	0	2.06002	1.04266	2.06002	up	0.214106	0.0783725	1.45202	-0.454125	-0.276528	-0.652827	IMG2	1071272	Ca21chr4_C_albicans_SC5314	+	1071643
gene-CAALFM_C405380CA	CAALFM_C405380CA	0	0	2.29631	1.19932	2.29631	up	0.606481	-0.20887	0.012064	-1.29645	-0.595652	-1.29617	CAALFM_C405380CA	1174198	Ca21chr4_C_albicans_SC5314	-	1174446
gene-CAALFM_C405830WA	CAALFM_C405830WA	2.52404e-29	6.62959e-29	2.3074	1.20627	2.3074	up	1.23816	-0.179336	1.10463	-0.192541	-0.273324	-0.989488	CAALFM_C405830WA	1290546	Ca21chr4_C_albicans_SC5314	+	1290887
gene-CAALFM_C406490CA	PRI2	0	0	2.18836	1.12985	2.18836	up	1.01975	-0.405375	1.94839	0.0463829	-0.454613	-0.418553	PRI2	1442052	Ca21chr4_C_albicans_SC5314	-	1443683
gene-CAALFM_C406570CA	PDC11	0	0	2.33959	1.22626	2.33959	up	-0.63986	0.230133	-1.51828	-2.11667	-1.80213	-1.68797	PDC11	1468068	Ca21chr4_C_albicans_SC5314	-	1469771
gene-CAALFM_C406660WA	CAALFM_C406660WA	0	0	2.68177	1.42318	2.68177	up	-0.29973	0.576359	-0.680998	-1.81362	-1.53311	-1.3272	CAALFM_C406660WA	1486939	Ca21chr4_C_albicans_SC5314	+	1488489
gene-CAALFM_C406900WA	GST1	1.67375e-10	3.26797e-10	2.06136	1.0436	2.06136	up	1.9583	0.742263	1.53439	0.0235786	0.420989	0.659591	GST1	1536828	Ca21chr4_C_albicans_SC5314	+	1537565
gene-CAALFM_C500010WA	TLO11	0	0	1163.06	10.1837	1163.06	up	4.09704	3.77626	4.52679	-7.06825	-6.33154	-4.75125	TLO11	1918	Ca21chr5_C_albicans_SC5314	+	2427
gene-CAALFM_C501380WA	CFL5	0	0	2.25688	1.17433	2.25688	up	-0.542389	0.669776	3.93873	0.607418	0.17771	-0.241996	CFL5	308742	Ca21chr5_C_albicans_SC5314	+	310874
gene-CAALFM_C503640WA	CAALFM_C503640WA	0	0	2.21235	1.14558	2.21235	up	0.403093	0.0551758	0.696085	-0.511844	-0.733592	-1.03695	CAALFM_C503640WA	809368	Ca21chr5_C_albicans_SC5314	+	810267
gene-CAALFM_C504220WA	MRV5	7.20297e-05	0.000110567	2.80899	1.49005	2.80899	up	-0.495083	-1.61033	-4.04616	-2.29947	-4.65879	-3.66346	MRV5	939282	Ca21chr5_C_albicans_SC5314	+	939923
gene-CAALFM_C504370CA	PGA37	3.08871e-09	5.76228e-09	2.60667	1.38221	2.60667	up	0.0758014	0.16961	0	-1.9566	-0.624036	-1.32058	PGA37	965156	Ca21chr5_C_albicans_SC5314	-	965782
gene-CAALFM_C505180WA	CAALFM_C505180WA	0.0191598	0.0248696	2.17545	1.12132	2.17545	up	0.508606	1.44066	1.06373	0.810416	-0.285868	-0.8755	CAALFM_C505180WA	1137147	Ca21chr5_C_albicans_SC5314	+	1138370
gene-CAALFM_C505190WA	PCL5	0	0	2.9988	1.58439	2.9988	up	0	1.70874	-0.0899687	-1.26391	-0.502095	-1.36838	PCL5	1139258	Ca21chr5_C_albicans_SC5314	+	1140172
gene-CAALFM_C601070CA	CIP1	0	0	2.05976	1.04248	2.05976	up	0.136354	0	-0.353857	-1.32499	-0.972929	-1.04702	CIP1	209410	Ca21chr6_C_albicans_SC5314	-	210309
gene-CAALFM_C601140CA	ARC18	0	0	5.27347	2.39875	5.27347	up	0.942098	0.28501	0.336771	-2.17912	-1.85109	-1.60217	ARC18	221639	Ca21chr6_C_albicans_SC5314	-	222187
gene-CAALFM_C601360WA	CAALFM_C601360WA	0	0	7.14918	2.83778	7.14918	up	1.10852	1.22038	1.0969	-2.08066	-1.52186	-1.48501	CAALFM_C601360WA	272338	Ca21chr6_C_albicans_SC5314	+	272679
gene-CAALFM_C601730WA	FGR37	0.0162143	0.0211871	2.15165	1.10545	2.15165	up	1.69994	0.479991	-0.568206	-0.568206	-0.568206	-0.568206	FGR37	365969	Ca21chr6_C_albicans_SC5314	+	366277
gene-CAALFM_C604310WA	PEX11	0	0	4.30836	2.10714	4.30836	up	-0.155862	0.947847	-0.284266	-2.46808	-1.98976	-1.35585	PEX11	953455	Ca21chr6_C_albicans_SC5314	+	954192
gene-CAALFM_C700760CA	CAALFM_C700760CA	0	0	2.04712	1.03359	2.04712	up	0.0789213	0.557149	-0.945042	-1.54468	-1.01557	-0.849504	CAALFM_C700760CA	144060	Ca21chr7_C_albicans_SC5314	-	144569
gene-CAALFM_C702220CA	CAALFM_C702220CA	0	0	2.20139	1.13842	2.20139	up	0.342295	0.498904	-0.262261	-1.09809	-1.00744	-0.730781	CAALFM_C702220CA	483803	Ca21chr7_C_albicans_SC5314	-	485029
gene-CAALFM_C702270WA	LDG3	0.0147098	0.0193141	2.42247	1.27648	2.42247	up	-1.70065	0.208688	-1.88249	-2.64686	-1.91016	-2.64686	LDG3	493961	Ca21chr7_C_albicans_SC5314	+	494419
gene-CAALFM_C702290WA	CAALFM_C702290WA	3.14753e-27	8.16084e-27	3.70584	1.8898	3.70584	up	0.469175	0	1.04632	-2.4965	-0.855814	-0.801589	CAALFM_C702290WA	496851	Ca21chr7_C_albicans_SC5314	+	497402
gene-CAALFM_C702660CA	CAALFM_C702660CA	0	0	2.33243	1.22184	2.33243	up	0.380059	0.143637	0.584048	-1.02364	-0.607472	-0.926652	CAALFM_C702660CA	566564	Ca21chr7_C_albicans_SC5314	-	567244
gene-CAALFM_CR00530WA	CAALFM_CR00530WA	3.53701e-06	5.80457e-06	3.91315	1.96833	3.91315	up	0.849951	1.36697	0.805612	-2.32217	0.125867	-0.686157	CAALFM_CR00530WA	126526	Ca21chrR_C_albicans_SC5314	+	127080
gene-CAALFM_CR00650WA	CAALFM_CR00650WA	0.00689144	0.00931485	2.49027	1.3163	2.49027	up	1.26059	0.777614	-0.0911734	0.240476	-1.11884	-1.12351	CAALFM_CR00650WA	163014	Ca21chrR_C_albicans_SC5314	+	164153
gene-CAALFM_CR01040CA	ARC19	0	0	2.69195	1.42865	2.69195	up	0.547714	0.1302	0.175688	-1.38184	-1.05887	-0.991647	ARC19	234556	Ca21chrR_C_albicans_SC5314	-	235158
gene-CAALFM_CR02280WA	PGA23	0	0	2.13615	1.09502	2.13615	up	-0.100742	0.290951	-1.30292	-1.77976	-1.61102	-1.00697	PGA23	510499	Ca21chrR_C_albicans_SC5314	+	511347
gene-CAALFM_CR02630CA	CAALFM_CR02630CA	0	0	2.01391	1.01	2.01391	up	0.582824	-0.392328	0.230164	-1.0266	-0.83353	-0.749215	CAALFM_CR02630CA	585248	Ca21chrR_C_albicans_SC5314	-	586093
gene-CAALFM_CR03450WA	HXT5	0	0	2.46358	1.30076	2.46358	up	0.182689	0.52286	0.861576	-0.76485	-0.680947	-0.889345	HXT5	762146	Ca21chrR_C_albicans_SC5314	+	763934
gene-CAALFM_CR04850CA	CAALFM_CR04850CA	0	0	2.00881	1.00634	2.00881	up	1.01289	0.31155	0.704592	-0.454482	-0.137929	-0.397579	CAALFM_CR04850CA	1051306	Ca21chrR_C_albicans_SC5314	-	1052082
gene-CAALFM_CR04860CA	CAALFM_CR04860CA	0	0	2.24695	1.16797	2.24695	up	-0.0672216	1.06427	0.082222	-1.25223	-0.576026	-0.596376	CAALFM_CR04860CA	1052051	Ca21chrR_C_albicans_SC5314	-	1053439
gene-CAALFM_CR06650CA	CAALFM_CR06650CA	3.356e-42	9.572e-42	2.78946	1.47999	2.78946	up	0.637283	0.473079	-0.047935	-1.40931	-0.842627	-1.1256	CAALFM_CR06650CA	1426753	Ca21chrR_C_albicans_SC5314	-	1427130
gene-CAALFM_CR06850CA	CAALFM_CR06850CA	0	0	2.09104	1.06422	2.09104	up	1.2479	0.0727863	1.33159	-0.0751133	-0.200197	-0.265071	CAALFM_CR06850CA	1467125	Ca21chrR_C_albicans_SC5314	-	1467409
gene-CAALFM_CR06900CA	ALG6	0	0	2.02443	1.01751	2.02443	up	0.512651	0.0630684	0.130589	-0.917872	-0.776978	-0.651382	ALG6	1475518	Ca21chrR_C_albicans_SC5314	-	1477209
gene-CAALFM_CR06950CA	ATX1	0	0	2.81617	1.49374	2.81617	up	0.442674	2.38343	-0.029664	-0.666825	-0.455437	-0.56251	ATX1	1489480	Ca21chrR_C_albicans_SC5314	-	1489704
gene-CAALFM_CR07280WA	FRE30	0	0	2.06349	1.04509	2.06349	up	-1.84418	0.485908	3.61623	0.402488	-1.07387	-0.205918	FRE30	1586232	Ca21chrR_C_albicans_SC5314	+	1587092
gene-CAALFM_CR08480CA	CAALFM_CR08480CA	0	0	3.59818	1.84727	3.59818	up	1.23942	0.291876	1.12882	-0.996058	-1.09695	-0.788677	CAALFM_CR08480CA	1831039	Ca21chrR_C_albicans_SC5314	-	1831209
gene-CAALFM_CR08830WA	CAALFM_CR08830WA	0.00698314	0.00943268	3.89526	1.96172	3.89526	up	0.850193	1.36721	1.47571	0	-1.09602	-1.09602	CAALFM_CR08830WA	1898484	Ca21chrR_C_albicans_SC5314	+	1898747
gene-CAALFM_CR08880CA	CAALFM_CR08880CA	3.39367e-12	7.03747e-12	2.32235	1.21558	2.32235	up	-0.414014	1.26183	-1.28391	-2.31483	-1.08919	-0.678821	CAALFM_CR08880CA	1906305	Ca21chrR_C_albicans_SC5314	-	1906673
gene-CAALFM_CR09060WA	CAALFM_CR09060WA	2.95684e-10	5.72664e-10	2.38703	1.25522	2.38703	up	1.05002	0	0.85003	-1.1221	-0.957857	0.214352	CAALFM_CR09060WA	1935842	Ca21chrR_C_albicans_SC5314	+	1936579
gene-CAALFM_CR09350CA	CAALFM_CR09350CA	0	0	3.95103	1.98223	3.95103	up	0.721002	-1.09727	0	-3.08339	-1.54962	-1.68995	CAALFM_CR09350CA	1982021	Ca21chrR_C_albicans_SC5314	-	1982734
gene-CAALFM_CR09460CA	CAALFM_CR09460CA	0	0	13.2289	3.72562	13.2289	up	1.04189	0.341598	0.707263	-3.10599	-3.02473	-2.9554	CAALFM_CR09460CA	2015134	Ca21chrR_C_albicans_SC5314	-	2015427
gene-CAALFM_CR10100CA	INO1	2.693e-42	7.685e-42	2.18216	1.12576	2.18216	up	1.9187	-0.281849	-0.404737	-1.14709	-0.863564	-0.134512	INO1	2155482	Ca21chrR_C_albicans_SC5314	-	2157044
gene-CAALFM_CR10840CA	XYL2	0	0	2.12928	1.09037	2.12928	up	-0.236504	0.48342	-1.82935	-2.19188	-1.36246	-1.2992	XYL2	2283372	Ca21chrR_C_albicans_SC5314	-	2284454
gene-CAALFM_C102360CA	PGA5	0	0	-2.03263	-1.02335	2.03263	down	0.619245	-0.033689	0.429242	0.979842	1.18512	1.91988	PGA5	490252	Ca21chr1_C_albicans_SC5314	-	492177
gene-CAALFM_C102520WA	SCW4	1.50126e-05	2.39572e-05	-2.40807	-1.26788	2.40807	down	-0.212512	1.45979	-0.394355	0.937295	1.4761	2.24316	SCW4	530172	Ca21chr1_C_albicans_SC5314	+	531908
gene-CAALFM_C104590WA	CAALFM_C104590WA	0	0	-5.14778	-2.36395	5.14778	down	-0.531155	-1.77467	-1.43998	1.28478	1.20835	0.852924	CAALFM_C104590WA	946251	Ca21chr1_C_albicans_SC5314	+	946439
gene-CAALFM_C105150CA	CAALFM_C105150CA	0.00157929	0.00223781	-2.05999	-1.04263	2.05999	down	-1.6789	0.522613	-0.967663	0.570438	0.433512	0	CAALFM_C105150CA	1084950	Ca21chr1_C_albicans_SC5314	-	1085183
gene-CAALFM_C105450WA	CAALFM_C105450WA	1.77636e-15	4.01852e-15	-11.8856	-3.57114	11.8856	down	-3.9247	-3.9247	0.540115	0.528877	1.00183	1.87343	CAALFM_C105450WA	1142087	Ca21chr1_C_albicans_SC5314	+	1142581
gene-CAALFM_C105890WA	CAALFM_C105890WA	0	0	-3.17275	-1.66574	3.17275	down	-0.499114	1.01791	0.747886	2.47382	2.03388	1.75619	CAALFM_C105890WA	1223689	Ca21chr1_C_albicans_SC5314	+	1224744
gene-CAALFM_C106190CA	CAALFM_C106190CA	0	0	-1137.13	-10.1512	1137.13	down	0	0	0	10.1118	10.3925	9.94919	CAALFM_C106190CA	1293014	Ca21chr1_C_albicans_SC5314	-	1293619
gene-CAALFM_C106470WA	CAALFM_C106470WA	0	0	-28.2446	-4.81991	28.2446	down	-1.54239	-0.150901	-1.72423	4.65181	4.14695	2.24343	CAALFM_C106470WA	1377812	Ca21chr1_C_albicans_SC5314	+	1378198
gene-CAALFM_C106570WA	ANT1	0	0	-2.5423	-1.34613	2.5423	down	-0.998622	0.204729	-1.27938	0.536034	0.621398	0.807693	ANT1	1407257	Ca21chr1_C_albicans_SC5314	+	1408294
gene-CAALFM_C106640CA	CAALFM_C106640CA	0	0	-41.6401	-5.3799	41.6401	down	0	1.0482	0	6.2253	6.4232	4.53939	CAALFM_C106640CA	1421365	Ca21chr1_C_albicans_SC5314	-	1421508
gene-CAALFM_C107070CA	DHH1	0	0	-2.43334	-1.28294	2.43334	down	-1.683	0.165864	-0.792086	0.554271	0.692452	0.292872	DHH1	1509898	Ca21chr1_C_albicans_SC5314	-	1511547
gene-CAALFM_C107920WA	CAALFM_C107920WA	0	0	-17.3533	-4.11714	17.3533	down	-2.20551	-0.15731	0.558865	4.08034	3.94059	2.52653	CAALFM_C107920WA	1725659	Ca21chr1_C_albicans_SC5314	+	1725850
gene-CAALFM_C109100WA	ZCF28	0.0340107	0.0432121	-2.90261	-1.53735	2.90261	down	-4.61764	0.814264	-1.684	-0.324874	0.342775	-0.89322	ZCF28	1985645	Ca21chr1_C_albicans_SC5314	+	1986385
gene-CAALFM_C109590CA	LIP10	6.66134e-16	1.52406e-15	-7.30264	-2.86842	7.30264	down	2.52806	0.782048	-0.238743	3.9998	3.77798	3.89884	LIP10	2111646	Ca21chr1_C_albicans_SC5314	-	2113043
gene-CAALFM_C109960WA	PET100	0	0	-3.18906	-1.67313	3.18906	down	-0.707444	-0.999482	-0.862319	0.999845	0.8904	0.559909	PET100	2174942	Ca21chr1_C_albicans_SC5314	+	2175366
gene-CAALFM_C110050WA	CAALFM_C110050WA	0.03825	0.0483427	-2.18906	-1.13031	2.18906	down	-1.94392	-2.4269	-0.803833	-1.79411	-0.15343	0.163829	CAALFM_C110050WA	2202127	Ca21chr1_C_albicans_SC5314	+	2202978
gene-CAALFM_C110170WA	CAALFM_C110170WA	4.33098e-07	7.40524e-07	-4.17502	-2.06178	4.17502	down	-1.81256	1.61135	-0.187051	1.24413	2.18738	2.36557	CAALFM_C110170WA	2239042	Ca21chr1_C_albicans_SC5314	+	2239758
gene-CAALFM_C110970WA	CAALFM_C110970WA	0	0	-2.05132	-1.03655	2.05132	down	-0.570147	-0.0624781	0.486523	1.36837	0.847372	0.747808	CAALFM_C110970WA	2419611	Ca21chr1_C_albicans_SC5314	+	2421629
gene-CAALFM_C111360WA	RPL37B	0	0	-32.4935	-5.02208	32.4935	down	-1.21909	-0.827606	-0.526468	4.9248	4.53277	3.03549	RPL37B	2491976	Ca21chr1_C_albicans_SC5314	+	2492601
gene-CAALFM_C112740WA	CAALFM_C112740WA	0	0	-2.51688	-1.33164	2.51688	down	-0.876199	-0.142208	-0.798622	0.509208	0.753352	0.915317	CAALFM_C112740WA	2776562	Ca21chr1_C_albicans_SC5314	+	2779384
gene-CAALFM_C112800WA	CAALFM_C112800WA	0.00568934	0.00773691	-2.6792	-1.4218	2.6792	down	-3.91258	-0.266283	-1.50947	0.0445766	-0.800168	-0.667334	CAALFM_C112800WA	2789387	Ca21chr1_C_albicans_SC5314	+	2789872
gene-CAALFM_C113050WA	RPL14	0	0	-3.8156	-1.93191	3.8156	down	-1.44261	-0.900059	-0.431811	1.71362	0.889132	0.418494	RPL14	2839748	Ca21chr1_C_albicans_SC5314	+	2840497
gene-CAALFM_C113080WA	OP4	8.34155e-12	1.70544e-11	-2.98668	-1.57854	2.98668	down	-0.668228	1.20243	0.734892	1.92636	1.44419	2.63417	OP4	2848507	Ca21chr1_C_albicans_SC5314	+	2849721
gene-CAALFM_C113250WA	CAALFM_C113250WA	0	0	-2.23251	-1.15866	2.23251	down	-1.6281	-0.183756	-0.960421	0.286302	-0.146168	0.563584	CAALFM_C113250WA	2891491	Ca21chr1_C_albicans_SC5314	+	2892429
gene-CAALFM_C113380WA	CAALFM_C113380WA	0	0	-2.42605	-1.27861	2.42605	down	0.512998	0.057127	0.678679	0.234421	0.189072	4.66115	CAALFM_C113380WA	2916409	Ca21chr1_C_albicans_SC5314	+	2917254
gene-CAALFM_C113410WA	COX19	0	0	-2.71614	-1.44156	2.71614	down	0	-0.690561	0.0410748	1.22258	1.52917	0.923435	COX19	2925344	Ca21chr1_C_albicans_SC5314	+	2925812
gene-CAALFM_C113720WA	CAALFM_C113720WA	0	0	-2.02353	-1.01688	2.02353	down	-0.762836	-0.620909	0.161421	0.79376	0.518296	0.516253	CAALFM_C113720WA	3013880	Ca21chr1_C_albicans_SC5314	+	3015796
gene-CAALFM_C114090WA	CAALFM_C114090WA	0	0	-2.64704	-1.40438	2.64704	down	-0.585596	-1.04818	0.639231	1.72153	1.28661	0.210455	CAALFM_C114090WA	3104890	Ca21chr1_C_albicans_SC5314	+	3105271
gene-CAALFM_C114390WA	RPC10	0.0163694	0.0213808	-2.98989	-1.58009	2.98989	down	0.946215	0.463235	0	2.68098	0.736704	2.73203	RPC10	3167371	Ca21chr1_C_albicans_SC5314	+	3167592
gene-CAALFM_C114410WA	CAALFM_C114410WA	2.58995e-07	4.47492e-07	-5.84496	-2.54719	5.84496	down	-2.10729	-2.10729	-2.10729	0.310657	0.799336	0.209705	CAALFM_C114410WA	3169513	Ca21chr1_C_albicans_SC5314	+	3169746
gene-CAALFM_C114480WA	CAALFM_C114480WA	0	0	-2.15116	-1.10512	2.15116	down	-0.118793	-0.682598	-0.580617	0.513871	0.842991	0.576477	CAALFM_C114480WA	3176297	Ca21chr1_C_albicans_SC5314	+	3176611
gene-CAALFM_C114590CA	TLO4	0	0	-3.84211	-1.9419	3.84211	down	-0.620677	-2.5187	-0.2582	0.712351	1.2287	0.487071	TLO4	3186463	Ca21chr1_C_albicans_SC5314	-	3186663
gene-CAALFM_C200410CA	CAALFM_C200410CA	0	0	-3.07766	-1.62183	3.07766	down	-0.993274	-1.51001	1.17326	1.30456	0.608509	1.62241	CAALFM_C200410CA	59132	Ca21chr2_C_albicans_SC5314	-	62923
gene-CAALFM_C200900WA	CAALFM_C200900WA	0.0137453	0.0180934	-2.93432	-1.55303	2.93432	down	0	0.463235	0.764372	2.09602	0.736704	3.05396	CAALFM_C200900WA	152002	Ca21chr2_C_albicans_SC5314	+	152691
gene-CAALFM_C202470CA	ATO7	0.00552396	0.00751855	-2.99342	-1.58179	2.99342	down	-0.324937	0.138298	-0.324937	-0.228914	1.7337	2.72903	ATO7	494231	Ca21chr2_C_albicans_SC5314	-	495081
gene-CAALFM_C203350WA	PGA17	3.58669e-12	7.4254e-12	-2.31419	-1.21051	2.31419	down	-0.22687	0.512542	0.630815	1.42544	1.73354	1.38902	PGA17	695735	Ca21chr2_C_albicans_SC5314	+	697408
gene-CAALFM_C203880CA	CAALFM_C203880CA	0	0	-2.56664	-1.35988	2.56664	down	-0.00315666	-1.38485	0.26246	1.16546	1.3279	0.460735	CAALFM_C203880CA	811574	Ca21chr2_C_albicans_SC5314	-	812026
gene-CAALFM_C204290WA	RIM11	0	0	-2.21859	-1.14964	2.21859	down	-0.479119	-2.8491	-0.853988	-0.365154	-0.945567	0.577451	RIM11	899422	Ca21chr2_C_albicans_SC5314	+	900651
gene-CAALFM_C204570WA	CAALFM_C204570WA	0	0	-2.23369	-1.15943	2.23369	down	-0.295119	-0.996855	0.759555	1.40751	0.821317	0.717029	CAALFM_C204570WA	956813	Ca21chr2_C_albicans_SC5314	+	958096
gene-CAALFM_C204670WA	CAALFM_C204670WA	0	0	-2.38654	-1.25492	2.38654	down	0.161069	-0.680103	-0.0362039	0.763782	1.03601	1.40973	CAALFM_C204670WA	979878	Ca21chr2_C_albicans_SC5314	+	980315
gene-CAALFM_C204770WA	CAALFM_C204770WA	0	0	-2.69214	-1.42875	2.69214	down	-0.513516	-1.22054	-0.529099	0.798142	0.703697	0.521271	CAALFM_C204770WA	1000715	Ca21chr2_C_albicans_SC5314	+	1001686
gene-CAALFM_C204780WA	CAALFM_C204780WA	0	0	-2.87913	-1.52563	2.87913	down	-0.549745	-0.208143	0	1.31224	1.30365	1.20312	CAALFM_C204780WA	1001834	Ca21chr2_C_albicans_SC5314	+	1004284
gene-CAALFM_C205090WA	MAK5	0	0	-2.03802	-1.02717	2.03802	down	-0.412676	-0.619434	0.424357	0.94889	0.524317	1.00055	MAK5	1052876	Ca21chr2_C_albicans_SC5314	+	1055224
gene-CAALFM_C205180WA	WH11	0	0	-3.24099	-1.69643	3.24099	down	-0.759325	0.0741677	-3.20966	0.0376005	0.770848	0.386036	WH11	1068935	Ca21chr2_C_albicans_SC5314	+	1069132
gene-CAALFM_C205410WA	CAALFM_C205410WA	0	0	-3.90427	-1.96505	3.90427	down	-0.225663	-1.09072	-0.24732	1.79526	1.64402	0.892178	CAALFM_C205410WA	1110394	Ca21chr2_C_albicans_SC5314	+	1111214
gene-CAALFM_C205620WA	KTI11	8.49201e-09	1.55455e-08	-7.23463	-2.85492	7.23463	down	-1.15317	-1.15317	-1.15317	2.94285	0.583535	1.57887	KTI11	1143167	Ca21chr2_C_albicans_SC5314	+	1143379
gene-CAALFM_C205870WA	CAALFM_C205870WA	0	0	-6.43164	-2.68519	6.43164	down	0.445123	-1.17536	0.125777	2.9747	2.59636	1.88004	CAALFM_C205870WA	1204055	Ca21chr2_C_albicans_SC5314	+	1204384
gene-CAALFM_C205930WA	COX9	0	0	-7.39944	-2.88742	7.39944	down	-0.754428	1.02563	-2.2582	2.59701	2.66833	1.4099	COX9	1211755	Ca21chr2_C_albicans_SC5314	+	1211940
gene-CAALFM_C206850WA	CAALFM_C206850WA	0	0	-2.32502	-1.21724	2.32502	down	-0.911725	-0.686989	1.03871	1.49465	0.760475	0.836586	CAALFM_C206850WA	1404233	Ca21chr2_C_albicans_SC5314	+	1404912
gene-CAALFM_C207200WA	CAALFM_C207200WA	0	0	-2.37908	-1.2504	2.37908	down	-0.315695	-1.1312	-0.3562	0.614554	0.81916	0.514395	CAALFM_C207200WA	1468331	Ca21chr2_C_albicans_SC5314	+	1468669
gene-CAALFM_C207540WA	CAALFM_C207540WA	0	0	-2.17579	-1.12154	2.17579	down	-0.392528	0	-0.360984	1.04919	0.868002	0.693924	CAALFM_C207540WA	1537720	Ca21chr2_C_albicans_SC5314	+	1538052
gene-CAALFM_C207740WA	CAALFM_C207740WA	0	0	-2.20582	-1.14131	2.20582	down	-0.708875	-0.561365	-0.271876	0.660828	0.556795	0.664202	CAALFM_C207740WA	1580583	Ca21chr2_C_albicans_SC5314	+	1584782
gene-CAALFM_C208520CA	CAALFM_C208520CA	3.69662e-05	5.76219e-05	-3.11368	-1.63862	3.11368	down	0	0	1.34933	2.09602	3.43714	0.732035	CAALFM_C208520CA	1723457	Ca21chr2_C_albicans_SC5314	-	1723618
gene-CAALFM_C208750WA	CAALFM_C208750WA	0	0	-3.69891	-1.8871	3.69891	down	0.155783	-1.0878	-0.0472851	0.662482	0.867976	3.15154	CAALFM_C208750WA	1778791	Ca21chr2_C_albicans_SC5314	+	1779492
gene-CAALFM_C208880WA	BUD20	0.0017806	0.00251507	-2.50547	-1.32508	2.50547	down	-2.04983	-2.04983	-1.28546	0.368118	0.271834	-2.04983	BUD20	1807223	Ca21chr2_C_albicans_SC5314	+	1807564
gene-CAALFM_C208890WA	CAALFM_C208890WA	7.80853e-06	1.26287e-05	-2.66333	-1.41323	2.66333	down	-0.494293	0.859228	-0.235563	1.62952	0.969967	1.76957	CAALFM_C208890WA	1809126	Ca21chr2_C_albicans_SC5314	+	1810265
gene-CAALFM_C208900WA	CAALFM_C208900WA	0	0	-102.408	-6.67818	102.408	down	-0.986473	-0.469454	0.00160885	6.69861	6.60653	5.27508	CAALFM_C208900WA	1812528	Ca21chr2_C_albicans_SC5314	+	1812710
gene-CAALFM_C209240CA	CAALFM_C209240CA	0	0	-2.81497	-1.49312	2.81497	down	-2.65576	0.590119	-1.86269	0.186813	0.364211	0	CAALFM_C209240CA	1892523	Ca21chr2_C_albicans_SC5314	-	1893164
gene-CAALFM_C209290WA	CAALFM_C209290WA	0	0	-2.55418	-1.35286	2.55418	down	0.0470796	-0.948107	-0.273926	1.60569	0.933784	0.344152	CAALFM_C209290WA	1898815	Ca21chr2_C_albicans_SC5314	+	1899127
gene-CAALFM_C210830WA	CAALFM_C210830WA	0	0	-3.21718	-1.6858	3.21718	down	-1.21862	-1.28656	0.22663	1.39354	1.33269	0.0526314	CAALFM_C210830WA	2221164	Ca21chr2_C_albicans_SC5314	+	2221412
gene-CAALFM_C300060WA	TLO7	0	0	-4.36536	-2.1261	4.36536	down	-1.64976	-0.769714	-1.19462	1.29942	1.39851	0.066287	TLO7	13756	Ca21chr3_C_albicans_SC5314	+	14265
gene-CAALFM_C300590WA	CAALFM_C300590WA	5.21805e-14	1.13998e-13	-3.85533	-1.94685	3.85533	down	0	0	0	0	0	5.84056	CAALFM_C300590WA	90951	Ca21chr3_C_albicans_SC5314	+	91517
gene-CAALFM_C301000WA	BMS1	0	0	-2.1193	-1.08359	2.1193	down	-0.124828	-1.1198	0.95457	1.25664	0.823524	0.880551	BMS1	202840	Ca21chr3_C_albicans_SC5314	+	206472
gene-CAALFM_C301050CA	CAALFM_C301050CA	4.56701e-09	8.47209e-09	-4.74553	-2.24657	4.74553	down	-1.56386	-4.59754	-0.409366	-0.138836	0.307778	0	CAALFM_C301050CA	214825	Ca21chr3_C_albicans_SC5314	-	215352
gene-CAALFM_C301980CA	TOM6	0	0	-2.36779	-1.24354	2.36779	down	0.805443	-1.0956	0.376807	1.40059	1.23142	1.18527	TOM6	435718	Ca21chr3_C_albicans_SC5314	-	435888
gene-CAALFM_C302710WA	CAALFM_C302710WA	0	0	-12.3651	-3.6282	12.3651	down	-0.821874	0	-0.921255	3.73632	3.64602	1.75913	CAALFM_C302710WA	588383	Ca21chr3_C_albicans_SC5314	+	589213
gene-CAALFM_C303920WA	CAALFM_C303920WA	0	0	-10.0219	-3.32508	10.0219	down	0	-0.371088	-0.492183	3.59435	3.47654	2.04108	CAALFM_C303920WA	819467	Ca21chr3_C_albicans_SC5314	+	819682
gene-CAALFM_C304480CA	RAS2	0	0	-2.72892	-1.44833	2.72892	down	1.54909	1.33411	0.887783	2.74203	2.53384	2.8401	RAS2	934439	Ca21chr3_C_albicans_SC5314	-	935401
gene-CAALFM_C304510WA	CAALFM_C304510WA	0	0	-2.53406	-1.34145	2.53406	down	-1.17887	-1.76619	0.516801	1.2005	0.222442	0.173149	CAALFM_C304510WA	942851	Ca21chr3_C_albicans_SC5314	+	943153
gene-CAALFM_C304610WA	MEA1	0	0	-2.67109	-1.41743	2.67109	down	0.254629	-0.520602	0.405947	0.608143	0.752592	3.03152	MEA1	976463	Ca21chr3_C_albicans_SC5314	+	978352
gene-CAALFM_C305750CA	CAALFM_C305750CA	0	0	-2.68694	-1.42597	2.68694	down	-0.975712	-1.20715	-0.731518	0.0512381	0.907426	0.404851	CAALFM_C305750CA	1288112	Ca21chr3_C_albicans_SC5314	-	1288444
gene-CAALFM_C306750WA	CAALFM_C306750WA	0	0	-6.18607	-2.62902	6.18607	down	-0.220152	-0.486321	-0.0568595	2.84691	2.79134	1.4855	CAALFM_C306750WA	1541633	Ca21chr3_C_albicans_SC5314	+	1541839
gene-CAALFM_C307890WA	TIM8	0	0	-2.13118	-1.09165	2.13118	down	0.240418	-2.28998	0.540782	0.713119	0.507345	0.545724	TIM8	1781080	Ca21chr3_C_albicans_SC5314	+	1781346
gene-CAALFM_C307910WA	CAALFM_C307910WA	0.000453912	0.000666777	-2.00636	-1.00458	2.00636	down	-1.65438	0.501174	-1.87033	0.370045	-0.157098	-0.222739	CAALFM_C307910WA	1782289	Ca21chr3_C_albicans_SC5314	+	1783212
gene-CAALFM_C307930CA	CAALFM_C307930CA	3.44169e-14	7.556e-14	-7.1532	-2.83859	7.1532	down	0.0532525	0.411306	-2.36825	2.94349	1.66467	2.00391	CAALFM_C307930CA	1783243	Ca21chr3_C_albicans_SC5314	-	1783560
gene-CAALFM_C400970CA	MDN1	0	0	-3.3088	-1.72631	3.3088	down	-0.458342	-1.10927	-0.0426521	1.2256	1.20346	1.13961	MDN1	176031	Ca21chr4_C_albicans_SC5314	-	191138
gene-CAALFM_C401290WA	CAALFM_C401290WA	0	0	-2.45956	-1.2984	2.45956	down	-0.336335	0.128053	-0.825418	0.672792	1.03996	1.14875	CAALFM_C401290WA	258895	Ca21chr4_C_albicans_SC5314	+	261285
gene-CAALFM_C401400WA	UEC1	0	0	-4.73517	-2.24342	4.73517	down	0.0759616	-0.544523	0.434687	1.3513	1.14398	4.20109	UEC1	291217	Ca21chr4_C_albicans_SC5314	+	291654
gene-CAALFM_C403310CA	CAALFM_C403310CA	4.10145e-05	6.38048e-05	-3.40096	-1.76594	3.40096	down	-2.29366	-0.191678	-0.305578	1.02607	0.403719	1.07712	CAALFM_C403310CA	692297	Ca21chr4_C_albicans_SC5314	-	692497
gene-CAALFM_C404030WA	JEN2	0	0	-3.03513	-1.60176	3.03513	down	-0.664621	-2.42152	-0.772464	0.372418	0.260409	0.313843	JEN2	864733	Ca21chr4_C_albicans_SC5314	+	866274
gene-CAALFM_C405040WA	CAALFM_C405040WA	0	0	-9.96234	-3.31649	9.96234	down	-3.15317	-1.68993	0.311644	2.58671	1.79299	1.0383	CAALFM_C405040WA	1077190	Ca21chr4_C_albicans_SC5314	+	1077411
gene-CAALFM_C405250WA	CAALFM_C405250WA	0	0	-2.16113	-1.11179	2.16113	down	-0.391143	-0.176152	-0.742911	1.14701	0.686227	0.19192	CAALFM_C405250WA	1139061	Ca21chr4_C_albicans_SC5314	+	1139768
gene-CAALFM_C405280WA	USO1	0	0	-2.20404	-1.14015	2.20404	down	-0.689055	-0.464192	-0.523501	0.524593	0.656365	0.562736	USO1	1144988	Ca21chr4_C_albicans_SC5314	+	1151416
gene-CAALFM_C405580CA	CAALFM_C405580CA	0.00222783	0.00312346	-2.6054	-1.3815	2.6054	down	-1.9046	0.880559	1.02969	1.99877	-0.582938	2.73432	CAALFM_C405580CA	1217919	Ca21chr4_C_albicans_SC5314	-	1218905
gene-CAALFM_C406290WA	CAALFM_C406290WA	0	0	-13.6568	-3.77155	13.6568	down	-1.7301	-1.79804	-1.03748	2.62916	2.60471	1.51515	CAALFM_C406290WA	1399953	Ca21chr4_C_albicans_SC5314	+	1400249
gene-CAALFM_C406390WA	SOU1	0	0	-2.0338	-1.02418	2.0338	down	-1.19607	0.489507	-2.0298	0.0676365	0.103391	0.165139	SOU1	1418728	Ca21chr4_C_albicans_SC5314	+	1419573
gene-CAALFM_C406540WA	MNN4	0	0	-2.79881	-1.48481	2.79881	down	-1.32692	-0.419264	-1.39074	0.151076	0.520966	0.645484	MNN4	1457328	Ca21chr4_C_albicans_SC5314	+	1460318
gene-CAALFM_C406630CA	CAALFM_C406630CA	0.000719715	0.00104349	-2.42431	-1.27758	2.42431	down	-0.0498326	-0.0498326	-0.0498326	2.04619	1.68687	-0.0498326	CAALFM_C406630CA	1482004	Ca21chr4_C_albicans_SC5314	-	1482513
gene-CAALFM_C407150WA	CAALFM_C407150WA	0	0	-3.61955	-1.85581	3.61955	down	-1.41637	-2.1546	1.00612	1.91201	0.801295	0.289284	CAALFM_C407150WA	1583826	Ca21chr4_C_albicans_SC5314	+	1584365
gene-CAALFM_C407240WA	CAALFM_C407240WA	0	0	-2.25363	-1.17225	2.25363	down	-0.581364	-0.924562	-0.699403	0.369692	0.496006	0.445722	CAALFM_C407240WA	1596552	Ca21chr4_C_albicans_SC5314	+	1596950
gene-CAALFM_C501750CA	MTLA2	3.16562e-10	6.1253e-10	-2.98574	-1.57809	2.98574	down	-1.94328	0	-0.803199	0.730084	0.370766	0.886929	MTLA2	394560	Ca21chr5_C_albicans_SC5314	-	395220
gene-CAALFM_C502900WA	CAALFM_C502900WA	0	0	-3.13267	-1.64739	3.13267	down	-0.680708	0	-0.707792	1.15392	1.25613	1.14363	CAALFM_C502900WA	642638	Ca21chr5_C_albicans_SC5314	+	644950
gene-CAALFM_C503010WA	CAALFM_C503010WA	0	0	-2.39864	-1.26222	2.39864	down	-1.05505	-0.365878	-0.62949	0.495899	0.506429	0.733903	CAALFM_C503010WA	664894	Ca21chr5_C_albicans_SC5314	+	666915
gene-CAALFM_C503030WA	CAALFM_C503030WA	0	0	-3.75321	-1.90812	3.75321	down	-1.52928	-0.235704	-1.18758	0.724857	1.03335	1.0136	CAALFM_C503030WA	672427	Ca21chr5_C_albicans_SC5314	+	674499
gene-CAALFM_C503040WA	CAALFM_C503040WA	0	0	-2.03242	-1.0232	2.03242	down	-0.722266	-0.178466	-0.615385	0.372527	0.58034	0.600604	CAALFM_C503040WA	674318	Ca21chr5_C_albicans_SC5314	+	675910
gene-CAALFM_C504020CA	FGR42	0	0	-3.25058	-1.7007	3.25058	down	-0.140085	-1.62307	0	-0.530847	0.235366	3.63442	FGR42	889328	Ca21chr5_C_albicans_SC5314	-	889642
gene-CAALFM_C504560CA	CUP1	0	0	-12.0066	-3.58575	12.0066	down	-0.958389	1.36599	-1.14023	4.09831	3.63945	2.28686	CUP1	992382	Ca21chr5_C_albicans_SC5314	-	992483
gene-CAALFM_C505510CA	CAALFM_C505510CA	0	0	-2.31574	-1.21147	2.31574	down	-0.295158	-0.592338	-1.02168	0.34832	0.869152	0.507776	CAALFM_C505510CA	1188747	Ca21chr5_C_albicans_SC5314	-	1189058
gene-CAALFM_C600010WA	NRG2	0.00294487	0.00408839	-3.69701	-1.88636	3.69701	down	-2.88273	-0.834538	-2.11836	-0.786713	0.175897	0.434262	NRG2	5	Ca21chr6_C_albicans_SC5314	+	346
gene-CAALFM_C600120WA	CAALFM_C600120WA	0	0	-2.00122	-1.00088	2.00122	down	0.375815	-1.49808	-0.177446	0.56803	0.866888	0.268016	CAALFM_C600120WA	13533	Ca21chr6_C_albicans_SC5314	+	13778
gene-CAALFM_C601530CA	CAALFM_C601530CA	3.64123e-06	5.97245e-06	-3.2903	-1.71822	3.2903	down	0	0	0	3.41795	1.7367	0	CAALFM_C601530CA	310350	Ca21chr6_C_albicans_SC5314	-	310466
gene-CAALFM_C601560WA	CAALFM_C601560WA	0	0	-3.61424	-1.85369	3.61424	down	-0.769275	0	-0.445882	1.2139	1.45515	1.67687	CAALFM_C601560WA	319706	Ca21chr6_C_albicans_SC5314	+	320740
gene-CAALFM_C601850WA	CAALFM_C601850WA	0	0	-2.55338	-1.35241	2.55338	down	-0.54947	0.0965853	-0.322553	1.0256	1.16132	1.09487	CAALFM_C601850WA	383676	Ca21chr6_C_albicans_SC5314	+	385970
gene-CAALFM_C602430WA	CAALFM_C602430WA	0	0	-2.45478	-1.2956	2.45478	down	-0.351964	-0.816539	0.494102	1.22846	0.917011	1.06692	CAALFM_C602430WA	503335	Ca21chr6_C_albicans_SC5314	+	507153
gene-CAALFM_C603130WA	CAALFM_C603130WA	5.68434e-14	1.24011e-13	-14.1613	-3.82388	14.1613	down	-0.0699506	-0.0699506	-0.0699506	3.61103	3.66675	3.98401	CAALFM_C603130WA	658611	Ca21chr6_C_albicans_SC5314	+	658802
gene-CAALFM_C603570WA	CAALFM_C603570WA	0.00757408	0.0102022	-2.52212	-1.33464	2.52212	down	-2.70065	-0.0961671	0.117508	0.449157	0.0898392	0.78561	CAALFM_C603570WA	759011	Ca21chr6_C_albicans_SC5314	+	759733
gene-CAALFM_C604420WA	CAALFM_C604420WA	0	0	-5.65948	-2.50067	5.65948	down	0.280495	-0.99362	0.00118637	1.31724	1.52712	3.94572	CAALFM_C604420WA	985842	Ca21chr6_C_albicans_SC5314	+	986297
gene-CAALFM_C701890CA	TOM7	0	0	-2.04104	-1.0293	2.04104	down	-0.40796	-1.13219	0	0.655334	0.32176	0.570669	TOM7	405642	Ca21chr7_C_albicans_SC5314	-	405839
gene-CAALFM_C702250WA	CAALFM_C702250WA	0	0	-3.448	-1.78576	3.448	down	-0.258428	-0.255981	-0.874673	0.70838	0.561916	2.6979	CAALFM_C702250WA	489299	Ca21chr7_C_albicans_SC5314	+	491008
gene-CAALFM_C702420CA	CAALFM_C702420CA	3.55972e-05	5.56128e-05	-2.03746	-1.02677	2.03746	down	-2.54831	1.51209	-2.66602	-0.171436	-0.22857	-0.221924	CAALFM_C702420CA	523711	Ca21chr7_C_albicans_SC5314	-	526224
gene-CAALFM_C702810WA	PRX1	0	0	-3.90228	-1.96432	3.90228	down	-1.50375	-1.34462	-1.31408	0.514556	0.7043	0.511654	PRX1	605320	Ca21chr7_C_albicans_SC5314	+	606051
gene-CAALFM_C704080CA	CAALFM_C704080CA	0.00905168	0.0121168	-2.04461	-1.03183	2.04461	down	1.18184	2.65822	0	1.48365	2.8468	2.60509	CAALFM_C704080CA	885185	Ca21chr7_C_albicans_SC5314	-	885985
gene-CAALFM_CR00720WA	CAALFM_CR00720WA	0	0	-4.67462	-2.22485	4.67462	down	0	0	0	0	0	6.67455	CAALFM_CR00720WA	171661	Ca21chrR_C_albicans_SC5314	+	171984
gene-CAALFM_CR01250CA	CAALFM_CR01250CA	0	0	-10.2646	-3.35961	10.2646	down	-1.32494	-1.32494	1.0244	-0.228914	1.58169	7.10058	CAALFM_CR01250CA	299565	Ca21chrR_C_albicans_SC5314	-	299870
gene-CAALFM_CR01510CA	CAALFM_CR01510CA	0	0	-8.85482	-3.14646	8.85482	down	-0.10974	-0.351712	-0.166052	2.04007	2.10396	4.66786	CAALFM_CR01510CA	349038	Ca21chrR_C_albicans_SC5314	-	349379
gene-CAALFM_CR01530CA	CAALFM_CR01530CA	0	0	-57.2066	-5.83811	57.2066	down	-3.28153	-1.49637	-2.51716	2.44869	1.26253	6.50804	CAALFM_CR01530CA	352937	Ca21chrR_C_albicans_SC5314	-	353272
gene-CAALFM_CR01920WA	CAALFM_CR01920WA	0	0	-3.95252	-1.98277	3.95252	down	0.161656	1.9143	-0.167028	2.32305	2.77273	2.76146	CAALFM_CR01920WA	423365	Ca21chrR_C_albicans_SC5314	+	424666
gene-CAALFM_CR02930WA	CAALFM_CR02930WA	0	0	-2.87482	-1.52347	2.87482	down	-0.333033	-0.284005	-0.150665	1.24391	1.30877	1.25004	CAALFM_CR02930WA	672970	Ca21chrR_C_albicans_SC5314	+	678726
gene-CAALFM_CR03770CA	RPS30	0	0	-2.09252	-1.06524	2.09252	down	0	-0.833388	-0.210871	0.918104	0.655888	0.577474	RPS30	840282	Ca21chrR_C_albicans_SC5314	-	840809
gene-CAALFM_CR04340WA	PIM1	0	0	-2.03656	-1.02613	2.03656	down	-0.113173	-0.0139437	0.11957	0.995852	1.07482	1.00018	PIM1	963533	Ca21chrR_C_albicans_SC5314	+	966769
gene-CAALFM_CR04400WA	CAALFM_CR04400WA	0.0118889	0.0157293	-2.2004	-1.13777	2.2004	down	-1.48626	0.64547	-2.08314	0.79283	-0.303453	0	CAALFM_CR04400WA	977144	Ca21chrR_C_albicans_SC5314	+	977368
gene-CAALFM_CR04900CA	PGA39	3.41904e-12	7.08538e-12	-2.49638	-1.31984	2.49638	down	0.433928	0.313518	0.252085	1.61768	1.8321	1.50925	PGA39	1059951	Ca21chrR_C_albicans_SC5314	-	1060796
gene-CAALFM_CR04970CA	CAALFM_CR04970CA	1.24181e-11	2.52814e-11	-2.52616	-1.33694	2.52616	down	-1.35144	-1.06889	-1.33165	0	-0.101521	0.360378	CAALFM_CR04970CA	1075494	Ca21chrR_C_albicans_SC5314	-	1076363
gene-CAALFM_CR04980CA	CAALFM_CR04980CA	0.000185506	0.000278125	-2.92726	-1.54955	2.92726	down	0	0	0.764372	1.09602	0	4.317	CAALFM_CR04980CA	1077754	Ca21chrR_C_albicans_SC5314	-	1078335
gene-CAALFM_CR05090CA	HGT9	1.77456e-05	2.82248e-05	-2.19108	-1.13164	2.19108	down	-1.01897	0.445198	-0.926467	0.41772	0.71012	0.766851	HGT9	1101386	Ca21chrR_C_albicans_SC5314	-	1103358
gene-CAALFM_CR05570CA	RNR3	0	0	-3.01152	-1.59049	3.01152	down	-0.715878	-0.409155	-0.204879	0.618624	1.07022	1.75273	RNR3	1187177	Ca21chrR_C_albicans_SC5314	-	1189627
gene-CAALFM_CR05680CA	CAALFM_CR05680CA	0	0	-3.62528	-1.85809	3.62528	down	-0.45639	1.04598	-0.832962	1.57976	2.00395	1.7472	CAALFM_CR05680CA	1208432	Ca21chrR_C_albicans_SC5314	-	1208830
gene-CAALFM_CR08820CA	TAR1	0	0	-2.03796	-1.02712	2.03796	down	-0.506391	0.0695171	1.15088	0.440201	2.88521	0.469965	TAR1	1893653	Ca21chrR_C_albicans_SC5314	-	1893922
