# Supplementary material for: Deletion of the Candida albicans TLO gene family using CRISPR-Cas9 mutagenesis allows characterisation of functional differences in α-, β- and γ- TLO gene function
Source: PLoS Genet. 2023 Dec 4;19(12):e1011082. doi: 10.1371/journal.pgen.1011082 (PMC10721199; doi:10.1371/journal.pgen.1011082)
Supplement: S10 Table — (XLSX) [file pgen.1011082.s027.xlsx]

## Sheet: Sheet1
Table S10. Gene categories positively enriched (FDR q <0.1) in GSEA analysis of the PENO-TLO1 complemented mutant versus the tlo null mutant (CC16) in YEPD during exponential growth
NAME	SIZE	ES	NES	NOM p-val	FDR q-val
HU_2H_DN	161	0.7457	3.12221	0	0
TYE7_TF	264	0.675877	3.00158	0	0
SKO1_UP	408	0.650409	2.9982	0	0
HYPOXIA_SYNNOTT_UP	240	0.682944	2.97163	0	0
PMT6_CAP2-239_DN	41	0.879423	2.92477	0	0
WHITE_UP	105	0.743713	2.91875	0	0
XS(2006)_UP	442	0.606104	2.82697	0	0
BIOFILMBATCH_UP	193	0.654954	2.79703	0	0
HYPHAE FBS37 (NANTEL)_DN	74	0.746425	2.75178	0	0
EFG1_YEAST_DN	44	0.828132	2.74547	0	0
SIT4_HYPHAE_UP	78	0.724673	2.70436	0	0
PMT2/PMT2_DN	39	0.774071	2.59102	0	0
LATE BIOFILM_UP	54	0.740605	2.55504	0	0
KETOCONAZOLE_DN	149	0.60869	2.54467	0	0
PMT5_P5-571_DN	130	0.609464	2.47623	0	0
TSA1_DN	15	0.927573	2.45144	0	0
GAL4_TF	114	0.606774	2.39602	0	0
CYTOSOLIC PART_CEL	99	0.613929	2.39271	0	0
GLYCOLYSIS_BIO	16	0.898446	2.38512	0	0
MONOSACCHARIDE CATABOLIC PROCESS_BIO	26	0.784616	2.3708	0	0
ACE2_YEAST_DN	15	0.901385	2.36541	0	0
CELLULAR CARBOHYDRATE CATABOLIC PROCESS_BIO	37	0.737488	2.35511	0	0
HEXOSE CATABOLIC PROCESS_BIO	24	0.810812	2.34845	0	0
HYPOXIA_SETIADI_UP	47	0.685658	2.33512	0	0
CARBOHYDRATE CATABOLIC PROCESS_BIO	38	0.728487	2.33269	0	0
CCR4_DN	111	0.594348	2.32867	0	0
ALCOHOL CATABOLIC PROCESS_BIO	28	0.773672	2.32814	0	0
GLUCOSE CATABOLIC PROCESS_BIO	21	0.82045	2.32165	0	0
CYTOSOLIC RIBOSOME (SENSU EUKARYOTA)_CEL	95	0.600985	2.29941	0	0
GLUCOSE METABOLIC PROCESS_BIO	36	0.691614	2.2743	0	0.000241194
HYPHAE_DN	230	0.523579	2.2683	0	0.000350022
ADA2_TF	193	0.540393	2.26057	0	0.000339084
ALCOHOL METABOLIC PROCESS_BIO	113	0.556189	2.19234	0	0.00122219
STEROL METABOLIC PROCESS_BIO	34	0.683326	2.17683	0	0.00151396
HEXOSE METABOLIC PROCESS_BIO	54	0.627659	2.17084	0	0.0018391
CYR1_HYPHAE_DN	283	0.492052	2.16874	0	0.00178802
ERGOSTEROL METABOLIC PROCESS_BIO	27	0.729156	2.15904	0	0.00208911
XS(HOG1)_UP	475	0.460049	2.15848	0	0.0020817
CELLULAR MACROMOLECULE CATABOLIC PROCESS_BIO	154	0.515366	2.12043	0	0.00404195
MONOSACCHARIDE METABOLIC PROCESS_BIO	57	0.608034	2.1097	0	0.00499842
ERGOSTEROL BIOSYNTHETIC PROCESS_BIO	26	0.717448	2.10345	0	0.00537412
EUKARYOTIC 43S PREINITIATION COMPLEX_CEL	43	0.629418	2.09178	0	0.00625141
CSR_UP	21	0.738318	2.08445	0	0.00692
CAP2_DN	300	0.461635	2.07638	0	0.00789062
RPT6_BIND	64	0.58081	2.06832	0	0.00837112
CA21CHRRX12	100	0.529777	2.067	0	0.00831043
PYRUVATE METABOLIC PROCESS_BIO	22	0.718905	2.0631	0.00232558	0.00856631
HYPHAE_FBS_37_DN	44	0.612277	2.06056	0	0.0086897
CD_UP	103	0.518707	2.05694	0	0.00873769
FARNESOL_UP	23	0.707381	2.04866	0	0.00951616
PWY3B3-3_PATH	21	0.727567	2.04661	0	0.0097288
EUKARYOTIC 48S INITIATION COMPLEX_CEL	38	0.625112	2.04652	0	0.00957666
STEROID METABOLIC PROCESS_BIO	39	0.631323	2.04452	0	0.0097034
CYTOSOLIC SMALL RIBOSOMAL SUBUNIT (SENSU EUKARYOTA)_CEL	38	0.625112	2.04169	0	0.0101662
RIBOSOME_CEL	184	0.479157	2.04132	0	0.0100805
PROTEOLYSIS_BIO	93	0.523554	2.03957	0	0.0103295
STEROL BIOSYNTHETIC PROCESS_BIO	31	0.663585	2.02998	0.00250627	0.011503
CELLULAR PROTEIN CATABOLIC PROCESS_BIO	78	0.53414	2.02625	0	0.0119052
CDC5_4H_UP	215	0.468139	2.02466	0	0.0118323
ADH1_BIND	55	0.582462	2.0239	0	0.0118794
STEROID BIOSYNTHETIC PROCESS_BIO	35	0.642027	2.02359	0	0.0117748
CDC5_2H_DN	59	0.571755	2.02307	0	0.0115849
PUP2_BIND	38	0.611264	2.02276	0	0.0114295
CARBOHYDRATE KINASE ACTIVITY_MOL	16	0.754074	2.01434	0	0.0127129
PRE5_BIND	39	0.623556	2.00216	0	0.0146651
CYTOSOLIC LARGE RIBOSOMAL SUBUNIT (SENSU EUKARYOTA)_CEL	49	0.587794	1.99377	0	0.0163552
PMT1_CAP1-312_DN	36	0.614499	1.98597	0	0.0182811
PRE2_BIND	33	0.627821	1.98462	0	0.0183371
UBIQUITIN-DEPENDENT PROTEIN CATABOLIC PROCESS_BIO	69	0.542514	1.97731	0	0.0199517
MODIFICATION-DEPENDENT PROTEIN CATABOLIC PROCESS_BIO	69	0.542514	1.97556	0	0.0200072
MODIFICATION-DEPENDENT MACROMOLECULE CATABOLIC PROCESS_BIO	69	0.542514	1.96746	0	0.0220513
RPN12_BIND	37	0.612667	1.96324	0	0.023022
STRUCTURAL CONSTITUENT OF RIBOSOME_MOL	145	0.48648	1.95827	0	0.0242145
MED31_DN	118	0.488459	1.95727	0	0.0242351
PRE8_BIND	32	0.625233	1.95687	0	0.0240573
RPT2_BIND	33	0.626244	1.95303	0	0.0247813
PROTEOLYSIS INVOLVED IN CELLULAR PROTEIN CATABOLIC PROCESS_BIO	70	0.540295	1.9524	0	0.0246031
PRE10_BIND	39	0.600606	1.95001	0	0.0251119
GAL4_UP	253	0.44397	1.94805	0	0.0254908
RPN8_BIND	48	0.571954	1.93551	0	0.029285
MODIFICATION OF MORPHOLOGY OR PHYSIOLOGY OF OTHER ORGANISM DURING SYMBIOTIC INTERACTION_BIO	21	0.67116	1.9279	0.00461894	0.0321182
RPS19B_BIND	26	0.646042	1.92522	0	0.0327082
PUP1_BIND	32	0.627429	1.9221	0.00245098	0.0333992
RAS1_HYPHAE_DN	39	0.587136	1.91353	0.00239808	0.0362624
PRE3_BIND	31	0.614342	1.91266	0.00229358	0.0361784
POSITIVE REGULATION BY ORGANISM OF DEFENSE RESPONSE OF OTHER ORGANISM DURING SYMBIOTIC INTERACTION_BIO	19	0.69032	1.90808	0.00234192	0.0377243
CA21CHR5X7	23	0.659113	1.90718	0.00239808	0.0376066
INDUCTION BY SYMBIONT OF HOST DEFENSE RESPONSE_BIO	19	0.69032	1.89905	0	0.0410745
ERG11_BIND	31	0.625957	1.89799	0.00251889	0.0412118
COFACTOR BIOSYNTHETIC PROCESS_BIO	50	0.565781	1.89617	0	0.0415677
ERG28_BIND	16	0.719648	1.89521	0	0.04153
MACROMOLECULE CATABOLIC PROCESS_BIO	173	0.450609	1.89381	0	0.0416957
DENOVOPURINE2_PATH	19	0.672168	1.88578	0.00448431	0.0452947
INDUCTION BY ORGANISM OF DEFENSE RESPONSE OF OTHER ORGANISM DURING SYMBIOTIC INTERACTION_BIO	19	0.69032	1.88249	0	0.0464745
HS_UP	155	0.449302	1.87448	0	0.0501597
RPT4_BIND	42	0.570176	1.87347	0.00242718	0.0499821
SOLUBLE FRACTION_CEL	91	0.492782	1.87205	0	0.0502264
MODIFICATION OF HOST MORPHOLOGY OR PHYSIOLOGY_BIO	21	0.67116	1.87152	0	0.0499609
MODULATION BY SYMBIONT OF HOST DEFENSE RESPONSE_BIO	20	0.674588	1.86876	0.00449438	0.0511462
OS(2006)_UP	195	0.44138	1.86597	0	0.0522515
PROTEASOME REGULATORY PARTICLE (SENSU EUKARYOTA)_CEL	21	0.66344	1.86461	0	0.0523891
YEAST-FORM CELL WALL_CEL	32	0.593576	1.86429	0.00468384	0.0520379
MODULATION BY ORGANISM OF DEFENSE RESPONSE OF OTHER ORGANISM DURING SYMBIOTIC INTERACTION_BIO	20	0.674588	1.86339	0.00228833	0.0519575
MTC4_BIND	57	0.533399	1.8568	0	0.0553695
POSITIVE REGULATION BY SYMBIONT OF HOST DEFENSE RESPONSE_BIO	19	0.69032	1.85507	0.00954654	0.0558769
CYTOSOL_CEL	207	0.43155	1.85352	0	0.0562522
TETRAPYRROLE METABOLIC PROCESS_BIO	15	0.681926	1.8521	0.00672646	0.0566888
PMT4_CAP4-216_DN	58	0.525676	1.84859	0	0.0578953
PRE7_BIND	25	0.634542	1.8459	0.00742574	0.0588716
PIL1_BIND	63	0.510912	1.84062	0	0.0614392
CA21CHR1X10	119	0.463833	1.83843	0	0.0625217
RPT5_BIND	47	0.531496	1.83723	0.00248139	0.0625361
RPN7_BIND	38	0.565529	1.83074	0.00244499	0.0660592
TRANSLATION_BIO	245	0.416947	1.82774	0	0.0673278
CELL FRACTION_CEL	153	0.432497	1.82773	0	0.0667423
RPL42B_BIND	24	0.624824	1.82654	0.00250627	0.0668959
RPS7B_BIND	57	0.520617	1.8242	0.00248756	0.0681415
TPS2_BIND	72	0.497538	1.82198	0	0.0688349
PRE1_BIND	35	0.56543	1.81964	0.00476191	0.0696449
RPS15_BIND	37	0.558939	1.81893	0.00253807	0.0695861
PORPHYRIN METABOLIC PROCESS_BIO	15	0.681926	1.81718	0.00455581	0.0702699
CELLULAR CARBOHYDRATE METABOLIC PROCESS_BIO	139	0.441588	1.8118	0	0.073603
BRANCHED CHAIN FAMILY AMINO ACID METABOLIC PROCESS_BIO	15	0.688284	1.81012	0.0108932	0.0740465
RPE1_BIND	23	0.618709	1.80614	0.00461894	0.0763491
HYPHAL CELL WALL_CEL	35	0.573528	1.79945	0.0046729	0.0805343
RPL36A_BIND	66	0.503096	1.79594	0	0.0826736
LARGE RIBOSOMAL SUBUNIT_CEL	86	0.466967	1.79145	0	0.0853272
RPN11_BIND	44	0.532505	1.78923	0.00458716	0.0864703
ENERGY RESERVE METABOLIC PROCESS_BIO	23	0.616045	1.78872	0.0118203	0.0861968
RPT1_BIND	51	0.511768	1.77682	0.00265252	0.0958994
MIG1_BIND	48	0.522926	1.77459	0	0.0971988
ARO7_BIND	46	0.519518	1.77365	0	0.0972004
RPL27B_BIND	34	0.556862	1.772	0	0.0978812
