# Supplementary material for: Deletion of the Candida albicans TLO gene family using CRISPR-Cas9 mutagenesis allows characterisation of functional differences in α-, β- and γ- TLO gene function
Source: PLoS Genet. 2023 Dec 4;19(12):e1011082. doi: 10.1371/journal.pgen.1011082 (PMC10721199; doi:10.1371/journal.pgen.1011082)
Supplement: S11 Table — (XLSX) [file pgen.1011082.s028.xlsx]

## Sheet: Sheet1
Table S11. Gene categories positively enriched (FDR q <0.1) in GSEA analysis of the PENO-TLO2 complemented mutant versus the tlo null mutant (CC16) in YEPD during exponential growth
NAME	SIZE	ES	NES	NOM p-val	FDR q-val
HU_2H_DN	161	0.747889	3.02719	0	0
PMT6_CAP2-239_DN	41	0.867368	2.83237	0	0
TYE7_TF	264	0.633418	2.74125	0	0
EFG1_YEAST_DN	44	0.81925	2.70815	0	0
SKO1_UP	408	0.589515	2.65041	0	0
SIT4_HYPHAE_UP	78	0.72415	2.63619	0	0
PMT2/PMT2_DN	39	0.790711	2.56909	0	0
HYPOXIA_SYNNOTT_UP	240	0.590045	2.52044	0	0
XS(2006)_UP	442	0.547497	2.44958	0	0
CELLULAR CARBOHYDRATE CATABOLIC PROCESS_BIO	37	0.750956	2.43081	0	0
GLYCOLYSIS_BIO	16	0.924165	2.41084	0	0
PMT5_P5-571_DN	130	0.605006	2.40148	0	0
TSA1_DN	15	0.957316	2.39579	0	0
ALCOHOL CATABOLIC PROCESS_BIO	28	0.801709	2.3874	0	0
ACE2_YEAST_DN	15	0.924722	2.3659	0	0
CARBOHYDRATE CATABOLIC PROCESS_BIO	38	0.746721	2.36519	0	0
MONOSACCHARIDE CATABOLIC PROCESS_BIO	26	0.799848	2.34275	0	0
KETOCONAZOLE_DN	149	0.579762	2.34147	0	0
BIOFILMBATCH_UP	193	0.559428	2.30702	0	0
GLUCOSE CATABOLIC PROCESS_BIO	21	0.830213	2.30628	0	0
HEXOSE CATABOLIC PROCESS_BIO	24	0.808548	2.2758	0	9.7e-05
LATE BIOFILM_UP	54	0.66567	2.26848	0	9.26e-05
CYR1_HYPHAE_DN	283	0.522507	2.26391	0	8.86e-05
HYPHAE FBS37 (NANTEL)_DN	74	0.61889	2.24364	0	8.49e-05
RAS1_HYPHAE_DN	39	0.688199	2.1895	0	0.000566
WHITE_UP	105	0.574167	2.18033	0	0.000697
HEXOSE METABOLIC PROCESS_BIO	54	0.638181	2.17526	0	0.000671
ERG28_BIND	16	0.826001	2.17511	0	0.000648
GLUCOSE METABOLIC PROCESS_BIO	36	0.705278	2.17349	0	0.000625
MONOSACCHARIDE METABOLIC PROCESS_BIO	57	0.628155	2.17251	0	0.000604
CA21CHRRX12	100	0.572645	2.1674	0	0.000781
GAL4_TF	114	0.561838	2.14903	0	0.00119377
ERGOSTEROL METABOLIC PROCESS_BIO	27	0.740446	2.14059	0	0.0014604
HYPOXIA_SETIADI_UP	47	0.637762	2.10555	0	0.00224563
ERGOSTEROL BIOSYNTHETIC PROCESS_BIO	26	0.730218	2.08761	0	0.00287779
PWY3B3-3_PATH	21	0.735715	2.07815	0	0.0032445
ALCOHOL METABOLIC PROCESS_BIO	113	0.545564	2.06963	0	0.00348186
ERG25_BIND	41	0.630965	2.05896	0	0.0041328
CARBOHYDRATE KINASE ACTIVITY_MOL	16	0.786453	2.02113	0	0.00847864
STEROL METABOLIC PROCESS_BIO	34	0.648337	1.98971	0	0.0143681
ERG11_BIND	31	0.65966	1.9778	0	0.0160345
CDC5_4H_UP	215	0.472943	1.97711	0	0.0158441
ADA2_TF	193	0.471665	1.97049	0	0.0170216
CELLULAR MACROMOLECULE CATABOLIC PROCESS_BIO	154	0.477024	1.94538	0	0.0243677
PYRUVATE METABOLIC PROCESS_BIO	22	0.694048	1.9297	0	0.0301892
DENOVOPURINE2_PATH	19	0.720054	1.9199	0	0.0335648
SEC13_BIND	31	0.638268	1.91734	0	0.0340836
STEROL BIOSYNTHETIC PROCESS_BIO	31	0.628405	1.90719	0	0.038199
RPE1_BIND	23	0.677606	1.89437	0.00255754	0.0447021
STEROID METABOLIC PROCESS_BIO	39	0.587967	1.89064	0	0.0461068
PUP2_BIND	38	0.589094	1.88362	0	0.0499866
PMT4_CAP4-216_DN	58	0.537616	1.88168	0	0.0500324
CDC5_2H_DN	59	0.546371	1.87809	0	0.0514877
PRE3_BIND	31	0.606335	1.87196	0	0.0545235
MODIFICATION-DEPENDENT MACROMOLECULE CATABOLIC PROCESS_BIO	69	0.503821	1.84419	0	0.072261
RPN12_BIND	37	0.584206	1.841	0.00276243	0.0739808
STEROID BIOSYNTHETIC PROCESS_BIO	35	0.596903	1.84	0	0.0736345
MODIFICATION-DEPENDENT PROTEIN CATABOLIC PROCESS_BIO	69	0.503821	1.83288	0	0.0785947
ADH1_BIND	55	0.52853	1.83263	0	0.0774643
FAR1_BIND	31	0.587811	1.8272	0.00271003	0.0817557
PROTEOLYSIS INVOLVED IN CELLULAR PROTEIN CATABOLIC PROCESS_BIO	70	0.501925	1.827	0	0.0805487
PRE5_BIND	39	0.551221	1.80781	0.0027933	0.096766
