# Supplementary material for: Deletion of the Candida albicans TLO gene family using CRISPR-Cas9 mutagenesis allows characterisation of functional differences in α-, β- and γ- TLO gene function
Source: PLoS Genet. 2023 Dec 4;19(12):e1011082. doi: 10.1371/journal.pgen.1011082 (PMC10721199; doi:10.1371/journal.pgen.1011082)
Supplement: S12 Table — (XLSX) [file pgen.1011082.s029.xlsx]

## Sheet: Sheet1
Table S12. Gene categories negatively enriched (FDR q <0.1) in GSEA analysis of the PENO-TLO1 complemented mutant versus the tlo null mutant (CC16) in YEPD during exponential growth
NAME	SIZE	ES	NES	NOM p-val	FDR q-val
OPAQUE_2_UP	284	-0.664546	-2.76786	0	0
OPAQUE_UP	181	-0.58773	-2.34405	0	0
CLA30_DN	77	-0.62881	-2.21623	0	0
NUCLEOLUS_CEL	108	-0.575071	-2.13677	0	0.000325
LIPID CATABOLIC PROCESS_BIO	20	-0.79908	-2.12532	0	0.000348
MONOSACCHARIDE TRANSPORTER ACTIVITY_MOL	23	-0.746069	-2.08221	0	0.00109792
SUGAR TRANSPORTER ACTIVITY_MOL	24	-0.731497	-2.07606	0	0.0010033
TSA1_DN	16	-0.828769	-2.07541	0	0.000878
HU_2H_UP	149	-0.53677	-2.06312	0	0.000929
CARBOHYDRATE TRANSPORTER ACTIVITY_MOL	27	-0.719788	-2.06237	0	0.000924
MONOSACCHARIDE TRANSPORT_BIO	26	-0.69714	-1.98908	0	0.00451576
HEXOSE TRANSPORT_BIO	26	-0.69714	-1.97762	0	0.0053496
CARBOHYDRATE TRANSPORT_BIO	30	-0.671588	-1.96463	0	0.00680838
RSA4_BIND	20	-0.719262	-1.93088	0	0.0111026
INTEGRAL TO PLASMA MEMBRANE_CEL	50	-0.589445	-1.91167	0	0.0140294
IRON ION TRANSPORT_BIO	26	-0.668101	-1.89939	0	0.015937
HEXOSE TRANSPORTER ACTIVITY_MOL	21	-0.711475	-1.89883	0	0.0151555
GLUCOSE TRANSPORTER ACTIVITY_MOL	20	-0.697008	-1.87744	0.00171233	0.021682
PLASMA MEMBRANE_CEL	250	-0.455868	-1.87073	0	0.0230391
KETOCONAZOLE_UP	198	-0.46923	-1.85874	0	0.0259843
PWY3B3-100_PATH	17	-0.713123	-1.8577	0	0.0251461
UREA CYCLE INTERMEDIATE METABOLIC PROCESS_BIO	20	-0.676422	-1.82155	0.00352734	0.0406962
INTRINSIC TO PLASMA MEMBRANE_CEL	55	-0.560285	-1.81138	0	0.0446656
GLUTAMINE FAMILY AMINO ACID METABOLIC PROCESS_BIO	36	-0.595967	-1.79622	0	0.0529544
TRANSPORTER ACTIVITY_MOL	340	-0.424801	-1.79061	0	0.0551736
RIX1_BIND	27	-0.623551	-1.78849	0	0.0547111
GLUCOSE TRANSPORT_BIO	20	-0.67206	-1.78186	0.00177936	0.057467
ARGININE METABOLIC PROCESS_BIO	17	-0.676562	-1.78119	0.00176056	0.0558567
HYPOXIA_SYNNOTT_DN	160	-0.452175	-1.77386	0	0.0588871
FERRIC-CHELATE REDUCTASE ACTIVITY_MOL	15	-0.698606	-1.77045	0.00336134	0.0595392
ACETYL-COA METABOLIC PROCESS_BIO	25	-0.626417	-1.76536	0.00351494	0.0612697
OXIDOREDUCTASE ACTIVITY, OXIDIZING METAL IONS_MOL	22	-0.651151	-1.76436	0.00357782	0.0601255
TRICARBOXYLIC ACID CYCLE_BIO	15	-0.711777	-1.76381	0.00917431	0.0586895
SDA1_BIND	18	-0.665717	-1.75829	0.00723327	0.061368
CAP2_UP	386	-0.41357	-1.75595	0	0.0616819
ACETYL-COA CATABOLIC PROCESS_BIO	15	-0.711777	-1.7529	0.00178891	0.0620721
UTP10_BIND	42	-0.548521	-1.74356	0.00166389	0.0678362
RIX7_BIND	22	-0.644701	-1.74294	0.0034904	0.066549
NUCLEOLAR PART_CEL	47	-0.541564	-1.7372	0.00337268	0.0693171
EFG1_YEAST_UP	20	-0.656623	-1.73285	0	0.0712914
S-G2 CLUSTER	105	-0.473193	-1.72608	0	0.0750459
RLP7_BIND	62	-0.508783	-1.71924	0	0.0794906
YAK1_Y_UP	97	-0.471518	-1.71594	0	0.0807213
CLA37_DN	133	-0.446995	-1.70891	0	0.0856871
