# Supplementary material for: Deletion of the Candida albicans TLO gene family using CRISPR-Cas9 mutagenesis allows characterisation of functional differences in α-, β- and γ- TLO gene function
Source: PLoS Genet. 2023 Dec 4;19(12):e1011082. doi: 10.1371/journal.pgen.1011082 (PMC10721199; doi:10.1371/journal.pgen.1011082)
Supplement: S13 Table — (XLSX) [file pgen.1011082.s030.xlsx]

## Sheet: Sheet1
Table S13. Gene categories negatively enriched (FDR q <0.1) in GSEA analysis of the PENO-TLO2 complemented mutant versus the tlo null mutant (CC16) in YEPD during exponential growth
NAME	SIZE	ES	NES	NOM p-val	FDR q-val
OPAQUE_2_UP	284	-0.603077	-2.28758	0	0
NUCLEOLUS_CEL	108	-0.600232	-2.068	0	0.00211355
OPAQUE_UP	181	-0.567767	-2.065	0	0.00140903
HU_2H_UP	149	-0.572371	-2.05431	0	0.00129505
IRON ION TRANSPORT_BIO	26	-0.754084	-2.02313	0	0.00188271
KETOCONAZOLE_UP	198	-0.540238	-2.00124	0	0.00228238
DFG16_DN	30	-0.711186	-1.96416	0	0.00586016
FERRIC-CHELATE REDUCTASE ACTIVITY_MOL	15	-0.804881	-1.92228	0	0.0134476
EFG1_YEAST_UP	20	-0.757385	-1.90627	0	0.0170862
GLUTAMINE FAMILY AMINO ACID BIOSYNTHETIC PROCESS_BIO	22	-0.722715	-1.90066	0	0.0171647
OXIDOREDUCTASE ACTIVITY, OXIDIZING METAL IONS, NAD OR NADP AS ACCEPTOR_MOL	17	-0.775535	-1.88051	0	0.0237545
GLUTAMINE FAMILY AMINO ACID METABOLIC PROCESS_BIO	36	-0.663789	-1.86848	0	0.0272811
CCR4_UP	163	-0.519645	-1.85831	0	0.0295043
RIX1_BIND	27	-0.684919	-1.85781	0.00160514	0.0275658
OXIDOREDUCTASE ACTIVITY, OXIDIZING METAL IONS_MOL	22	-0.718005	-1.85689	0.00326264	0.025979
NUCLEOLAR PART_CEL	47	-0.61477	-1.85188	0.00148368	0.0266862
RRNA METABOLIC PROCESS_BIO	96	-0.541888	-1.82688	0	0.0377788
UREA CYCLE INTERMEDIATE METABOLIC PROCESS_BIO	20	-0.719739	-1.82286	0.00502513	0.0386138
ION TRANSPORT_BIO	90	-0.546477	-1.8134	0	0.0426907
SKO1_DN	466	-0.463392	-1.81006	0	0.0431285
RSA4_BIND	20	-0.692645	-1.79816	0.00332226	0.0488194
HYPOXIA_SYNNOTT_DN	160	-0.492139	-1.78813	0	0.0536488
PLASMA MEMBRANE_CEL	250	-0.470771	-1.78602	0	0.0531191
CARBOXYLIC ACID TRANSPORTER ACTIVITY_MOL	50	-0.587545	-1.78353	0	0.0527333
CAP2_UP	386	-0.456395	-1.78141	0	0.0521914
CARBOHYDRATE TRANSPORTER ACTIVITY_MOL	27	-0.654205	-1.77777	0.00316957	0.0529228
RRNA PROCESSING_BIO	93	-0.536047	-1.77743	0	0.0511886
SNORNA BINDING_MOL	28	-0.650055	-1.77301	0.00301205	0.0524584
GLUTAMATE METABOLIC PROCESS_BIO	16	-0.727319	-1.7714	0.00668896	0.0518212
MONOSACCHARIDE TRANSPORTER ACTIVITY_MOL	23	-0.680012	-1.77009	0.0032	0.0509262
ORGANIC ACID TRANSPORTER ACTIVITY_MOL	51	-0.576845	-1.76898	0.00296736	0.0499061
UPC2_UP	262	-0.468288	-1.76757	0	0.049232
ARGININE METABOLIC PROCESS_BIO	17	-0.708175	-1.75896	0.00164745	0.0540291
M PHASE OF MEIOTIC CELL CYCLE_BIO	91	-0.524462	-1.75278	0	0.0572109
SUGAR TRANSPORTER ACTIVITY_MOL	24	-0.662632	-1.7521	0.00328407	0.0562236
INTEGRAL TO PLASMA MEMBRANE_CEL	50	-0.56466	-1.75174	0.00155039	0.0548963
TRANSITION METAL ION TRANSPORT_BIO	42	-0.591625	-1.748	0.0015528	0.0565898
MEIOTIC CELL CYCLE_BIO	91	-0.524462	-1.74772	0	0.0553992
MEIOSIS_BIO	91	-0.524462	-1.74608	0	0.0550326
LIPID CATABOLIC PROCESS_BIO	20	-0.679534	-1.7288	0.00168067	0.068201
RLP7_BIND	62	-0.547572	-1.72851	0.002849	0.0667445
AMINO ACID-POLYAMINE TRANSPORTER ACTIVITY_MOL	18	-0.695983	-1.72638	0.00500835	0.0670314
POLYAMINE TRANSPORTER ACTIVITY_MOL	19	-0.693806	-1.72395	0.00661157	0.0675127
NOP16_BIND	29	-0.618498	-1.71934	0.00487805	0.0702245
METAL ION TRANSPORT_BIO	57	-0.553018	-1.71558	0.0060241	0.0722474
CATION TRANSPORT_BIO	73	-0.525477	-1.71069	0.00144928	0.0750649
SMALL NUCLEOLAR RIBONUCLEOPROTEIN COMPLEX_CEL	27	-0.630272	-1.71034	0.00161551	0.0737789
RIBOSOME BIOGENESIS AND ASSEMBLY_BIO	150	-0.475923	-1.70852	0	0.0738721
AMINO ACID TRANSPORTER ACTIVITY_MOL	30	-0.619005	-1.70798	0.0030349	0.0728942
HYPHAE_UP	197	-0.460774	-1.70559	0	0.0733546
PROCESSING OF 20S PRE-RRNA_BIO	27	-0.627191	-1.70023	0.00318979	0.0770128
ACETYL-COA CATABOLIC PROCESS_BIO	15	-0.699945	-1.69769	0.00632911	0.0782874
CLA30_DN	77	-0.513145	-1.68817	0.00436681	0.0864307
AMINE TRANSPORTER ACTIVITY_MOL	34	-0.59854	-1.68817	0.0030581	0.0848301
TRANSPORTER ACTIVITY_MOL	340	-0.431712	-1.68563	0	0.0857613
HS_DN	220	-0.453321	-1.68348	0	0.0864718
DI-, TRI-VALENT INORGANIC CATION TRANSPORT_BIO	38	-0.588774	-1.68335	0.00158479	0.0850796
PWY3B3-100_PATH	17	-0.691343	-1.67829	0.00347222	0.088723
CLA37_DN	133	-0.474521	-1.6728	0	0.0932256
