# Supplementary material for: Deletion of the Candida albicans TLO gene family using CRISPR-Cas9 mutagenesis allows characterisation of functional differences in α-, β- and γ- TLO gene function
Source: PLoS Genet. 2023 Dec 4;19(12):e1011082. doi: 10.1371/journal.pgen.1011082 (PMC10721199; doi:10.1371/journal.pgen.1011082)
Supplement: S14 Table — (XLSX) [file pgen.1011082.s031.xlsx]

## Sheet: Sheet1
Table S14. List of genes with Tloα1 enrichment at ORF or promoter regions (-1 to -500) identifed by MACS2 (FDR q < 0.05).
Gene	Integer score int(-10*log10qvalue)
HGT7	1309
MUQ1	1170
STF2	1170
C2_07860W	981
tM(CAU)2	981
C2_09460C	943
PIL1	885
C2_06570C	832
C1_02040C	829
C2_05420C	746
CR_05580C	746
tC(GCA)1	746
tC(GCA)2	746
tI(AAU)3	746
tF(GAA)2	739
tR(UCU)2	739
YIM1	739
tA(AGC)2	692
tL(UAA)1	686
tV(AAC)5	666
tV(AAC)6	666
C4_00860C	661
C4_00880W	661
tG(UCC)2	661
ROB1	627
C5_02380W	618
PEP3	606
ACT1	594
C2_06490W	582
C2_06510W	582
tI(AAU)1	582
CDR1	536
C3_04840C	530
tK(CUU)2	530
C6_04400W	522
ALG1	516
C4_05980C	516
CR_10060W	516
tS(UGA)2	516
C1_10230C	494
tS(GCU)1	489
tS(GCU)2	489
tR(UCU)4	483
STP2	475
UCF1	462
C1_07980C	446
C3_04150W	446
EGD2	446
C4_01300W	443
CR_03180W	432
KSP1	420
ALG8	415
DBP5	415
tK(UUU)1	415
tL(AAG)1	414
GNA1	406
tF(GAA)3	406
tR(UCU)3	406
FRP3	404
C5_00350C	394
tS(CAG)1	394
C3_04920C	387
PIR1	387
C3_01640C	380
C6_02100W	371
MOH1	368
tW(CCA)2	358
IRE1	353
PMC1	353
HGT2	341
KIP2	335
C1_05540C	334
CCH1	334
FMP27	334
C2_04620W	332
C2_05020W	332
MRPL10	332
tT(AGU)4	332
tF(GAA)1	324
tR(UCU)1	324
CR_09010C	323
CR_05860W	320
tV(AAC)4	320
CR_07830C	318
CR_03190C	314
MDN1	311
C1_11850W	308
SNR52	306
tF(GAA)5	306
tR(UCU)5	306
ALS3	302
tA(AGC)7	302
C5_04640C	298
VPH1	291
C2_07980W	289
C5_02690W	289
NSA1	289
tI(AAU)2	289
ENA2	287
C7_03010W	285
FGR23	285
C1_13130C	283
C3_07450C	281
GRS1	277
CR_08980C	276
CR_08990C	276
AAT22	272
CAT2	272
tS(UGA)3	272
HGT8	269
HGT10	268
C1_01140C	265
C4_05900C	265
HGT4	265
STE11	265
ACC1	262
tN(GUU)1	256
tN(GUU)2	256
ADH4	251
C3_02530W	251
C6_04110W	251
tM(CAU)1	251
C1_02700C	249
RRN11	247
ARH2	246
tD(GUC)5	246
HIP1	243
CDC68	241
tL(UAA)5	241
CRZ1	239
MCM2	239
C4_01290W	237
C5_03150W	235
C1_07440W	233
C1_14180W	233
FAA4	233
C7_02600C	231
C7_02610C	231
C7_02630W	231
STP4	229
GLN1	226
LEU1	225
STE3	225
IFF5	221
GPH1	219
SWI4	219
C7_03280C	217
PEX6	217
C1_10810W	215
C3_06810W	211
tY(GUA)2	211
USO6	211
GLE2	209
FAS2	208
C6_00290W	206
OPT2	206
CR_02410W	205
PHO112	205
C1_07320W	203
GCA2	202
RIM15	202
tG(UCC)1	201
C3_01900C	200
CR_03730C	200
FCR1	199
NAP1	198
C7_03760W	194
INO1	194
tG(GCC)1	194
RNR1	193
tL(AAG)2	191
PHO84	190
SYG1	190
CR_00420W	189
SFL2	189
ZCF39	189
C4_03110W	186
MNN22	185
ACS1	184
C2_03500W	182
BPH1	181
ASF1	180
CDC39	180
DAK2	180
RTS1	180
SLR1	180
tL(CAA)2	180
CR_00370W	177
CRN1	176
SEC21	174
ARO1	173
C2_07630C	173
C4_02740W	173
CR_09330C	173
PFK26	173
PHO88	173
RFG1	173
CR_04680C	171
TYE7	171
C1_13250W	169
C4_01120C	168
tD(GUC)6	168
CR_03700C	167
C5_02310C	166
PTR22	165
RAS2	163
CR_08470W	160
CPH2	159
DNM1	159
IFE2	155
C7_02850W	154
RPF2	150
tQ(UUG)3	150
C1_07860W	149
NUP82	149
ORM1	149
SMI1	149
PCL7	147
C3_05510W	145
C4_03290W	145
DAG7	145
SNR6	145
SUA71	145
tL(UAA)3	145
ECM21	142
ENA21	142
PDK2	142
PNG2	142
C1_06840C	141
C1_01840C	140
C3_04590W	138
C3_05420W	137
C1_13880C	136
C2_01690W	136
GAP1	136
NTH1	136
CDC4	134
GSY1	133
SEC26	133
C6_00890W	131
FGR14	131
ALS9	130
C2_03830W	129
SAP2	129
tD(GUC)4	129
LEU42	128
MHP1	128
QDR2	128
C2_06040C	126
CR_05360C	125
OPT8	125
PHO87	125
SNF4	125
C4_06130W	123
ZCF20	123
tL(UAA)2	121
C3_00910W	120
CR_00810W	119
ILV5	119
PEX7	119
C1_02850W	117
C2_01370C	117
CIRT4B	117
CR_02510W	117
CR_03250C	117
C1_12900W	116
C3_01790C	116
C5_04420W	116
MDH1	116
MIG1	116
MNN4	116
tP(UGG)4	116
tP(UGG)5	116
TRY4	116
YUH2	116
C1_06200W	114
DYN1	114
RAD50	112
C7_01650W	111
C7_01660C	111
SAP98	111
C1_00520W	110
PTC8	110
GPI8	107
ARC40	106
KEX2	106
ALD5	105
BNI1	104
C2_00590W	104
C2_00600C	104
C3_06550C	104
CR_00010C	104
REG1	104
STP1	104
tP(UGG)2	104
tV(AAC)2	104
C2_00920W	103
C3_04360W	103
CSP1	103
PGA19	103
C3_03980C	102
GDH2	102
C2_08240W	101
C4_00560C	101
DDR48	101
NMD5	101
tG(CCC)1	101
C1_05160C	100
C2_00760C	100
IPP1	100
SPO11	100
CAN2	99
GSC1	99
C1_10890C	98
tI(UAU)1	98
C5_03170C	96
MSN5	96
C3_05320W	95
C4_04810C	95
CYB2	95
MBP1	95
MXR1	95
PRB1	95
RPA190	95
C2_04500W	93
C2_05160C	93
CR_00750C	93
CR_03230W	93
C1_01510W	92
C2_01170C	92
tY(GUA)1	92
tY(GUA)4	92
VTC4	92
C1_07530W	91
C3_05250C	91
C1_01590C	89
C1_05740C	88
C2_00700W	88
C5_01220W	88
NPL6	88
SIP5	88
VPS1	88
HGT3	87
SRV2	87
YDJ1	87
CR_05210W	85
ERG7	85
FRP6	85
SCT1	85
C4_01420W	84
SHM2	83
TPS1	83
VPS24	83
ISN1	82
tS(UGA)1	82
BLM3	81
C1_06560W	81
C1_10360C	81
RAT1	81
C2_03800C	80
C3_05160C	80
C3_05360C	80
KOG1	80
C1_03450C	79
CUP9	79
RPN1	79
STR2	79
C3_06830C	78
HMS1	78
SPA2	78
C1_03100W	76
C2_02490C	76
HWP2	76
SIN3	76
C2_03760C	75
AHP1	74
C3_01720C	74
C1_01070C	73
C1_14580C	73
C2_06230W	73
HAP42	73
SMD2	73
C1_01210W	71
C3_01690W	69
YOX1	69
CEF1	68
LRG1	68
SOK1	68
UTP8	67
C2_00490W	66
HAP41	66
SET1	66
ZCF9	66
C4_02860W	65
C7_03680W	65
IQG1	65
SHA3	65
UME1	65
APE2	63
C2_07620W	63
CR_07320C	63
NOP4	63
SMX4	63
C2_04870C	62
C7_02260W	62
TRA1	62
C6_03460W	60
MYO5	60
POM152	58
C2_10320C	56
C7_03210W	55
GAL1	55
GCA1	55
PDI1	55
PEP1	55
PXA2	55
SAP6	55
STT4	54
C1_04030W	53
C1_04040C	53
C2_10050W	53
DIP5	53
GPD2	53
tG(GCC)3	53
CDC5	52
COX8	52
COX9	52
PFK1	52
ZNC1	52
C2_02020W	51
PXA1	51
C3_06710W	50
ECM22	50
GAC1	50
MRS7	50
C3_03410C	49
CR_02930W	49
AHR1	48
C6_02740W	48
CR_05980W	48
OST1	48
SAC6	48
C2_08390W	47
C6_01590W	47
FMO1	47
GDB1	47
SEC34	47
C2_05710C	46
HYR1	46
OLE1	46
VAN1	46
C3_01180C	45
C4_06770W	45
GZF3	44
PWP2	44
SDH2	44
DUR1,2	43
C2_07650C	42
C3_04810C	42
C5_03030W	42
C5_03040W	42
C6_03430C	42
C6_03440W	42
SAS3	42
SEC7	42
URA2	42
SCT2	41
TAF145	41
C1_02210W	40
C1_03630W	40
TOM1	40
CHS8	39
CR_00340C	39
CR_00630W	39
GIN1	39
SAP4	39
C3_07690C	38
C3_07700W	38
C4_06650W	38
C5_03890C	38
tE(UUC)1	38
C1_10140C	37
ERG5	36
C2_02440W	35
CR_06230W	35
tE(UUC)5	35
C3_00890C	34
MED17	34
RPN3	34
C3_05380W	33
C4_06730C	33
LIG4	33
PLC2	33
YST1	33
C1_11900C	32
CYR1	32
POP2	32
ALS1	31
C2_01030W	31
TRS33	31
C6_02790C	30
HOL4	30
CDC55	29
HGT6	29
HSP70	29
DEM1	26
NOT5	26
SMP2	26
C3_07680W	25
MSN4	25
CR_07750C	24
CR_07760W	24
UBA1	24
ADP1	23
CR_09340W	23
CYS4	23
PTR3	23
C2_08580W	22
CHC1	22
RHR2	22
TUS1	22
CR_04610C	21
POL2	21
C1_04690C	20
C2_06600W	20
C1_01130W	19
GDS1	19
HGT1	18
PGA49	18
ARG1	17
C1_10850W	17
SUL2	17
ECM29	16
GUT2	16
UBI4	16
WAR1	16
APL5	15
C3_00850C	15
CR_09920W	15
SSN6	15
UBC4	15
ADAEC	14
C1_13650C	14
C6_03370W	14
CR_04450C	14
CTA4	14
FOX2	14
RAD54	14
SUP35	14
ZCF21	14
PHM7	13
VPS27	13
