# Supplementary material for: Deletion of the Candida albicans TLO gene family using CRISPR-Cas9 mutagenesis allows characterisation of functional differences in α-, β- and γ- TLO gene function
Source: PLoS Genet. 2023 Dec 4;19(12):e1011082. doi: 10.1371/journal.pgen.1011082 (PMC10721199; doi:10.1371/journal.pgen.1011082)
Supplement: S15 Table — (XLSX) [file pgen.1011082.s032.xlsx]

## Sheet: Sheet1
Table S15. List of genes with Tloβ2 enrichment at ORF or promoter regions (-1 to -500) identifed by MACS2 (FDR q < 0.05).
Gene	Integer score int(-10*log10qvalue)
ITS1	10562
ITS2	10562
RDN18	10562
RDN25	10562
RDN5	10562
RDN58	10562
TAR1	10562
CR_08780W	10562
CR_08800W	10562
PGA62	8608
SPT6	4343
SYS1	4343
UFE1	4343
C7_04260W	4343
C7_04280C	4343
C7_04290W	4343
C7_04310C	4343
C7_04320W	4343
C7_04340C	4343
TDH3	4258
C3_06880W	4258
C3_00010C	4118
C3_00030C	4118
C4_07260W	3775
RAD3	3707
RVS161	3707
SAC7	3707
C7_00010C	3707
C7_00030W	3707
C7_00040C	3707
C7_00060C	3707
C7_00070C	3707
FBA1	2871
C1_00020C	2866
ATP16	2789
XYL2	2789
CR_10820W	2789
CR_10830C	2789
PGA56	2673
MET1	2645
C2_02950W	2645
HGT7	2629
tD(GUC)2	2607
tD(GUC)3	2607
SPO75	2607
PGA4	2559
RPN5	2559
tN(GUU)1	2485
tN(GUU)2	2485
PGA23	2472
CCT8	2463
MVD	2463
RCA1	2463
TRP1	2463
TUP1	2463
VPS53	2463
C1_00090W	2463
C1_00100C	2463
C1_00070W	2463
ARD	2385
PGA48	2385
C6_00170C	2385
MUQ1	2344
STF2	2344
C2_00270C	2344
C2_00260C	2344
RCT1	2304
DES1	2281
EST1	2281
HTS1	2281
MUM2	2281
PEX4	2281
C5_05440C	2281
C5_05460C	2281
YWP1	2149
DAL1	2100
ETR1	2100
C3_00190W	2100
C3_00210C	2100
C3_00170C	2100
HET1	2043
HPA2	2043
VID27	2043
C6_00090W	2043
C6_00110C	2043
C6_00120W	2043
GCN1	1930
C2_10540W	1930
CSA1	1878
ALS2	1868
tL(AAG)1	1847
tK(UUU)3	1832
tL(AAG)2	1820
MSB2	1801
ALS4	1799
MPP10	1763
RRN3	1763
tV(CAC)1	1763
C2_00050C	1763
C2_00060C	1763
tR(ACG)1	1743
tR(ACG)2	1743
PGA55	1725
ASR1	1690
C7_04210C	1668
C7_04200C	1668
C7_03460W	1652
C1_11200W	1651
ENO1	1635
C1_08490W	1635
ADH1	1622
TEF1	1622
tF(GAA)2	1559
tR(UCU)2	1559
GNP1	1557
PRX1	1545
RPR1	1497
C2_08060W	1497
C2_08055WA	1497
CNH1	1493
FRP1	1493
PHR3	1493
C4_00020W	1493
C4_00030C	1493
C4_00050W	1493
C4_00060W	1493
C4_00070C	1493
C4_00080C	1493
C4_00100C	1493
C4_00090W	1493
IFF9	1478
C3_05150W	1465
SEC6	1462
tF(GAA)3	1462
tR(UCU)3	1462
C3_00100W	1462
C3_00120W	1462
C3_00130C	1462
C3_00140W	1462
C3_00150W	1462
C3_00160C	1462
GNA1	1462
CYR1	1453
C5_05360C	1439
DTD2	1413
OLE1	1413
C3_03000W	1413
C3_03010C	1413
PGA63	1409
SEC10	1393
C4_07200C	1393
PGA13	1379
AFL1	1372
FAS1	1372
C5_00030W	1371
C5_00040C	1371
C5_00050W	1371
C5_00060C	1371
PEX5	1370
MAL2	1356
CR_10800C	1356
CR_10810C	1356
HXK2	1355
POT1	1355
MIM1	1355
C6_00200C	1346
C6_00210W	1346
C6_04530C	1338
CR_10620C	1313
CR_10630W	1313
C6_03180C	1310
FAV3	1294
PGA52	1294
C2_00090W	1294
CR_07910C	1289
CR_00040C	1277
tA(AGC)2	1273
tC(GCA)1	1273
tC(GCA)2	1273
C6_02330W	1273
CR_05580C	1273
OPT1	1269
C3_02980C	1260
C3_02990C	1260
tM(CAU)2	1257
C2_07860W	1257
tP(UGG)2	1250
C3_06490W	1244
RHD3	1240
STV1	1237
DAC1	1236
NAG3	1236
NAG4	1236
CR_02440W	1225
IMP4	1216
PGA7	1216
TRK1	1216
FDH3	1207
UTP5	1207
CR_08300C	1198
MDS3	1194
APM1	1191
ILV3	1191
C4_02570C	1185
C4_02580W	1185
FBP1	1181
MRR2	1181
SEC61	1181
C3_07820W	1181
C3_07840C	1181
C3_07850W	1181
C3_07880C	1181
C3_07800C	1181
RHR2	1172
SRB1	1172
TIM8	1172
C3_07900C	1172
C3_07910W	1172
C3_07920W	1172
C3_07930C	1172
C3_07940W	1172
UTP8	1172
HIS4	1164
RBT5	1164
ZSF1	1160
EFG1	1159
ATG15	1158
CR_08200C	1156
C1_08350C	1146
KEL1	1143
RIM8	1143
tE(UUC)3	1141
tE(UUC)4	1141
C5_00950C	1141
C7_00310C	1140
SSY5	1133
tL(CAA)4	1133
GAP4	1111
PTR22	1106
GDH2	1105
CR_06470W	1100
CR_08610W	1100
CR_08620C	1100
CSA2	1096
CTA3	1096
ADE2	1090
BNR1	1088
CR_00060C	1088
CR_03440W	1087
C3_02900W	1080
C3_02910W	1080
C3_02920W	1080
PRO3	1077
C4_00250W	1077
PDC2	1071
OPT9	1070
CR_01850C	1070
TOS1	1068
CR_03620C	1068
CDC19	1064
COQ5	1064
PGA59	1060
C5_03630C	1058
C5_03640W	1058
SGS1	1050
CR_08670C	1046
SAM35	1045
C1_14480W	1045
TPI1	1043
C3_07450C	1043
C1_14550C	1032
C1_14560C	1032
RBR1	1030
tS(CAG)1	1026
C5_00350C	1026
ULP3	1024
C3_00270C	1024
CHT1	1017
ZCF38	1017
PGA37	1012
C2_10670W	1011
C3_06170C	1009
tV(AAC)5	1001
tV(AAC)6	1001
C1_11090C	1001
SCR1	997
CR_04275WA	997
CR_04270C	997
PMR1	992
SLK19	987
C7_00210C	986
RPP0	983
C7_01000C	983
C7_01010W	983
tT(AGU)6	976
C1_00030C	976
C1_00270W	976
SDS24	969
C1_07360W	969
HGT19	968
C1_10420C	967
IHD1	952
tF(GAA)1	952
tR(UCU)1	952
C5_03700C	952
PGA18	948
DBF4	944
CR_08680C	943
C4_00680W	928
C4_00690C	928
PMA1	922
tV(AAC)2	920
PGA49	916
MDH1-3	915
tV(UAC)1	915
CR_00350W	914
C2_10850C	912
C1_11270W	911
C7_01100C	910
tG(GCC)5	908
APE2	905
tG(GCC)3	902
HGT2	901
PRP13	898
RVS167	898
GPM1	890
DDI1	889
GDI1	889
MLH3	889
PHR1	889
RPC10	889
C1_14380C	889
C1_14410W	889
C1_14430C	889
C1_14450C	889
C1_14460W	889
C1_14470W	889
ARH2	886
CSC25	886
tD(GUC)5	886
CR_03910C	885
TLO5	884
C2_10740C	882
MDG1	876
CR_05460W	876
CR_05470C	876
C1_14290C	876
PFK2	874
C1_14330W	873
CR_08000C	871
IFF3	867
tL(UAA)4	863
HSP70	862
ACO1	859
SPT5	859
PEX19	856
C6_04550C	854
SKI3	849
HEM2	847
PRY1	843
C4_00490W	839
TPO2	838
ZCF10	835
FAS2	829
DIP5	824
PGA25	819
tI(AAU)5	815
SKI2	814
CR_08580C	814
CR_07200W	814
HSP90	811
GLO3	810
C3_00230C	810
PIR1	808
PRP22	808
ADH2	801
C5_03140C	790
tF(GAA)5	789
tG(UCC)2	789
tR(UCU)5	789
C4_00880W	789
ALD5	788
GTT12	786
C3_03590W	786
PCK1	775
ARO1	773
C2_10820C	773
HGT6	767
ROT2	767
C4_02690W	764
C4_02680C	764
C4_02700W	764
ARO8	762
PDA1	758
CYS3	755
UPC2	755
C4_07130W	749
LEU5	743
NAT2	743
C5_00150C	738
tL(CAA)3	731
C6_04470C	731
C1_01390C	729
C3_05970C	729
C3_03100C	726
C1_00530C	724
tS(UGA)3	717
AAT22	717
BMT7	717
GTT11	715
PHB1	715
ACO2	713
MAC1	712
C7_00490C	712
C7_00500W	712
C2_02520W	711
EMC9	702
C2_00110W	702
C7_01660C	700
SAP9	699
ATP2	698
LIP4	698
STE24	698
CYP1	695
tL(UAA)2	693
HGT8	690
C7_00430W	683
RTS1	682
TPS2	681
CAP4	678
tL(UAA)1	677
RIM101	675
MUC1	674
C4_00610W	674
ATG1	673
SLA1	673
GSY1	671
CR_07570W	671
C5_02410C	668
ALS5	666
C2_01490C	665
CR_08310C	665
ATP1	664
ZDS1	661
PET9	660
C1_01890C	658
PTR3	658
C2_01500W	657
C1_01140C	654
TPS3	653
C2_10700C	653
OLE2	652
C5_00790C	652
C2_07080C	652
C3_00940W	651
C1_02750C	650
PGA10	648
NCE102	645
tG(GCC)2	643
ARF1	641
HIS1	641
C3_02880W	638
C3_02890C	638
NUP159	636
C1_14250C	636
C3_07770C	636
YCP4	632
C7_02630W	630
ISN1	629
tS(UGA)1	629
C4_01960C	629
C4_04720W	628
C3_04410C	626
GPD2	624
CR_08900C	624
RIM15	623
MPT5	621
C1_05160C	621
CR_01440C	617
RBF1	614
tS(UGA)2	614
ALG1	614
DCP2	611
C7_00330C	611
ENA2	609
C2_08990C	608
HIR1	604
CPY1	603
EFB1	602
LIP8	598
CR_00270C	598
GLN1	592
GYP1	592
C1_08390C	590
PRO1	587
CST20	585
LEU4	585
tK(CUU)1	585
C3_03210W	585
FGR32	581
NOP10	581
CTP1	580
BGL22	579
C6_01780C	577
CR_08040W	577
C1_09790C	575
GND1	574
SBA1	573
C4_03190W	573
HSP104	569
TAF145	569
tK(UUU)5	569
IFE2	566
tA(AGC)1	565
C2_07980W	565
C1_14320C	563
C5_00570W	560
tE(UUC)5	558
C2_04850C	558
tP(AGG)1	557
PRA1	551
STE50	551
C4_03290W	551
VPS70	550
HSP60	549
RRN11	549
tA(UGC)1	546
tS(GCU)1	546
tS(GCU)2	546
C6_01810W	546
ZCF18	546
C7_02280W	544
CR_07680C	544
CDC46	539
PGA58	539
CR_10320W	539
SNF2	537
HXT5	536
CR_03460W	536
SIZ1	535
UTP18	535
C5_02850W	534
FUN12	533
C7_00590W	533
C7_00600C	533
C1_08080C	533
ECI1	532
YMC2	530
IRR1	528
RPP2A	526
C6_04140C	523
C1_11320C	521
ZCF15	518
tM(CAU)4	516
CR_08980C	516
tK(CUU)2	514
C3_04840C	514
SFL1	513
RIX7	512
C5_02130W	512
C7_01070C	512
HYR4	510
PRP8	509
C6_00800C	509
CR_08650C	509
C7_04240C	508
PGA33	507
PTK2	507
C6_00080C	507
C2_03450W	507
HNT2	502
C3_06350W	502
CR_08990C	502
CDR4	501
C7_00190W	501
C7_00200W	501
RNR3	500
C2_06570C	500
CR_08050C	500
MEP2	499
OPT7	499
CUE5	495
C4_00420C	493
TOM40	492
RBT4	491
C4_02190C	491
SEC3	490
OP4	489
C1_00160C	489
CR_00660W	488
CR_08420W	488
C2_10810W	487
C4_06680C	486
CR_08450C	486
GCV2	485
PGA17	485
C3_01180C	485
C2_05910W	484
PGA28	481
LPD1	479
MRPL8	479
RAD7	478
ALS9	476
CR_08550W	475
CR_08560C	475
TSM1	473
C6_00390W	473
ADH5	472
VPS27	471
EAP1	470
IML2	470
C1_14200W	470
C2_09540W	470
AGP2	466
GLT1	466
C4_05610C	465
AAF1	463
IFF5	462
tV(AAC)4	462
CR_05860W	462
C1_14040W	461
C1_14050C	461
tQ(CUG)1	459
C5_01000C	459
SSN6	458
C6_04440C	456
UBA4	455
C1_10920W	455
HSL1	454
C4_00260W	453
C4_03110W	452
FLC3	451
IDH2	451
PTC5	450
YEA4	449
C2_09710C	449
CAT1	446
C6_04650W	446
C2_04360W	445
C2_08240W	445
CR_01320C	445
MBP1	443
C6_00290W	443
CR_03730C	443
PIL1	442
C2_00360C	442
C2_07640W	442
C2_07720C	442
CR_09930W	442
CR_09940W	442
C3_04870W	440
C2_02640C	439
C2_02770W	439
C3_06940W	439
NSP1	438
C2_03760C	438
C4_05740C	437
CR_06090W	436
CDR1	435
FAA2-3	435
ATC1	434
HCR1	434
C1_11850W	434
FET34	432
C2_09500W	432
C2_09510C	432
C3_06440W	432
C4_02850W	432
CR_06040W	432
C3_06560W	431
CR_06820W	431
MIS12	430
ORC1	430
TSR2	430
ECM29	427
C7_00940W	426
CR_06140W	426
YML6	426
RFX1	424
C3_06150W	424
THI6	423
C2_00740C	421
C1_09220W	420
C3_03250W	420
C2_00350W	417
ECE1	415
LYS2	415
tD(GUC)6	415
tL(CAA)5	415
C4_01120C	415
PGA54	414
LIP6	413
ZRT1	413
C4_00840W	413
C4_06960W	413
C6_02020C	413
TIF11	411
TIF35	411
C2_10720C	411
CR_01170W	411
CR_00130C	410
C4_00460C	409
CR_10310W	409
SAM2	407
SOG2	407
C2_10680W	407
C1_08610C	406
tR(CCG)1	404
C6_00180C	404
C6_00190W	404
TIM21	404
C1_02330C	404
LCB2	401
C4_04460C	401
IDP1	400
MET15	400
C6_01920C	399
ESA1	398
tP(UGG)4	398
C1_07210C	398
CR_02430C	398
C5_00160W	397
C5_00170W	397
POP3	396
tI(AAU)1	396
C2_06510W	396
CDC15	395
C7_02130W	395
C7_02140W	395
CR_03410W	394
CIT1	393
CR_08330W	393
CR_08710W	393
CR_08720W	393
KOG1	392
C1_09650W	392
C4_01720C	392
C4_01710C	392
ATP17	391
HMG1	391
SNF5	391
CR_00250W	391
ECM3	390
MCM3	390
MNL1	389
C1_09710C	388
C2_03420C	388
C3_04450C	388
C5_02040W	388
C3_04440C	388
THS1	387
C5_00100C	387
BAT21	386
IFD3	386
FUM12	385
RPP1B	385
C3_07630C	385
C1_05370C	384
C2_00190C	384
C2_00200W	384
RPL38	384
LIP5	383
DED1	382
MCM2	382
CYP5	381
C3_06370C	381
C5_04050W	381
CR_00010C	381
CR_08270W	381
ECM17	380
PEP7	379
RFC4	379
VPS52	379
CR_01920W	379
C2_02660W	379
PDS5	378
PGK1	378
FLO9	377
FUR4	377
C3_00590W	377
C4_07080C	377
CR_03590C	377
C6_00250W	376
MDN1	375
C2_07610C	375
CHS2	374
HXK1	373
NAG1	373
NAG6	373
HDA1	372
SEC9	372
C2_00940W	372
CR_10230W	371
DCW1	370
NMA111	370
tL(CAA)6	369
BET2	366
C7_01510W	366
CTA24	365
MDJ1	365
CR_08880C	365
ZCF29	364
2001-04-01	363
C1_10680C	363
C2_08830W	363
C2_09420W	363
VPS21	362
C1_10110W	362
C2_08920W	362
CR_02460W	362
CR_05550C	362
UBP6	361
BCY1	360
SIT4	358
C1_03310W	358
tA(AGC)7	357
tK(UUU)2	356
C2_00540W	355
C6_04420W	355
PLB5	354
C5_00330C	354
CR_06030C	354
C7_00300W	353
MCM6	352
CDC11	351
ENG1	351
TLO1	351
CAF16	350
DNA2	350
FOL1	350
tD(GUC)4	350
C6_00310W	350
DOA4	348
DUG3	348
KIN2	347
PEP8	347
IFM1	346
BRF1	344
C4_02920W	344
CR_05640C	344
HNM3	342
WSC4	340
AKL1	339
SOD5	339
LAT1	338
STD1	338
C1_09840C	338
C2_02930C	338
TSA1	337
CBP1	336
SWI1	336
BUD7	335
NBN1	335
VPS35	335
YPT1	335
BFA1	332
CPH2	332
FOX2	332
NIT3	332
TCC1	331
C2_07650C	331
C2_10760C	331
GLK1	329
CR_07160C	329
OSM1	327
SIM1	327
WOR4	327
C3_07760C	327
PHO89	326
CR_08380C	326
ADE8	325
POL3	325
ECM14	323
PST3	323
C3_03020W	323
C6_00920W	323
LIP9	322
RAD32	322
SOD6	322
C1_05890W	322
C1_11300C	322
C2_00230W	322
RPN2	320
C5_00090C	319
GRS1	318
HEX1	318
SEC15	318
C3_07660W	318
CR_01090W	318
GYP2	317
NOT5	316
VID21	316
C4_07210W	316
C4_07220C	316
C4_07240W	316
C5_03670C	316
BZZ1	315
PKC1	312
RBT1	312
ENA21	311
MYO5	311
SRB8	311
OYE32	310
PLB2	310
C4_06770W	310
C7_02600C	310
CR_07920W	310
C5_00120W	310
C7_00250C	309
LIG1	308
MYO2	308
CRK1	307
HGT18	307
C1_06670W	307
RDH54	306
C5_02110W	306
GPR1	305
MAE1	305
MNN22	305
C7_04090C	305
ZCF2	304
C2_06550W	304
C1_05330C	304
C1_05320C	303
BMT5	301
tL(UAA)5	300
FET99	299
C6_04100W	299
CR_07940W	299
CCH1	298
PDC11	297
IAH1	296
RPL2	296
CR_10770W	296
CUP9	295
C2_10870W	295
C6_00340C	295
C1_10840C	294
HGT12	293
POL1	293
C3_04150W	291
C5_00230C	291
EGD2	291
ELP3	290
PBS2	290
RFA1	290
TIP120	290
CKA1	289
HYU1	288
ICL1	288
CR_03580C	288
CDH1	285
GUT2	285
LEU1	285
SOD4	285
C1_08180C	285
C3_07460W	285
CR_05750W	285
C6_00230W	284
C6_00240C	284
C6_00220C	284
CHK1	283
C3_06690C	283
C3_06680C	283
AIP2	282
C4_00210W	282
SDH1	281
SSP96	281
TFG1	280
MSC7	279
C2_05580W	278
PIF1	277
C2_00730C	277
CPR6	276
C1_11080W	276
C3_07680W	276
CR_00370W	276
MMS22	275
C2_03500W	275
CAS4	274
MEF2	274
C3_03680W	274
C7_01650W	274
CR_00230W	274
CR_07170W	274
CR_07480W	274
EMP46	274
C1_00470C	273
CR_08410W	273
UTP9	272
C2_07440C	272
CR_04720C	272
RPS4A	271
CR_07870W	271
IFF6	269
MKC1	269
TRP4	269
CR_01820W	269
NUO1	269
SMF3	268
C7_04160W	268
NAM2	267
RPS8A	266
VTC3	266
C2_01680C	266
CR_00980C	266
STT3	266
HAL22	265
HLJ1	265
LSC2	265
CR_06760C	265
PUP2	265
TLO11	265
LAS1	264
C7_03240W	264
BMT8	263
C6_04450W	263
SWE1	262
C5_04980W	262
HSP12	260
C1_07440W	260
C3_07740W	260
LSC1	259
C3_07100C	257
ECM38	256
C7_00630C	256
FAT1	255
VTC4	255
C1_08540C	255
C2_08950W	255
C2_08960C	255
VPS28	255
C1_11600W	255
SLD5	254
ATO9	254
C7_00130W	253
C7_00140C	253
TOR1	252
YHB4	252
CR_08500W	252
C1_04940C	251
KGD1	250
TKL1	249
C1_01360C	249
C1_01510W	249
PEX7	248
C1_07260C	248
C2_00890W	248
C2_07390C	248
C2_00900W	248
DOA1	245
FGR15	245
SPT7	245
C1_09750W	245
C3_04920C	245
C6_02660C	245
C1_09740C	245
C2_05830C	244
MIS11	243
C1_10350C	243
C1_09700W	243
REV3	241
SIT1	240
SOK1	240
C2_06990W	240
C2_10460C	240
C3_01260C	240
C3_04720C	240
NCR1	239
RPT1	239
ZCF39	239
C1_05250W	239
C1_10730W	239
DUT1	238
C1_03460C	238
C1_08860C	238
C1_11610C	238
C3_05110W	238
C1_02700C	238
CHS1	237
ECM33	237
NRP1	237
C6_04480C	236
CWT1	235
MIH1	235
PKH3	235
SRV2	235
YTA6	235
C2_00170C	235
FGR46	235
GCD1	234
TPO3	234
ZCF21	234
CR_01130W	234
CR_03470W	234
PGI1	233
CR_09140C	233
CR_06330C	233
PRD1	232
C1_03400W	232
C1_03410W	232
LIG4	231
C1_00200C	231
PLC2	231
C1_00190C	231
PGA11	230
SEC8	230
tG(CCC)1	230
C1_06910C	230
C4_00560C	230
NMD5	230
C3_02080W	229
GPH1	228
C3_03440C	227
KCH1	226
LPI9	226
RPN4	226
CR_08920W	226
RBR3	225
CCT2	224
C2_07360W	224
PGA60	223
LEU2	222
RGD3	222
UBI3	222
ARP3	221
IST1	221
KIN3	221
RSP5	221
C1_08780W	221
BUD6	219
FLC2	219
PTP1	219
CR_08080W	219
PFK1	218
SEC20	218
SMC4	218
C6_02560W	218
MDH1-1	217
RPP2B	216
FMP27	215
MLP1	215
SNF1	215
SPL1	214
C5_05260W	214
C5_05270C	214
CR_08470W	214
C5_05250C	214
RNR22	213
C1_03260W	213
C4_07100C	213
PEP3	213
CRH12	212
MAK5	212
UBC15	212
C3_04540C	212
KAR3	211
SWR1	211
C6_01750C	211
ESS1	210
MHP1	210
URA6	210
NIP100	209
ACS1	208
CRP1	208
ZCF31	207
C2_03780C	207
C7_01990C	207
ADE5,7	206
CHS6	206
NPR2	206
PDR6	206
C4_03020W	206
C7_00260C	206
CRL1	204
C2_04500W	204
PNP1	203
SEC13	203
C7_00420C	203
C3_03160C	203
ADAEC	202
IDH1	202
PAN1	202
QDR1	200
SOD3	200
C7_00120W	200
C7_00110W	200
DUR1,2	199
GAL10	199
HCM1	199
C1_13130C	199
CR_01770C	199
SRD1	198
C2_05810W	198
C4_07060W	198
C7_00410C	198
AFG3	197
PKH2	197
RTA2	197
tP(UGG)5	197
C1_12900W	197
C3_04810C	197
CR_05800C	197
C1_13060C	196
C1_14310W	196
C3_06640W	196
C7_03160W	196
FGR34	195
FRP2	195
GAP6	195
PXP2	195
CR_10040W	195
ISW2	194
C1_07650W	194
CMK1	193
C4_00170W	193
STE11	192
AAP1	191
FGR50	191
GAC1	191
GIT3	191
POX1	191
SSD1	191
KAR2	190
C5_04170W	190
ECM42	189
MRR1	189
SAP10	189
C4_04660C	189
C5_05070W	189
C5_05060C	189
BBC1	188
ECM7	188
SUL2	188
TEF2	188
C2_02630W	188
CR_02300C	188
ALK2	188
C4_00190W	188
HGT16	187
SGT2	187
DOT6	186
ERG12	186
PTC7	186
SUP35	186
C1_00320W	186
C1_01040W	186
C4_00330C	186
CDC4	185
GGA2	185
CR_01420W	185
ARO80	184
FGR23	184
IRA2	184
RIO2	184
TRP5	184
C3_00310C	184
C3_04740C	184
C4_02620C	184
CR_08110W	184
POX1-3	183
WOR1	183
C1_02680C	183
DEF1	182
EAF7	182
C2_08450W	182
CR_09920W	182
CR_04120C	182
HTA1	181
C1_01220C	181
C6_00260W	181
C3_03920W	181
C6_00270W	181
PDK2	180
C1_06920C	180
C3_03860W	180
PBP2	179
WHI3	179
C3_07470W	179
GSL2	178
C6_00810C	178
C7_02860C	178
SUA71	177
C4_03460C	177
C7_04080C	177
JAB1	177
RET2	176
SSY1	176
ZCF1	176
ZCF23	176
DLD1	175
C1_03100W	175
C3_03110W	175
CRZ1	174
MCD1	174
RIA1	174
SAH1	174
C2_02490C	174
C7_02010C	174
CR_05980W	174
PHO4	173
SRB9	173
C3_03560W	173
LRG1	172
C2_00630C	172
C3_01190C	172
C3_06110C	172
C6_03260W	172
UTP20	172
C2_00620C	172
HEM1	171
C1_06970C	171
C2_03630W	171
ABD1	170
IRE1	170
MED3	169
C6_02810C	169
C7_00220W	169
C7_00230W	169
CRZ2	168
KIS1	168
GCN4	167
GLC7	167
RPT2	167
SNT1	167
C4_05790W	166
C7_01960W	166
CR_05450C	166
TAF60	165
C3_06660C	165
POB3	164
REP1	164
RTG3	164
TSA1B	164
tW(CCA)2	164
C1_14160W	164
C5_02500C	164
PTC6	163
SSK2	163
C2_10630W	163
C6_02650C	163
CR_04450C	163
CR_08590W	163
C6_02640C	163
C2_07740W	162
HGT13	161
CR_06290C	161
ERG27	160
LEU3	160
MAS1	160
PSO2	160
RPC11	160
C1_05900W	160
C1_13880C	160
C3_04310C	160
CR_06260W	160
CR_08640C	160
CDR11	159
ACC1	158
HGT4	158
LIP1	158
PRS5	158
CIS2	157
C2_03930C	157
EFT2	156
YME1	156
C1_05360C	156
C3_00300W	156
CRN1	155
CTA4	155
MEC1	155
RPS24	155
TOS4	155
C2_00700W	155
C5_00130C	155
C5_00140C	155
tG(GCC)1	154
C2_07290W	154
C6_02140W	154
SMP2	153
C2_07920W	153
C4_04510W	153
CDC39	152
SAL6	152
C1_08340C	152
C2_06320W	152
C3_00440W	152
C3_00450C	152
CAR2	151
CHS3	151
C1_00570C	151
C7_04010W	151
CR_08350W	151
ALS1	150
VPS13	150
C6_01960W	150
DCK1	149
NOP1	149
POM152	149
URA2	149
CR_04160C	149
QDR2	148
C1_01290C	148
C2_00180C	148
C3_00400C	148
C2_07110C	147
C7_02920W	147
CR_07250C	147
HOG1	146
PLD1	145
C2_00390C	145
C6_03430C	145
ACT1	144
MTG1	144
RPS42	144
TOM1	144
CHS5	143
GLN4	143
CR_10640W	143
ARL3	142
DOT1	142
GUT1	142
RAD23	142
ZCF32	142
C2_03020C	142
LEM3	141
C2_03340W	141
CR_10590W	141
SYN8	140
C1_01590C	140
CR_10730C	140
C5_02060W	139
C5_03150W	138
C7_03010W	138
BOI2	137
GAT1	137
NUC2	137
TYE7	137
C2_02550C	137
C3_03830W	137
C5_03490C	137
CDC13	137
SCW4	136
C1_03190C	136
ACS2	135
SEC24	135
C2_02050C	135
CR_02910W	135
C7_00350C	135
CDC24	134
TES15	134
C1_11530C	134
C2_07270W	134
C2_07280W	134
PIM1	133
DRS1	132
HAT2	132
POL2	132
C2_03550C	132
C3_04420W	132
C7_04110W	132
CR_02970C	132
C7_04120W	132
TLO4	131
C1_07340W	131
CR_06060W	131
APS3	130
IQG1	130
SFI1	130
C1_02270C	130
C1_08470W	130
C2_04870C	130
C2_09280C	130
C4_06860C	130
C7_02100W	130
CR_00160C	130
CR_06990W	130
AGE3	130
ISC1	129
PHO91	129
SIS1	129
C6_04560W	129
CR_02210W	129
CR_05840W	129
NTG1	128
RFC1	128
C4_04600C	128
C5_05340W	128
C5_05350W	128
CR_10290C	128
C1_08800W	128
PEX13	127
SAP98	127
UGT51C1	127
C1_06980C	127
C1_14500C	127
C7_04150W	127
CR_08400C	127
OSM2	126
C1_04630C	126
C3_02970C	126
C7_01270C	126
KRE5	126
CCR4	125
JIP5	125
PMC1	125
C4_00290C	125
RTA4	124
SPA2	124
C1_01930W	124
C3_02260C	124
C3_03150W	124
ATO2	123
FGR12	123
LYS4	123
NOT4	123
SRO77	123
C2_00550W	123
C5_00080C	123
C5_04710W	123
C6_00400C	123
DLD2	122
INP51	122
RIT1	122
C3_07350W	122
C5_04350C	122
CR_09830W	122
SRP54	121
tI(AAU)4	121
C1_09780C	121
C2_09460C	121
C5_01960C	121
CR_01120C	121
RIM21	121
C4_04750W	121
PGA31	120
C1_07810C	120
C1_13840W	120
C5_02380W	120
CUP5	119
HGT14	119
APG7	118
DED81	118
IMH3	118
C4_03350C	118
C4_03340C	118
C7_03680W	118
BIO2	117
HOL4	117
FLO8	116
C3_02870C	116
C1_03430W	115
C5_02780W	115
CR_10510W	115
ADE6	114
GSH2	114
VRP1	114
C2_02420C	114
EST3	114
PMT1	113
ROB1	113
STP1	113
C1_01530C	113
C1_03050W	112
C3_06280W	112
C3_06270C	112
LKH1	111
PHO15	111
RBE1	111
C2_07040W	111
C6_03460W	111
C2_07060W	111
FGR2	110
MST1	110
RPT5	110
C1_10140C	110
BNA4	109
MLT1	109
PHO84	109
VAN1	109
C2_05130W	109
C5_03570W	109
BDF1	108
MNR2	108
TUS1	108
VCX1	108
C1_04460C	108
CR_09990W	108
NAB3	107
SUN41	107
YKU80	107
C2_08100W	107
KRE9	106
PEL1	106
C2_06300W	106
ATP14	106
CPH1	105
ERG1	105
MSH2	105
C1_01470W	105
ATO7	104
ERG7	104
KRE30	104
SSZ1	104
TCP1	104
UTP21	104
CR_03520C	104
UTP22	104
IFF4	103
RAD14	103
TNA1	103
ZCF16	103
tE(UUC)6	103
ADE12	102
FRP3	102
LIP2	102
UBR1	102
C1_01130W	102
C3_01590W	102
C6_04400W	102
PPH3	101
RTA3	101
SIN3	101
C6_00770C	101
C7_03480W	101
RFG1	100
SEH1	100
C1_06660W	100
C1_11430W	100
C2_07410W	100
CSM3	99
SEC12	99
C1_03360W	99
C1_04600C	99
CR_03400W	99
YDJ1	98
C3_03230C	98
C6_04410C	98
C7_01030C	98
C1_00930C	98
CDC5	97
DUR3	97
SUR7	97
TUF1	97
WSC1	97
C5_04870W	97
C6_03550C	97
C7_00340C	97
CHS8	96
FET31	96
HSP78	96
SPT20	96
C1_01400C	96
C1_05670W	96
POT1-2	95
ZCF30	95
C1_10240C	95
C1_12140W	95
BAS1	94
IMP1	94
TRM9	94
UBA1	94
UBI4	94
C1_14170W	94
C3_01610W	94
C4_05980C	94
CR_08190W	94
ALS6	93
BMH1	93
HYR3	93
PGA38	93
RPL4B	93
C2_00810C	93
C7_00380W	93
CR_08940W	93
PGA27	93
C2_00820W	93
FRE10	92
MP65	92
C2_05170W	92
C2_10860C	92
C6_02930W	92
GLE1	91
SER33	91
CR_04620C	91
COX4	90
DBP7	90
GYP5	90
HAP5	90
SPB1	90
CR_05970C	90
FAR1	89
YBL053	89
C1_00630W	89
C3_05990C	89
C3_07430W	89
C7_00520W	89
BLM3	88
ERG5	88
YMC1	88
C4_04670C	88
C5_04920C	88
CR_10760C	88
CR_10750C	88
KIP3	87
RSN1	87
TSR1	87
WAR1	87
C1_11020W	87
C4_06090C	87
ALD6	86
ALS3	86
CAN3	86
DFG16	86
GCA1	86
NGS1	86
TBF1	86
VPS4	86
C1_14030W	86
C2_03150C	86
ECM21	85
SMT3	85
C2_00570W	85
BEM3	84
NMD3	84
FAV2	83
RFA2	83
C1_11290W	83
C5_03550W	83
CR_09330C	83
ABC1	82
DFG5	82
ISU1	82
C1_08700W	82
C5_00260W	82
CR_08430W	82
C5_00250C	82
CDR3	81
FHL1	81
TRA1	81
UTR2	81
C1_10230C	81
C2_10790C	81
C5_03690W	81
CR_03700C	81
CR_06740W	81
PRE2	81
C2_10800W	81
BRE1	80
GCN3	80
C7_01230C	80
C7_01940C	80
CR_04240C	80
C7_01930C	80
ADP1	79
DOT5	79
IRS4	79
MTG2	79
PFK26	79
SWI4	79
YPT53	79
C2_00410C	79
C2_00640W	79
HYR1	78
MSN5	78
SDH12	78
STT4	78
C2_01530C	78
C3_02630C	78
C4_06850C	78
C1_00420W	78
CDC47	77
IFU5	77
TUB1	77
C1_07390W	77
C6_01870C	77
HCH1	77
MCI4	77
HWP1	76
ZCF11	76
C1_00310W	76
C5_03510C	76
C6_03370W	76
CR_09190C	76
NIK1	75
CFL5	74
GCD6	74
HMX1	74
MDL2	74
MET2	74
PUP1	74
RNR1	74
SSA2	74
YCS4	74
C2_02730W	74
C3_07490W	74
C5_03520W	74
ERG13	73
HAP42	73
RPO21	73
C3_04690C	73
CNS1	73
LDG3	72
NPT1	72
SAM4	72
SHA3	72
SSK1	72
TFA1	72
C1_11730W	72
ALG7	71
ALT1	71
PGA50	71
SPS20	71
SSB1	71
C1_06270W	71
DUR32	70
tT(CGU)1	70
C1_03690W	70
ADE17	69
ATF1	69
GAP5	69
C4_01020C	69
C3_04330C	69
CR_04080C	69
FMP45	68
RPS21	68
TMA19	68
C1_03370W	68
UGA1	67
CDC55	66
MEU1	66
RIB5	66
CR_03080C	66
MRP2	66
tY(GUA)4	65
C1_00430W	65
C6_01680C	65
CR_03980W	65
HGT1	64
PRE1	64
RAD18	64
C1_07470C	64
C5_04640C	64
CR_10600C	64
ILV5	63
SDA1	63
C4_00580W	63
C4_00590C	63
C7_03860W	63
CR_03870W	63
CR_03860C	63
C1_03270W	62
C3_00360W	62
FAB1	61
KSP1	61
SFP1	61
C2_02570W	61
C3_06830C	61
CR_05370W	61
CR_06010W	61
C3_06820C	61
ACH1	60
PHR2	60
SEC26	60
C7_04000W	60
CR_07370W	60
CHT2	59
ILV1	59
SLA2	59
SRP101	59
C3_04260W	59
C5_04120C	59
DAK2	58
DAL8	58
TAZ1	58
C1_10970W	58
CR_01410C	58
ALG9	57
CKB1	57
ECM22	57
IML1	57
PTC1	57
RIM13	57
C2_00310W	57
C2_00760C	57
C2_04090W	57
C4_06990W	57
C5_03480C	57
CR_00650W	57
C2_04100W	57
C5_03470C	57
GRR1	56
PNG2	56
SNR6	56
C3_00470W	56
C3_04360W	56
C4_02960W	56
CR_02410W	56
C3_05510W	56
C1_11860W	55
C5_00280C	55
GCA2	54
SNQ2	54
C3_00410C	54
C3_00420W	54
C3_00890C	54
BEM2	53
BGL2	53
GIT2	53
TPS1	53
VPS8	53
XOG1	53
SWD1	53
BUB1	52
GSC1	52
THI20	52
C4_04240C	52
DUR7	51
FAD3	51
IRO1	51
SEC34	51
YTM1	51
C4_05590W	51
C7_00240W	51
DUS4	50
MGE1	50
MGM101	50
SEF1	50
C4_07160W	50
C4_07170C	50
ARP2	49
MPS1	49
MRPL40	49
PGA44	49
C3_00730W	49
C4_06910W	49
C6_00910C	49
CR_08950W	49
CR_05540C	48
ALK8	47
ALS7	47
GOR1	47
RAD57	47
STB3	47
CAC2	46
RGA2	46
C3_00850C	46
C4_07040W	46
YDC1	46
AUR1	45
GBP2	45
IFM3	45
OFI1	45
UBP13	45
C1_01840C	45
C2_08090W	45
C3_03300C	45
C4_03480C	45
MXR1	45
ASE1	44
CET1	44
HAP43	44
HRK1	44
MLS1	44
C1_02650W	44
C3_07380W	44
CBK1	43
CDC48	43
COQ6	43
DAD4	43
FRE9	43
SEC7	43
C1_10120C	43
C2_06090W	43
C4_00410W	43
C4_01930C	43
CR_08010W	43
C1_10130W	43
CYT1	42
FCR1	42
SKN7	42
C2_00280C	42
C7_00270W	42
C2_00290W	42
CCT3	41
ORC4	41
PTP3	41
RPL5	41
TLO10	41
UGA3	41
C3_03410C	41
CR_09340W	41
TIP20	41
VTI1	41
C5_02140C	41
PGA14	40
PRB1	40
RAD16	40
[truncated: 331 more rows]
