# Supplementary material for: Deletion of the Candida albicans TLO gene family using CRISPR-Cas9 mutagenesis allows characterisation of functional differences in α-, β- and γ- TLO gene function
Source: PLoS Genet. 2023 Dec 4;19(12):e1011082. doi: 10.1371/journal.pgen.1011082 (PMC10721199; doi:10.1371/journal.pgen.1011082)
Supplement: S16 Table — (XLSX) [file pgen.1011082.s033.xlsx]

## Sheet: Sheet1
Table S16. List of genes with Tloγ11 enrichment at ORF or promoter regions (-1 to -500) identifed by MACS2 (FDR q < 0.05).
Gene	Integer score int(-10*log10qvalue)
PGA62	4033
C3_00010C	3142
C3_00030C	3142
RDN5	2933
C4_07260W	2531
RCT1	2210
ITS1	2171
ITS2	2171
RDN18	2171
RDN25	2171
RDN58	2171
TAR1	2171
HGT7	1935
tV(AAC)5	1728
tV(AAC)6	1728
ALS2	1524
EFG1	1522
tK(UUU)3	1495
SCW11	1459
MUQ1	1412
STF2	1412
C2_00270C	1412
C1_14520W	1283
tN(GUU)1	1273
tN(GUU)2	1273
SLR1	1269
NRG1	1209
tF(GAA)3	1209
tR(UCU)3	1209
GNA1	1209
SEC10	1199
TLO10	1199
VID21	1199
C4_07200C	1199
C4_07210W	1199
C4_07220C	1199
C4_07240W	1199
TCC1	1181
C1_12860C	1181
TDH3	1164
C3_06880W	1164
RIM101	1118
SIZ1	1117
GDH2	1116
tD(GUC)2	1113
tD(GUC)3	1113
SPO75	1113
MYO5	1110
SRB8	1110
RIO2	1089
RAD3	1086
RVS161	1086
SAC7	1086
tR(ACG)1	1086
tR(ACG)2	1086
C7_00010C	1086
C7_00030W	1086
C7_00040C	1086
C7_00060C	1086
C7_00070C	1086
C3_03980C	1079
C1_13320C	1070
ALS9	1058
tL(AAG)1	1056
WAL1	1047
tG(GCC)2	1036
C7_00830C	1004
tE(UUC)3	1000
tE(UUC)4	1000
C5_00950C	1000
DAC1	972
NAG3	972
NAG4	972
SLM2	968
PGA4	961
RPN5	961
NDT80	945
ROM2	939
tA(AGC)2	904
tL(AAG)2	897
GNP1	895
SDS24	886
ALD5	882
C2_02960C	882
BRO1	880
EPL1	879
FBA1	879
CR_00090C	879
SFP1	878
PTR22	876
RAD53	876
tM(CAU)2	873
C2_07860W	873
C4_01710C	861
C4_01720C	861
CUP9	853
tC(GCA)1	852
tC(GCA)2	852
CR_05580C	852
PRE5	849
C7_04010W	849
C5_00790C	840
C5_00780C	840
CR_08000C	830
C1_00020C	828
WSC4	822
C1_14350W	822
C7_04070C	822
PGA59	819
C3_05990C	816
C3_05970C	812
C1_10230C	810
C4_00590C	804
STP2	801
C7_00670C	801
C7_01400C	801
CR_08450C	801
C5_03140C	799
LYS143	781
GLK1	774
PGA16	774
tF(GAA)2	774
tR(UCU)2	774
CR_07160C	774
tP(UGG)2	768
CR_08650C	768
MDH1-3	765
tV(UAC)1	765
SPT6	755
SYS1	755
UFE1	755
C7_04260W	755
C7_04280C	755
C7_04290W	755
C7_04310C	755
C7_04320W	755
C7_04340C	755
CR_06140W	736
C1_14330W	733
DDI1	731
GDI1	731
SAM35	731
C1_14410W	731
C1_14430C	731
C1_14450C	731
C1_14460W	731
C1_14470W	731
C1_14480W	731
C1_14500C	731
MED15	725
MET1	723
C2_02950W	723
MSB2	722
HWP1	718
YWP1	716
tS(AGA)3	713
C7_01070C	712
C4_04620C	711
ARD	699
PGA48	699
C6_00170C	699
C6_00180C	699
C7_00410C	697
CR_00980C	694
CR_08280W	689
CR_08290W	689
AFL1	680
BUD14	676
CR_04110W	676
CR_04120C	676
tF(GAA)1	658
tR(UCU)1	658
KEM1	656
CYR1	650
SEF1	650
GAC1	649
PGA63	647
STV1	647
POP3	644
SSN6	644
C7_03010W	642
CR_09610C	641
CPH2	639
C1_11930W	632
C7_02220C	631
MPP10	628
SFL2	628
C2_00060C	628
EFH1	626
SSY5	625
tL(CAA)4	625
MUM2	623
PEX4	623
C2_08890W	623
C5_05440C	623
C5_05460C	623
NBP2	621
FGR24	620
TEF1	620
C1_14580C	620
FGR6-3	617
CR_08990C	615
C1_07130C	611
SRB9	609
ACE2	607
DAL1	605
ETR1	605
SEC6	605
C2_03550C	605
C3_00100W	605
C3_00120W	605
C3_00130C	605
C3_00140W	605
C3_00150W	605
C3_00160C	605
C3_00170C	605
C3_00190W	605
FOX2	604
C3_01260C	604
C2_08240W	599
CDL1	596
RLM1	596
tI(AAU)5	596
C7_03270W	594
YOX1	591
ENA2	590
C1_07010W	589
DHH1	588
MAL2	586
XYL2	586
CR_10800C	586
CR_10810C	586
CR_10820W	586
CR_10830C	586
IAH1	586
tG(GCC)3	585
C3_06170C	585
C5_00380W	585
CHT3	584
HGT2	583
tG(GCC)5	583
IPL1	582
C6_03990C	581
tS(CAG)1	580
C5_00350C	580
HRR25	575
PFK2	575
PGA56	575
CHT1	573
ZCF38	573
PGA25	571
C5_02110W	568
FGR50	565
KCH1	565
TAF145	565
CZF1	562
CR_08620C	560
CR_09530C	560
PRX1	558
ALS4	557
NIK1	556
MIM1	555
HXT5	553
CR_03460W	553
EMC9	552
C2_00110W	552
HNT2	551
C3_06350W	551
CSA1	550
HAP41	549
C7_04210C	549
C7_04200C	549
tG(UCC)2	547
C4_04660C	547
C4_00880W	547
PGA13	546
C6_04650W	546
CR_09010C	545
HSE1	544
tL(UAA)4	541
FKH2	540
C3_00680C	540
C6_04530C	539
C7_00520W	538
C4_05350W	537
C3_07100C	534
YCK2	532
CR_08440W	532
AAF1	531
GAL4	529
GYP5	529
C2_10600W	529
HST7	528
HSP104	527
tK(UUU)5	527
MP65	522
NOT4	522
CR_08610W	522
CR_03580C	519
PIN4	518
ROB1	517
tT(AGU)6	514
CR_08300C	514
C1_00270W	514
DBP2	511
C5_05360C	509
CDR1	507
FGR38	507
RIM15	507
C1_00320W	507
C1_00330C	507
C7_01460C	507
HBR1	507
MAK32	507
BLM3	505
PNG2	505
CR_06040W	505
MCM1	502
OFI1	502
VRP1	499
C4_04520W	496
INO2	495
PCL7	495
ADH5	492
RIM8	490
WHI3	490
BUD5	487
C3_02160C	487
PTC8	486
tF(GAA)5	485
tR(UCU)5	485
SFL1	484
MAF1	483
C3_01800C	482
SGS1	480
CR_02510W	480
ATG15	479
MSB1	479
SCR1	479
ZCF31	479
CR_04270C	479
TLO5	478
RXT3	475
CR_08980C	475
ARO80	473
CPY1	473
SFU1	473
C1_08350C	473
C1_08340C	473
MKC1	472
BRG1	469
C2_10700C	468
GCN1	467
C2_10540W	467
FAS1	466
C6_00190W	466
C6_00200C	466
C6_00210W	466
GLO3	465
HGT19	465
TIM44	465
C3_00230C	465
CCT8	463
MVD	463
RCA1	463
TRP1	463
TUP1	463
VPS53	463
C1_00090W	463
C1_00100C	463
PGA7	462
CRH11	461
EHT1	461
HSP12	460
C7_03620C	460
C7_03610C	460
FGR47	459
RPR1	455
C2_08060W	455
CTF1	454
SPT7	452
HGT6	450
C5_03030W	449
RAD14	447
tL(UAA)1	445
C6_00250W	445
C2_09540W	445
C7_03310W	444
POL3	443
C7_02780W	443
BMT4	442
CR_00040C	442
PHR1	439
CR_01120C	438
UBA1	436
CR_08670C	434
CR_08680C	434
tW(CCA)2	433
C2_05330C	433
C3_06830C	433
CTA3	432
C4_03160C	432
C1_11530C	432
RHR2	431
SAP9	431
UTP8	431
IFF3	430
CR_03590C	429
PSP1	426
UME6	426
C3_06560W	426
C4_01300W	426
HEM13	424
tV(AAC)2	424
FLO8	423
C2_08320C	423
C6_02140W	423
C2_07370W	422
C7_03730C	421
PCL2	421
TEC1	420
C4_00690C	420
RBR1	417
VPS20	417
CR_03620C	417
SWI1	413
C2_05640W	413
C1_07400C	410
tL(UAA)5	409
C3_03760W	409
C5_02040W	409
MLP1	407
GLN4	406
C7_00540W	406
MDN1	404
C6_04140C	403
CR_04450C	403
ZCF16	402
C1_05160C	402
C1_11090C	402
C1_11320C	402
C1_14250C	402
tE(UUC)6	402
C7_00590W	401
C7_00600C	401
C7_01990C	399
RVS167	398
APM1	397
ILV3	397
MIS12	397
SLK19	397
PRO3	395
tI(UAU)1	395
C4_00250W	395
C1_10890C	395
MUC1	393
TIP120	393
C6_00260W	393
C6_00270W	393
PGA37	392
C2_07740W	392
RPP0	391
C7_01000C	391
C7_01010W	391
TIM54	389
C1_08390C	388
FRP3	386
tI(AAU)1	384
C2_09420W	384
FGR32	383
NOP10	383
C1_07980C	382
USO6	379
BAS1	376
LPI9	376
tI(AAU)4	376
C4_04750W	376
PDI1	375
RPO21	375
C1_02030C	375
C7_03240W	375
CR_02930W	375
CR_00110W	374
CTA7	373
ZCF27	373
MSO1	371
OLE1	371
C2_01390W	371
C3_02900W	370
C3_02910W	370
C3_02920W	370
ACT1	369
HGT8	369
C7_01100C	369
C7_03200C	368
C6_02330W	367
HIS4	366
RBT5	366
TPO2	366
tS(GCU)1	365
tS(GCU)2	365
C1_01590C	365
PGA57	364
SOK1	364
ARH2	363
IFA21	363
tD(GUC)5	363
C7_03160W	363
ASR1	362
CSC25	362
MPS1	362
CR_08200C	361
BDF1	360
CKB1	360
C2_00290W	360
C2_00310W	360
CR_02670C	360
C3_02980C	359
C3_02990C	359
C3_06820C	359
C3_02970C	359
MED4	358
CR_05460W	358
C1_11850W	357
C6_03810W	357
PTP1	356
CR_08080W	356
TPI1	354
C1_00880W	354
C3_07450C	354
C4_05900C	354
PRP13	350
SLP2	350
C7_00260C	349
C7_00310C	349
PMR1	348
STB3	346
CNH1	345
PHR3	345
SCW4	345
C4_00020W	345
C4_00030C	345
C4_00050W	345
C4_00060W	345
C4_00070C	345
C4_00080C	345
CDC55	344
DFG5	344
GTT11	344
PHB1	344
C3_01510W	344
CHT2	341
MIG1	341
C6_04230W	341
C5_04120C	341
C6_03370W	340
CYP5	339
NSA2	339
C3_06370C	339
C3_06390W	339
C6_03180C	339
ARF1	337
KEL1	337
MSS11	337
PKH3	337
C3_06440W	337
C4_01220C	337
PMT1	336
C7_00350C	336
MFG1	335
tL(UAA)2	335
CR_06470W	335
PGA49	335
ALS5	334
FAV3	334
PGA52	334
C2_00090W	334
MDS3	333
C2_10730W	333
C2_10740C	333
KIN3	332
RGA2	331
C5_04640C	331
C2_10870W	329
C4_07140W	329
C6_00810C	328
CR_03440W	328
C1_01130W	327
C4_05610C	327
GAR1	325
MUB1	325
SNF2	325
CR_10620C	325
CR_10630W	325
CR_10610C	325
PGA55	324
SLA2	324
FAS2	323
C5_02510C	323
CR_00270C	323
C2_08740W	323
KIN2	322
C7_02280W	322
tL(CAA)6	321
C7_00880C	320
NTG1	319
C1_03100W	319
C2_06600W	319
C2_08020C	319
C2_08030W	319
MNL1	318
UPC2	318
ACO2	317
HPA2	317
PMC1	317
SDA1	317
VID27	317
C4_04240C	317
C6_00120W	317
CR_08880C	317
C6_00110C	317
CR_03070W	316
C4_04800W	315
C7_00190W	314
C7_00200W	314
C7_00210C	314
ZCF10	313
C1_11200W	313
C2_01650W	313
PDA1	311
PIN3	311
SCH9	311
C4_00840W	311
RRN3	310
tV(CAC)1	310
C2_00050C	310
CR_07190W	310
CR_07200W	310
PLC2	309
PRY1	309
tK(CUU)2	309
C2_04850C	309
C6_02290C	309
CR_07500W	309
SHE9	309
C3_04840C	309
CR_07510W	309
NAB3	308
HSP70	307
C7_03850W	306
CR_08310C	306
GLT1	305
MEX67	304
GRF10	303
SEC24	303
YMC2	303
PGA6	302
C1_12900W	302
CR_08270W	302
MDG1	301
C2_10850C	301
CR_03910C	301
AKL1	300
BNR1	300
CR_00060C	300
C3_01520C	299
C4_05970W	299
CR_00350W	299
CST20	297
CTN3	297
CTR1	297
DTD2	297
LEU5	297
NAT2	297
C1_05930C	297
C3_03000W	297
C3_04150W	297
SAS10	296
C1_10680C	296
RPC53	296
CAT1	295
tS(UGA)2	295
ALG1	295
C4_05980C	295
ATG1	294
CAS5	293
PEX19	293
C7_02530C	293
ALS6	292
CDC68	291
tQ(UUG)3	291
C1_05900W	291
CR_10060W	291
RPF2	291
HGT13	290
IMP4	289
REG1	289
SOD5	289
SPT20	289
tL(CAA)3	289
TRK1	289
C6_04450W	289
C6_04470C	289
C3_03460C	288
DFG16	287
GBP2	287
NMD3	287
SEC27	287
tE(UUC)5	287
C1_11770C	287
POT1	286
ZCF2	286
C1_05330C	286
ENG1	285
C1_14530W	285
ATO2	284
CPH1	284
NCE102	284
CR_09750C	284
ARO1	282
MEP2	282
OPT7	282
C2_02190C	282
C1_06630W	281
C4_02570C	281
C7_00250C	281
C4_02580W	281
CDC7	280
RGT1	280
CR_10600C	280
SOD4	279
ABP1	278
SKI2	278
SKI3	278
C4_02690W	278
CR_03250C	278
CR_09800C	278
C4_02680C	278
C4_02700W	278
APL5	276
DIP5	276
ERG24	276
ISN1	276
KIP2	276
RHD3	276
tS(UGA)1	276
C1_07440W	276
CR_08900C	276
ASR2	276
tA(AGC)7	274
UGA3	274
C2_02920W	274
FLO9	273
C3_00590W	273
CR_04220C	273
CR_07480W	273
HMO1	272
PRP22	272
C3_05420W	272
CR_05680C	272
ADH1	270
DEF1	270
MSS4	270
NPR1	270
VPS27	270
C1_11270W	270
C1_11280W	270
ACO1	269
RAD7	269
C1_10110W	269
C3_01720C	269
tV(AAC)4	267
C2_06570C	267
C4_04670C	267
CR_05860W	267
CWT1	266
FGR2	266
NOC2	266
HEM2	265
PNP1	265
SEC13	265
C6_00290W	265
C6_02020C	265
PRP8	264
TSR1	264
C1_14040W	264
C1_14050C	264
ADE2	263
HYR3	263
IML2	263
NAP1	263
NIP100	263
C1_00160C	263
C1_14200W	263
SFI1	262
C1_09220W	261
C7_03890C	261
C7_03880C	261
ADAEC	259
CLA4	259
FAA2-3	259
SRP54	259
FDH3	257
PGA27	257
POB3	257
SLF1	257
UTP5	257
C4_01420W	257
BBC1	256
TAF19	256
C2_07110C	256
AGP2	255
C7_03980W	255
C7_03970C	255
MAK21	254
PES1	254
C1_05200C	254
C2_02770W	254
C2_05530C	254
C3_03300C	254
CR_05730C	254
CR_08040W	254
CR_08050C	254
NPR2	254
C2_09310C	254
C7_01650W	253
ECI1	252
HET1	252
C6_00090W	252
CR_04460C	252
GPI2	252
ADH2	250
PHO4	250
C2_07720C	250
PEX13	248
ASF1	247
GRS1	247
C6_00080C	247
C7_00790W	247
C7_02540W	247
CR_07940W	247
HTA1	245
SIT1	245
WOR2	245
C4_05590W	245
C5_04050W	245
C3_03920W	245
HSL1	244
KAP120	244
RBF1	244
C7_00630C	244
CDC27	243
SOG2	243
C4_03350C	243
HXK1	242
NAG6	242
ENA21	241
HCA4	240
ZSF1	240
TSM1	239
C2_00360C	239
C4_00290C	239
C5_00160W	239
C5_00170W	239
C6_04510C	239
SIN3	238
tP(UGG)4	238
C1_07040C	238
C5_02500C	238
CYS3	237
FAB1	237
C2_05820W	237
C2_05830C	237
C5_03480C	237
CR_02910W	237
CR_08350W	237
DOT6	236
GCN3	236
CHS6	235
NPL3	234
RGD3	234
SMC6	234
UBP6	234
CR_08130W	234
CR_08140W	234
DPB4	233
PTC1	233
C3_03100C	233
LPD1	232
RFC4	232
RPL3	232
VPS52	232
YCP4	232
C1_00570C	232
C1_11690W	232
MRPL8	232
SWI4	231
C7_01940C	231
ERV29	231
PEP1	230
EGD2	229
FGR41	229
C2_08920W	229
C3_04130W	229
SLA1	227
C1_05360C	227
ATC1	226
PIM1	226
CR_09410W	226
BUR2	225
MNN10	225
PEP7	225
PEX6	225
PTC7	225
SSB1	225
C1_10420C	225
C3_03590W	225
C3_04450C	225
C6_03470W	225
CR_02390W	224
ABD1	222
APG7	222
DOS2	222
MAC1	222
C4_00490W	222
CR_06740W	222
CR_08420W	221
FUN12	220
C1_08530W	220
C1_08080C	220
C1_08520C	220
IFU5	219
PUF3	219
SAP8	219
MCI4	219
C7_02850W	218
CHS5	217
CUE5	217
PTK2	217
C1_07780W	217
C7_03150W	217
PGA28	216
CR_07910C	216
CDC48	215
GCD1	215
PGA23	215
RPN1	215
C1_11730W	215
C4_00170W	215
GYP2	214
IFF5	213
PIR1	213
RIX7	213
C1_01710W	213
C1_06600W	213
C1_14180W	213
C5_02050W	213
C5_02130W	213
C6_01780C	213
UBC15	213
CHS1	212
CRZ2	212
CST5	212
DUG3	212
OLE2	212
PIL1	212
C2_00730C	212
C3_00790W	212
C6_04440C	212
C1_13180W	212
C2_07080C	212
CDC11	211
CPP1	211
ZCF29	211
C6_01490C	211
C7_01030C	211
CR_02420W	211
FUR4	210
IFF6	210
OPT1	210
SBA1	210
VPS70	210
BCR1	209
CYP1	208
PMA1	208
TOM1	208
C2_05910W	208
ARO8	207
BMT5	207
CR_03730C	207
C2_01570W	207
KIC1	206
ZCF15	206
BUB1	205
C3_07070C	205
C6_00390W	205
C1_11600W	205
ICL1	204
ISC1	204
C4_00410W	204
CYT2	203
PST3	203
tL(CAA)5	203
C3_00470W	203
C2_06480W	203
PGA17	202
C1_03310W	202
C4_01960C	202
C4_03110W	202
C4_03560W	202
YPS7	201
C2_02930C	201
CAF16	200
CRN1	200
HXK2	200
SKI8	200
C5_03960W	200
C6_04420W	200
YCF1	199
C1_01220C	199
C6_02970C	199
CR_01130W	199
RAD32	197
SUT1	197
C1_02040C	197
C2_04870C	197
C6_04100W	197
CR_05450C	197
CR_06640C	197
CR_08920W	197
CR_08930C	197
HAL21	196
PIF1	196
GPD2	195
MMS22	195
MSK1	195
MSN4	195
C1_13130C	195
C2_01500W	195
C4_05810W	195
C5_03700C	195
C4_05820W	195
CR_01430W	195
ATP16	194
CSE4	194
CTA8	194
FBP1	194
GSY1	194
IHD1	194
MRR2	194
RSR1	194
SRB1	194
TIM8	194
C1_00200C	194
C3_07820W	194
C3_07840C	194
C3_07850W	194
C3_07880C	194
C3_07900C	194
C3_07910W	194
C3_07920W	194
C3_07930C	194
C3_07940W	194
C4_07060W	194
C1_00190C	194
C5_00100C	193
ATF1	192
YMC1	192
C3_04410C	192
CR_08940W	192
C3_04330C	192
YHB4	191
C4_03000C	191
CDC34	190
IRS4	190
NOP4	190
UBR1	190
C2_04130W	190
CAR2	189
SAM2	189
C2_09510C	189
C6_00710W	189
RAD18	188
UGA2	188
C2_09460C	188
C6_02810C	188
DAD4	187
GLN1	187
C2_10810W	187
C2_10820C	187
C3_07350W	187
CR_08410W	187
CR_10590W	187
MAS1	186
RPL4B	186
SWE1	186
C1_05370C	186
ERG12	184
CR_07230W	184
BRF1	183
PAN1	183
PLB5	183
TPS2	183
C1_09650W	183
C5_02690W	183
CR_04940W	183
CR_05640C	183
C6_02100W	182
ENO1	181
GNP3	181
GPM1	181
PFK26	181
RTS1	181
C1_00530C	181
C2_09820W	181
C3_06160C	181
C3_07470W	181
C5_02480W	181
C7_01510W	181
CR_06680C	181
CR_09330C	181
PHO88	181
ATP2	179
CAN3	179
HCM1	179
RAD16	179
C1_01390C	179
C1_07260C	179
CR_04720C	179
STE24	179
NOT5	178
SNT1	178
SPA2	178
TOM40	178
tS(AGA)1	178
C1_01400C	178
C1_03270W	178
C1_07360W	178
C5_02900W	178
GSL2	177
DJP1	176
HGT1	176
OPY2	176
SHE3	176
C3_03410C	176
C3_06150W	176
C4_00730C	176
LKH1	176
VTI1	176
ADE8	175
APR1	175
SPT5	175
SSN3	175
C2_04620W	175
C5_02020C	175
CR_00130C	175
C5_02010C	175
CTA4	174
PDC2	174
ASH1	173
EAF7	173
GCN4	173
tQ(UUG)4	173
tQ(UUG)5	173
VPS21	173
C4_00470C	173
C5_03830C	173
C5_03840W	173
BEM2	172
FGR13	172
HGT14	172
HIR1	172
MET15	172
NUC2	172
tA(UGC)1	172
C1_13820C	172
C6_01810W	172
FGR14	172
ZCF18	172
CR_10770W	171
ATP17	170
CLB2	170
ECM22	170
GLE1	170
NOP5	170
PPS1	170
RAD52	170
RIM21	170
C2_03970W	170
C4_03950C	170
C4_07160W	170
C4_07170C	170
C6_00360C	170
C6_00520W	170
APE2	169
CHS8	169
CIT1	169
DES1	169
DOA4	169
EST1	169
HTS1	169
PTC5	169
VPS24	169
C1_05970W	169
C2_03500W	169
C2_04360W	169
C2_05810W	169
C3_00400C	169
C3_06110C	169
C6_00920W	169
CCT2	168
C1_10950C	168
C1_14550C	168
C1_14560C	168
C2_03420C	168
ERP5	168
CDC47	167
GYP7	167
HHO1	167
PGA11	167
RPT5	167
C2_08450W	167
C5_02060W	167
BGL22	166
RBE1	166
RFA1	166
TYE7	166
C2_10720C	166
C3_04230W	166
C4_05740C	166
C6_02650C	166
CR_04560C	166
URK1	166
C6_02640C	166
C2_00350W	165
C3_02890C	165
PFK1	164
C1_01510W	164
ADR1	163
CDC15	163
CKA1	163
FGR44	163
TSA1	163
SRV2	162
C3_04350C	162
C1_14320C	161
C7_00430W	161
CR_09930W	161
CR_10320W	161
CR_09940W	161
CUP2	160
KOG1	160
MEF2	160
NHX1	160
OSH3	160
SMC4	160
VTC3	160
OPT9	159
C4_03190W	159
C6_03090W	159
CR_01850C	159
TLO1	159
SAP10	158
tR(CCG)1	158
WOR3	158
ZCF23	158
C1_01360C	158
C1_07210C	158
C1_13720W	158
C2_03760C	158
C5_00030W	158
C5_00040C	158
C5_00050W	158
C5_00060C	158
C5_01940W	158
CR_08710W	158
CR_08720W	158
TIM21	158
C1_02330C	158
PRA1	157
C1_01000C	157
C5_00610C	157
C7_02090C	157
CR_05550C	157
CR_10730C	157
CDC45	156
C2_00190C	156
C2_00200W	156
C7_03410C	156
DCP2	155
MPT5	155
RPP1B	155
C2_02500W	155
C3_01180C	155
C3_02260C	155
C5_05270C	155
CR_10230W	155
PRS1	155
BET2	154
CCR4	154
FRP1	154
C4_00100C	154
TRM9	153
YAE1	153
C1_01890C	153
PTR3	153
CR_08190W	153
GSH2	152
SIT4	152
TIF11	152
URA1	152
YTA6	152
C2_03900C	152
C4_02850W	152
C5_03170C	152
C7_00300W	152
CR_06820W	152
DAM1	152
FGR46	152
BNA4	151
SPT23	151
TKL1	151
C1_11610C	151
C3_05880C	151
C5_03470C	151
C7_02250W	151
ERG5	149
HDA1	149
MAE1	149
tK(UUU)2	149
tP(UGG)5	149
ZCF39	149
C2_01370C	149
C3_00440W	149
C6_01550C	149
C6_01680C	149
CR_05800C	149
AHR1	148
ATP1	148
RBR3	148
SSD1	148
CR_07120C	148
C5_04720C	148
NMA111	147
ORC4	147
PHO23	147
RFX2	147
SEN1	147
C2_05860C	147
C2_07610C	147
C5_00080C	147
C5_00090C	147
CR_02300C	147
CR_04390C	147
C2_05850C	147
C5_02140C	147
KIS1	146
C4_07100C	146
AFT2	145
DNM1	145
PKC1	145
SKO1	145
SNF7	145
C1_10120C	145
C2_10650W	145
C6_02280W	145
CR_02460W	145
MTR2	145
C1_10130W	145
CTA24	144
KSP1	144
ROT2	144
C1_07340W	144
C2_00410C	144
C4_00460C	144
C4_01020C	144
C7_00420C	144
C4_00210W	143
C7_04110W	143
C7_04120W	143
BFA1	142
FUM12	142
IQG1	142
RTA2	142
C2_02580W	142
C3_03670W	142
BAT21	141
CDC19	141
MCM6	141
ZCF32	141
C3_07280C	141
HIS1	140
MLH3	140
RPC10	140
RPS4A	140
C1_14380C	140
C2_01920C	140
C3_01890C	140
C4_06770W	140
MNR2	139
PEX7	139
PGA10	139
C1_06820W	139
C1_11080W	139
C7_03560W	139
C7_03840W	139
TRY4	139
C7_03830C	139
CGT1	138
GSC1	138
PGA33	138
YME1	138
C1_04350C	138
C1_06980C	138
C2_03000C	138
C3_07430W	138
C3_07800C	138
C1_06970C	138
C2_03450W	138
CDC46	137
CHK1	137
DCW1	137
FLC2	137
FLC3	137
PAN3	137
RPO41	137
VPS41	137
WOR1	137
C1_00630W	137
C3_04970C	137
C4_01290W	137
CR_07600W	137
AGE2	136
DFI1	136
DUT1	136
RPL38	136
C2_00220C	136
C3_07760C	136
DCC1	136
CAP4	135
CHS4	135
SKN2	135
SUL2	135
tG(CCC)1	135
C3_06640W	135
C4_00560C	135
CR_10740W	135
NMD5	135
C2_02660W	135
HGT12	134
OSM2	134
SAS3	134
ULP3	134
C4_04720W	134
C6_00380C	134
C6_02090C	134
CR_10020C	134
DAK2	133
IFE2	133
C3_06490W	133
C5_05350W	133
C6_04290W	133
CR_00160C	133
CR_03700C	133
CBP1	132
SVF1	132
C3_07630C	132
ELF1	131
KAR3	131
NUP159	131
OPT3	131
RFX1	131
SEC8	131
C3_07660W	131
C4_02620C	131
C5_02620C	131
CR_00370W	131
PRE8	131
C3_07770C	131
DBF4	130
ECM14	130
FRP2	130
MHP1	130
NAM2	130
NSA1	130
SEH1	130
C1_09790C	130
C3_03020W	130
C3_04590W	130
CIS2	129
CPR6	129
DFR1	129
FCR1	129
LIP6	129
PEX5	129
RSP5	129
TSR2	129
C1_03370W	129
C3_03560W	129
C6_02630C	129
C7_04000W	128
MAK16	127
MRR1	127
UME1	127
CR_01440C	127
PBP2	126
C2_00740C	126
CR_08560C	126
MKK2	125
NSP1	125
tT(CGU)1	125
C1_03690W	125
C3_01670W	125
CR_00010C	125
CR_08430W	125
SCS7	124
TUS1	124
C1_09950C	124
C7_03860W	124
PET100	124
CRK1	123
OSM1	123
C1_05540C	123
C1_12440W	123
ACC1	122
HEX1	122
LMO1	122
LSC2	122
CR_07920W	122
KIS2	121
LYS12	121
STE3	121
C1_07650W	121
C1_09540W	121
C1_10350C	121
C3_00850C	121
C4_04650W	121
C6_00310W	121
AAP1	120
CCH1	120
CSA2	120
RAS2	120
SSK2	120
C6_00230W	120
C6_00240C	120
CR_05370W	120
C6_00220C	120
BUD6	119
CBK1	119
DUR3	119
GAP6	119
PEX1	119
PEX2	119
PRO1	119
UBA4	119
C3_04540C	119
C7_01130C	119
CR_02430C	119
CDR4	118
HSP90	118
IFF9	118
SIP5	118
C1_01460W	118
C4_03020W	118
C5_02070C	118
CR_02210W	118
ALG7	117
CAN1	117
FET34	117
SNF1	117
CR_01910C	117
DRS1	116
FAR1	116
HAT2	116
PGA18	116
SEC20	116
C4_05080C	116
C6_02560W	116
C6_04550C	116
LEU3	115
SLY41	115
CDH1	114
GCN2	114
POX1-3	114
SPL1	114
CR_06030C	114
CR_07170W	114
EMP46	114
C5_05340W	113
CR_01920W	113
CR_09520C	113
RER2	113
BRN1	112
GYP1	112
SNR6	112
tG(GCC)1	112
C1_08110W	112
C2_06990W	112
C3_03150W	112
C3_05510W	112
C2_02570W	111
C7_01660C	111
ESC4	110
SWR1	110
ZCF9	110
CR_01420W	110
C7_00870W	110
HGT9	109
KGD1	109
LDG3	109
PGA31	109
WOR4	109
C1_08780W	109
C2_07910C	109
C2_07920W	109
C3_07110W	109
C4_00260W	109
CR_00660W	109
CR_02410W	109
CR_10510W	109
ACF2	108
LYS2	108
PUT3	108
SEC3	108
SSK1	108
FHL1	107
FMP27	107
QDR1	107
TIF35	107
TOR1	107
tP(AGG)1	107
tY(GUA)2	107
CR_08330W	107
PRE2	107
MCM3	106
MEU1	106
MSC7	106
PGA41	106
SEC12	106
SUI2	106
TCO89	106
C4_00420C	106
C5_01000C	106
NAG1	105
C1_02750C	105
C2_02640C	105
C5_00570W	105
ECM29	104
GCD6	104
LEU2	104
C2_06550W	104
C3_04740C	104
C7_00610C	104
ALS1	103
HOL4	103
PGI1	103
PHO100	103
PLB2	103
SDH4	103
UBA2	103
C1_10460W	103
PFY1	103
ESA1	102
GCV2	102
RPA190	102
TEL1	102
C1_03460C	102
C1_10630C	102
C6_00890W	102
CR_05750W	102
BUD21	101
CDC4	101
ECE1	101
PHR2	101
C1_01070C	101
C1_10810W	101
C2_00540W	101
CR_08580C	101
CR_09920W	101
CR_10750C	101
CR_10760C	101
tR(UCU)4	101
C7_02010C	100
C7_02110W	100
CR_00220W	100
CR_00230W	100
ACH1	99
HAP43	99
NPL6	99
PDK2	99
PHO89	99
C1_09360C	99
C1_11720W	99
C6_03880W	99
CR_06290C	99
CR_07260C	99
CR_08380C	99
PEL1	98
RDH54	98
SMF3	98
TPS3	98
C1_03360W	98
C1_10140C	98
C2_00700W	98
C4_06130W	98
C6_02580W	98
CR_01170W	98
CR_10310W	98
PRS5	97
WSC2	97
C2_02520W	97
C2_06320W	97
C5_05070W	97
C5_05060C	97
HYR4	96
MDJ1	96
NGG1	96
ORM1	96
QDR2	96
RPN4	96
SDH1	96
SIW14	96
C2_01680C	96
C3_03250W	96
C5_02780W	96
C7_00810W	96
RPT1	96
STT3	96
CR_06840W	96
ADP1	95
GND1	95
HAL22	95
MTG2	95
ZDS1	95
C2_10670W	95
C3_00210C	95
C3_02490C	95
C4_03290W	95
C4_04010W	95
C4_04580W	95
MBP1	94
MCD1	94
MXR1	94
RME1	94
RPS24	94
UBP13	94
C1_11010C	94
C6_00800C	94
CR_02120C	94
CR_03480W	94
C1_11000C	94
ORC1	93
C3_04870W	93
C1_05320C	92
C1_09750W	92
C1_09740C	92
GPH1	91
IFH1	91
PSO2	91
RPC11	91
SEC9	91
C1_00310W	91
C1_08700W	91
C2_08950W	91
C7_02860C	91
C7_03400C	91
VPS28	91
CR_02440W	91
HYR1	90
IRA2	90
OP4	90
C2_07240C	90
C3_00940W	90
C5_03770C	90
C7_03280C	90
CR_09990W	90
CDC5	89
JIP5	89
MST1	89
SOD6	89
STP1	89
C4_04460C	89
C4_04600C	89
CTP1	89
FDH1	88
NGS1	88
SNG3	88
SSY1	88
TSC11	88
XUT1	88
YEA4	88
C2_09710C	88
DLD2	87
ECM17	87
GCD11	87
HTB1	87
IFM1	87
POL2	87
VAN1	87
C1_04630C	87
C5_01140C	87
C5_01220W	87
C7_02370W	87
C7_02930C	87
ALG9	86
CAN2	86
CHS3	86
ECM4	86
HGT4	86
LIG4	86
SWC4	86
TFG1	86
YAK1	86
C1_08540C	86
C3_00570C	86
C4_06960W	86
C7_03050W	86
CR_09050C	86
CR_09190C	86
ALK2	85
SOD3	85
C6_04370W	85
CR_07250C	85
ACS1	84
BNI1	84
EAP1	84
RPS20	84
SPO72	84
TLO4	84
ZCF11	84
C2_10860C	84
C3_00890C	84
C7_02920W	84
EFB1	83
IST2	83
KIP1	83
RBT4	83
TERT	83
UTP18	83
C1_10090C	83
C2_03490C	83
COQ5	83
C7_03500W	83
ATO1	82
CHS2	82
DUR4	82
GIT3	82
LEU1	82
PHM7	82
RGD1	82
STT4	82
C2_05540C	82
C3_07680W	82
C3_07740W	82
C4_06990W	82
C5_00510W	82
CR_00650W	82
ECM18	82
FGR12	81
PMT4	81
SYN8	81
TIF4631	81
C2_07040W	81
C7_01910C	81
C7_02170C	81
CR_07850W	81
C2_06110W	81
C2_07060W	81
DUR35	80
FAT1	80
GZF3	80
MPH1	80
SET1	80
TRP5	80
UBI3	80
XOG1	80
C1_00470C	80
C1_03400W	80
C2_06200C	80
C2_08960C	80
C2_09240C	80
C2_09250W	80
ARP2	79
CDC20	79
PRD1	79
RCH1	79
TAF60	79
TOS1	79
C1_13880C	79
C2_00810C	79
C2_06510W	79
C3_06660C	79
C4_02920W	79
C5_03810C	79
C2_00820W	79
C4_02930W	79
FET99	78
POM152	78
C1_13810W	78
C1_14080W	78
C2_00640W	78
C3_04690C	78
GCA1	77
HGT18	77
HMG1	77
NOT3	77
PHO8	77
SDH12	77
C7_03480W	77
ALS7	76
CDR11	76
HAP42	76
KAR2	76
LRG1	76
MAK5	76
RPN2	76
SIS1	76
TRA1	76
UGA6	76
C1_06350W	76
C3_02030W	76
C7_00380W	76
C7_03140W	76
CR_05970C	76
CR_09140C	76
C2_05080C	76
BCY1	75
PKH2	75
RAD2	75
YVC1	75
C1_01140C	75
C1_08490W	75
C1_13060C	75
C5_03570W	75
C7_01610W	75
CR_05980W	75
APS3	74
CLG1	74
CRZ1	74
GUT1	74
MYO2	74
POP2	74
RNR1	74
SNG4	74
SPP1	74
C2_07360W	74
C5_00280C	74
C5_03000C	74
C7_00270W	74
CR_02680W	74
FMO1	73
TRY5	73
C2_10680W	73
C7_00490C	73
C7_00500W	73
AGE1	72
DNA2	72
IDP1	72
KIP3	72
MON2	72
SUA71	72
C2_03830W	72
C3_06940W	72
C6_04400W	72
C6_04410C	72
C1_00210C	72
CSP1	71
GIN4	71
GLN3	71
HAP5	71
MSH2	71
SOU2	71
URA2	71
C1_06750W	71
C2_00650W	71
C3_05250C	71
CR_01770C	71
FRS1	71
NOP6	71
LIP1	70
C1_14030W	70
C3_04460W	70
C4_00680W	70
C4_04870C	70
C7_02000C	70
CAS4	69
DDR48	69
DUR1,2	69
GUS1	69
PDR6	69
SSR1	69
C2_08720W	69
C2_10760C	69
HNM3	68
MSH6	68
RNR3	68
SAP98	68
SHA3	68
[truncated: 523 more rows]
